# Supplementary material for: Salivary Microbiota for Gastric Cancer Prediction: An Exploratory Study
Source: Front Cell Infect Microbiol. 2021 Mar 10;11:640309. doi: 10.3389/fcimb.2021.640309 (PMC7988213; doi:10.3389/fcimb.2021.640309)
Supplement: Supplementary Table 1 — Differences in the salivary microbiota compositions among patients at different progressive histological stages of gastric tumorigenesis. [file Table_1.xlsx]

## Sheet: File S1
#OTU ID	AG18	AG27	AG28	AG37	AG40	AG48	AG51	AG56	AG62	AG63	AG64	AG68	AG69	AG72	AG74	AG75	AG80	AG88	AG9	AGIM11	AGIM29	GC1	GC10	GC100	GC101	GC102	GC103	GC104	GC11	GC12	GC13	GC14	GC15	GC16	GC17	GC18	GC19	GC2	GC20	GC21	GC22	GC23	GC24	GC25	GC26	GC27	GC28	GC29	GC3
58863db1d754683b4c2d5d0e2ff29456	0	0	9593	7729	0	0	5200	0	0	0	0	4172	0	0	0	0	0	0	0	0	0	0	0	1173	0	0	0	0	0	135	0	0	0	0	0	0	0	0	0	0	1888	0	3295	0	0	0	0	0	0
103c387b22e8a56693528c76b663505c	0	0	0	0	0	0	0	0	0	1252	605	0	1821	0	0	0	0	4110	0	0	0	0	0	0	0	0	2180	0	0	0	296	0	0	0	12030	0	0	0	0	0	0	0	0	0	0	0	0	6699	0
d5bbcf2cce24eee7a23b866f80086244	0	0	0	0	164	0	0	89	0	0	0	0	0	0	2222	239	0	0	1540	0	8199	0	0	0	0	0	0	4948	1131	0	0	424	1773	0	0	0	0	0	0	0	0	1074	0	7004	0	0	0	0	384
ecd8f6320fb16d5cbddf2a82a65149ae	0	440	0	0	154	0	0	4114	0	0	0	0	0	0	741	293	0	0	1354	0	1332	0	0	0	0	0	0	0	126	0	0	49	954	1883	0	0	2320	0	0	0	0	0	0	1151	0	0	0	0	870
efd5cc360baf5d145a774d57b639271e	2837	0	0	0	0	0	0	0	3053	0	0	0	0	34	0	0	199	0	0	3169	0	0	512	0	0	13930	0	0	0	0	0	0	0	0	0	0	0	1328	0	128	0	0	0	0	4613	0	208	0	0
07b9dea3db64264016377b0eb80c61ed	0	0	0	0	0	0	0	12412	0	0	0	0	0	0	214	2967	0	0	4732	0	0	0	0	0	0	0	0	0	0	0	0	0	0	1867	0	0	2392	0	0	0	0	238	0	5213	0	0	0	0	0
b6e45765d3cd32fce4e492b77dca7dd7	12098	0	0	0	0	0	0	0	1577	0	0	0	0	1446	0	0	2320	0	0	1417	0	0	254	0	0	0	0	0	0	0	0	0	0	0	0	1959	0	246	0	279	0	0	0	0	724	452	706	0	0
e2aa9b388115f318af7556d4a8ed8776	0	0	2916	1328	0	1347	2185	0	0	0	0	797	0	0	0	0	0	0	0	0	0	0	0	707	0	0	0	0	0	2124	0	0	0	0	0	0	0	0	0	0	0	0	1120	0	0	0	0	0	0
4f8ae4dd4f276f451cc094f0b4f35232	0	60	0	0	195	0	0	39	0	0	0	0	0	0	2012	0	0	0	782	0	5004	0	0	0	0	0	0	141	1661	0	0	596	130	0	0	0	0	0	0	0	0	790	0	677	0	0	0	0	0
cafd53df05859962a7e3fc278ad1d0d7	665	0	0	0	0	0	0	0	3048	0	0	0	0	1991	0	0	998	0	0	0	0	0	44	0	0	0	0	0	0	0	0	0	0	0	0	743	0	0	0	0	0	0	0	0	0	213	1118	0	0
d4600cd8e08c0eeabd58beeb92a68123	0	0	3260	1433	0	271	2355	0	0	0	0	979	0	0	0	0	0	0	0	0	0	0	0	123	500	0	0	0	0	0	0	0	0	0	0	0	0	0	0	0	547	0	287	0	0	0	0	0	0
7fda2b8853528ca93a614da6eadca0d5	0	1204	0	0	113	0	0	1747	0	0	0	0	0	0	1006	1335	0	0	166	0	504	0	0	0	0	0	0	1506	269	0	0	297	489	614	0	0	1324	0	0	0	0	490	0	628	0	0	0	0	1874
52d9e6a2a03489e10a6475ce8621caad	0	0	0	0	0	0	0	0	0	374	1071	0	254	0	0	0	0	423	0	0	0	617	0	0	0	0	0	0	0	0	1118	0	0	0	56	0	0	0	108	0	0	0	0	0	0	0	0	0	0
fccdc015c1cbead718aa08063e36d2eb	0	0	0	0	0	0	0	0	1339	0	0	0	0	0	0	0	31	0	0	572	0	0	930	0	0	4331	0	0	0	0	0	0	0	0	0	0	0	1764	0	0	0	0	0	0	598	436	157	0	0
77c4ba838e44c6307f5712bc961aec9b	5074	0	0	0	0	0	0	0	977	0	0	0	0	437	0	0	2585	0	0	1157	0	0	227	0	0	82	0	0	0	0	0	0	0	0	0	708	0	759	0	159	0	0	0	0	175	206	125	0	0
9db2b74d79271fc116823bfb88ab43c0	0	0	0	0	104	0	0	899	0	0	0	0	0	0	758	71	0	0	1714	0	4365	0	0	0	0	0	0	0	3095	0	0	2753	618	356	0	0	264	0	0	0	0	819	0	2669	0	0	0	0	110
f14b2d31e74e79fbee3254e6913684e0	0	0	0	158	0	1061	0	0	0	0	0	365	0	0	0	0	0	0	0	0	0	0	0	380	0	0	0	0	0	0	0	0	0	0	0	0	0	0	0	0	2284	0	3712	0	0	0	0	0	0
e36e63762b7381ac7ef32928f70c3e62	0	0	0	0	93	0	0	700	0	0	0	0	0	0	1780	1749	0	0	0	0	4857	0	0	0	0	0	0	0	657	0	0	70	0	1332	0	0	1896	0	0	0	0	290	0	0	0	0	0	0	376
73cf29bc57139366515c470844d66ef3	0	336	0	0	135	0	0	775	0	0	0	0	0	0	1427	627	0	0	243	0	0	0	0	0	0	0	0	477	133	0	0	33	2594	1343	0	0	390	0	0	0	0	508	0	218	0	0	0	0	1262
aa1f3ba6ea3049008c1da8353c390b29	1527	0	0	0	0	0	0	0	808	0	0	0	0	447	0	0	904	0	0	133	0	0	458	0	0	350	0	0	0	0	0	0	0	0	0	1035	0	351	0	926	0	0	0	0	757	899	2056	0	0
ab733d1c28642af2219200dafb9b9b15	0	0	0	0	0	0	0	0	0	143	345	0	134	0	0	0	0	147	0	0	0	1046	0	0	0	0	424	0	0	0	786	0	0	0	340	0	0	0	176	0	0	0	0	0	0	0	0	1269	0
3f8a11673baa3033995a5b77c7a640cb	7637	0	0	0	0	0	0	0	5146	0	0	0	0	0	0	0	26	0	0	0	0	0	0	0	89	0	0	0	0	0	0	0	0	0	0	1521	0	0	0	0	0	0	0	0	3603	1071	0	0	0
d7012b66e3775d155f72ffb764c4401f	0	593	0	0	99	0	0	1006	0	0	0	0	0	0	905	810	0	0	81	0	751	0	0	0	0	0	0	0	0	0	0	0	919	130	0	0	338	0	0	0	0	0	0	0	0	0	0	0	0
3bb2d360be39bd14e5065487fc2835da	0	0	0	0	0	0	0	0	0	0	0	0	0	399	0	0	6562	0	0	431	0	0	0	0	0	0	0	0	0	0	0	0	0	0	0	1884	0	0	0	0	0	0	0	0	745	191	1068	0	0
ed8115bcafe6cc8d8bfbddb8c1e87bf3	0	0	842	987	0	14651	0	0	0	0	0	2260	0	0	0	0	0	0	0	0	0	0	0	2995	0	0	0	0	0	3172	0	0	0	0	0	0	0	0	0	0	0	0	242	0	0	0	0	0	0
6829750c6cd11e684158e831dbf2da06	0	0	0	0	127	0	0	123	0	0	0	0	0	0	808	280	0	0	189	0	3263	0	0	0	0	0	0	64	1162	0	0	594	102	0	0	0	0	0	0	0	0	482	0	439	0	0	0	0	9
e47178d6ffe4d35c9bad24f2b894b650	0	1905	0	0	137	0	0	2705	0	0	0	0	0	0	270	566	0	0	69	0	0	0	0	0	0	0	0	0	75	0	0	17	275	539	0	0	705	0	0	0	0	51	0	0	0	0	0	0	995
3bd98a260829236faba08d895a90676c	0	0	377	426	0	0	0	0	0	0	0	0	0	0	0	0	0	0	0	0	0	0	0	0	0	0	0	0	0	363	0	0	0	0	0	0	0	0	0	0	353	0	0	0	0	0	0	0	0
b487d2631c407183dddbdbfd2130c34a	0	15842	0	0	102	0	0	171	0	0	0	0	0	0	0	0	0	0	2723	0	519	0	0	0	0	0	0	0	39	0	0	0	0	796	0	0	813	0	0	0	0	0	0	17	0	0	0	0	266
d1fec5b17ae9326d9608ea6ec24021a3	0	0	1277	667	0	934	550	0	0	0	0	1406	0	0	0	0	0	0	0	0	0	0	0	886	0	0	0	0	0	3210	0	0	0	0	0	0	0	0	0	0	400	0	709	0	0	0	0	0	0
f05d8ae0c486923daf6396137f45b409	2629	0	0	0	0	0	0	0	477	0	0	0	0	0	0	0	887	0	0	204	0	0	3264	0	47	39	0	0	0	0	0	0	0	0	0	354	0	1044	0	92	0	0	0	0	2443	644	324	0	0
e016117e74e05bb5a5b9988c193fe02a	0	0	864	1045	0	202	73	0	0	0	0	428	0	0	0	0	0	0	0	0	0	0	0	416	0	0	0	0	0	305	0	0	0	0	0	0	0	0	0	0	645	0	169	0	0	0	0	0	0
94d5b19e3dd9e7f1c4aba51bb725d4d5	0	0	4112	698	0	131	224	0	0	0	0	488	0	0	0	0	0	0	0	0	0	0	0	270	0	0	0	0	0	0	0	0	0	0	0	0	0	0	0	0	1144	0	593	0	0	0	0	0	0
296d203327c617001853d4426c703f45	0	0	0	0	0	0	0	0	0	136	0	0	167	0	0	0	0	2059	0	0	0	0	0	0	0	0	146	0	0	0	0	0	0	0	0	0	0	0	0	0	0	0	0	0	0	0	0	3308	0
02439a8b2278a17881e250ec4dbd8b68	0	0	0	0	0	0	0	0	0	230	1313	0	0	0	0	0	0	0	0	0	0	0	0	0	0	0	0	0	0	0	2359	0	0	0	624	0	0	0	0	0	0	0	0	0	0	0	0	0	0
0ecfe6d38f17c25bf0fbc555a9372f40	0	0	455	1123	0	0	0	0	0	0	0	0	0	0	0	0	0	0	0	0	0	0	0	0	0	0	0	0	0	301	0	0	0	0	0	0	0	0	0	0	183	0	0	0	0	0	0	0	0
d6d9cbbda47ede313038a3357819d096	0	0	991	618	0	332	913	0	0	0	0	912	0	0	0	0	0	0	0	0	0	0	0	418	0	0	0	0	0	1787	0	0	0	0	0	0	0	0	0	0	332	0	174	0	0	0	0	0	0
5aad887f38f4bcb9da4a1bc363691ada	0	0	0	295	0	740	1295	0	0	0	0	1187	0	0	0	0	0	0	0	0	0	0	0	245	0	0	0	0	0	0	0	0	0	0	0	0	0	0	0	0	205	0	1750	0	0	0	0	0	0
b795462946fbbf24e1689fb73667f439	0	0	3156	5006	0	0	1183	0	0	0	0	374	0	0	0	0	0	0	0	0	0	0	0	70	0	0	0	0	0	0	0	0	0	0	0	0	0	0	0	0	0	0	0	0	0	0	0	0	0
defda241a61eb6e79b176552e81e42e1	482	0	0	0	0	0	0	0	791	0	0	0	0	0	0	0	0	0	0	0	0	0	1052	0	0	0	0	0	0	0	0	0	0	0	0	0	0	566	0	0	0	0	0	0	0	381	88	0	0
1747074140e5aac9d11c8f611c44a265	396	0	0	0	0	0	0	0	609	0	0	0	0	0	0	0	1186	0	0	615	0	0	105	0	0	59	0	0	0	0	0	0	0	0	0	1827	0	1502	0	778	0	0	0	0	0	492	696	0	0
3945deb581bce671c625448d1e47d389	0	0	934	1818	0	660	411	0	0	0	0	0	0	0	0	0	0	0	0	0	0	0	0	0	0	0	0	0	0	0	0	0	0	0	0	0	0	0	0	0	534	0	3118	0	0	0	0	0	0
7944e5f32e9ebb452c2aa13c8c7ced19	0	0	2031	581	0	46	420	0	0	0	0	116	0	0	0	0	0	0	0	0	0	0	0	0	35	0	0	0	0	0	0	0	0	0	0	0	0	0	0	0	397	0	0	0	0	0	0	0	0
d3fd226af251a5e6a26f3dd41df7df54	0	0	0	0	0	0	0	0	0	0	0	0	0	0	554	287	0	0	725	0	2731	0	0	0	0	0	0	0	1334	0	0	297	0	0	0	0	0	0	0	0	0	634	0	0	0	0	0	0	0
9eef70ca035677f433a4f0605ba84277	0	0	0	0	0	0	0	0	0	547	73	0	243	0	0	0	0	1255	0	0	0	17	0	0	0	0	463	0	0	0	62	0	0	0	230	0	0	0	0	0	0	0	0	0	0	284	0	1583	0
4ed37ee43ef5641a34ea2520fd5461c0	0	0	0	0	0	0	0	0	0	539	357	0	0	0	0	0	0	568	0	0	0	0	0	0	0	0	0	0	0	0	0	0	0	0	0	0	0	0	0	0	0	0	0	0	0	0	0	0	0
4d5f4ea51bfbe6ef377af7a7ccae6fd9	0	0	0	0	0	0	0	0	0	442	1389	0	1022	0	0	0	0	386	0	0	0	539	0	0	0	0	0	0	0	0	2807	0	0	0	264	0	0	0	80	0	0	0	0	0	0	0	0	482	0
7e7dc4f9f9e1aa3596f2518b1f4e6acb	0	0	0	0	106	0	0	0	0	0	0	0	0	0	766	0	0	0	443	0	1565	0	0	0	0	0	0	0	411	0	0	375	146	0	0	0	0	0	0	0	0	450	0	447	0	0	0	0	0
21f5720049f62afc2b5ccf18bf50a019	1352	0	0	0	0	0	0	0	682	0	0	0	0	1085	0	0	5017	0	0	256	0	0	47	0	0	340	0	0	0	0	0	0	0	0	0	913	0	219	0	119	0	0	0	0	0	144	311	0	0
fb158342a3787f556fe6c396a3a1206f	0	0	1488	345	0	0	447	0	0	0	0	118	0	0	0	0	0	0	0	0	0	0	0	0	0	0	0	0	0	97	0	0	0	0	0	0	0	0	0	0	366	0	238	0	0	0	0	0	0
dce9b70c00b18a82e200c03e0377a345	0	0	0	0	0	0	0	0	0	69	0	0	0	0	0	0	0	329	0	0	0	119	0	0	0	0	0	0	0	0	0	0	0	0	0	0	0	0	0	0	0	0	0	0	0	0	0	0	0
770c91c674176575977ed2a01b7161e4	0	0	0	649	0	0	0	0	0	0	0	0	0	0	0	0	0	0	0	0	0	0	0	0	0	0	0	0	0	0	0	0	0	0	0	0	0	0	0	0	0	0	0	0	0	0	0	0	0
0810e18b459e9bf1287d601614a2c609	0	1130	0	0	0	0	0	197	0	0	0	0	0	0	314	383	0	0	0	0	0	0	0	0	0	0	0	0	0	0	0	0	500	384	0	0	618	0	0	0	0	0	0	0	0	0	0	0	0
cc9bf509e099061ee1cd9dc40a98c755	0	0	0	0	0	0	0	0	0	453	0	0	301	0	0	0	0	842	0	0	0	0	0	0	0	0	781	0	0	0	191	0	0	0	613	0	0	0	0	0	0	0	0	0	0	0	0	3578	0
08da8342476fa5c431f057a974ed84da	7145	0	0	0	0	0	0	0	357	0	0	0	0	198	0	0	1219	0	0	0	0	0	0	0	0	0	0	0	0	0	0	0	0	0	0	514	0	0	0	0	0	0	0	0	0	0	0	0	0
5ecbf2b893570071abc39a2e31f89320	0	1567	0	0	0	0	0	1222	0	0	0	0	0	0	442	316	0	0	221	0	0	0	0	0	0	0	0	0	0	0	0	0	961	0	0	0	58	0	0	0	0	0	0	0	0	0	0	0	259
ba7aafc0a2accd0c01c2f1013990edef	0	0	0	0	0	0	370	0	0	0	0	591	0	0	0	0	0	0	0	0	0	0	0	0	0	0	0	0	0	106	0	0	0	0	0	0	0	0	0	0	1875	0	164	0	0	0	0	0	0
e2bd58d3461c502d9608cb3599640185	0	0	1235	0	0	637	0	0	0	0	0	2042	0	0	0	0	0	0	0	0	0	0	0	0	0	0	0	0	0	0	0	0	0	0	0	0	0	0	0	0	138	0	757	0	0	0	0	0	0
c4fd4f48bfb332538a2074252e0c5adc	0	0	0	0	0	0	0	0	0	0	0	0	0	0	0	0	0	0	0	0	0	0	0	0	0	0	502	0	0	0	172	0	0	0	489	0	0	0	0	0	0	0	0	0	0	344	0	0	0
3c0c22b7397bed6c75ff97e59be782eb	0	0	582	202	0	668	0	0	0	0	0	796	0	0	0	0	0	0	0	0	0	0	0	236	0	0	0	0	0	1133	0	0	0	0	0	0	0	0	0	0	0	0	179	0	0	0	0	0	0
db9d20295c58896f6083cf0a0a782b61	0	0	120	163	0	470	270	0	0	0	0	881	0	0	0	0	0	0	0	0	0	0	0	312	4994	0	0	0	0	441	0	0	0	0	0	0	0	0	0	0	0	0	0	0	0	0	0	0	0
bd5dcdc5b54c7283a2d4f6840c70560a	0	0	0	0	0	0	0	0	0	0	0	0	0	0	0	0	0	43	0	0	0	0	0	0	0	0	647	0	0	0	69	0	0	0	181	0	0	0	0	0	0	0	0	0	0	0	0	1441	0
694062bd9ed0346f8878f6fed4bdd1ce	0	0	0	0	0	0	0	0	0	0	0	0	0	0	0	0	0	0	0	0	0	297	0	0	0	0	0	0	0	0	0	0	0	0	0	0	0	0	358	0	0	0	0	0	0	0	0	0	0
a7e49d44a1d5c980d331de40d8f68b3f	0	25	0	0	0	0	0	0	0	0	0	0	0	0	1394	0	0	0	0	0	0	0	0	0	0	0	0	31	0	0	0	0	154	2741	0	0	4014	0	0	0	0	446	0	1196	0	0	0	0	35
bb038b4cd156f1a4f3ac7eef673c39f9	0	0	0	0	0	0	0	0	0	0	0	0	235	0	0	0	0	0	0	0	0	87	0	0	0	0	0	0	0	0	0	0	0	0	0	0	0	0	0	0	0	0	0	0	0	0	0	0	0
4b670a159c8c5ce3d6b308d743fe4712	0	0	363	0	0	0	0	0	367	0	0	0	0	0	0	0	0	0	0	0	0	0	615	0	0	1684	0	0	0	0	0	0	0	0	0	0	0	876	0	0	0	0	0	0	41	0	0	0	0
f8af4a9674c488a340bef68b58c1b3f2	0	0	467	590	0	791	0	0	0	0	0	1352	0	0	0	0	0	0	0	0	0	0	0	669	88	0	0	0	0	2256	0	0	0	0	0	0	0	0	0	0	0	0	589	0	0	0	0	0	0
8e00882f78d03afd6648729db3df42ec	0	3714	0	0	0	0	0	1120	0	0	0	0	0	0	161	337	0	0	0	0	0	0	0	0	0	0	0	0	0	0	0	0	273	296	0	0	252	0	0	0	0	0	0	0	0	0	0	0	188
ee954b87b983f819cc5afa2c6ef60e38	2173	0	0	0	0	0	0	0	908	0	0	0	0	141	0	0	1545	0	0	233	0	0	0	0	0	0	0	0	0	0	0	0	0	0	0	0	0	143	0	47	0	0	0	0	0	0	268	0	0
03ecee40e2c65ede1f19eb950567775b	318	0	0	0	0	0	0	0	0	0	0	0	0	0	0	0	424	0	0	0	0	0	0	0	0	0	0	0	0	0	0	0	0	0	0	0	0	0	0	0	0	0	0	0	0	0	0	0	0
141bf9fa272ae5779ac581e85e23aebf	0	0	0	0	0	0	0	0	0	667	0	0	149	0	0	0	0	486	0	0	0	26	0	0	0	0	332	0	0	0	158	0	0	0	308	0	0	0	47	0	0	0	0	0	0	0	0	5770	0
427bd6c6c0fe6100d1f8410d497ae22d	0	58	0	0	135	0	0	0	0	0	0	0	0	0	358	247	0	0	0	0	1217	0	0	0	0	0	0	493	156	0	0	150	674	96	0	0	299	0	0	0	0	52	0	162	0	0	0	0	995
0ab4f8239a019b7ae5a847138572819d	0	0	0	0	0	0	0	0	0	0	0	0	0	0	0	0	0	0	0	0	0	0	0	2085	0	0	0	0	0	0	0	0	0	0	0	0	0	0	0	0	0	0	0	0	0	0	0	0	0
6c4c349543cb26ed04a94fbd7842a3cc	0	0	650	71	0	879	0	0	0	0	0	0	0	0	0	0	0	0	0	0	0	0	0	0	0	0	0	0	0	0	0	0	0	0	0	0	0	0	0	0	689	0	0	0	0	0	0	0	0
64a4bf77237cfd139922d9a1a77206f8	0	884	0	0	65	0	0	48	0	0	0	0	0	0	440	287	0	0	0	0	1694	0	0	0	0	0	0	0	0	0	0	0	1575	0	0	0	42	0	0	0	0	0	0	29	0	0	0	0	559
c0455f3cf2e12faff872a32f204d3a88	178	0	0	0	0	0	0	0	578	0	0	0	0	66	0	0	14	0	0	385	0	0	999	0	0	350	0	0	0	0	0	0	0	0	0	0	0	350	0	100	0	0	0	0	223	544	0	0	0
095ddf63dbb6476873ba27d11b9df747	176	0	0	0	0	0	0	0	86	0	0	0	0	129	0	0	2537	0	0	303	0	0	0	0	0	0	0	0	0	0	0	0	0	0	0	265	0	0	0	63	0	0	0	0	0	93	226	0	0
52c9150f7d9626f992527c64b62e090a	0	0	0	0	45	0	0	0	0	0	0	0	0	0	258	0	0	0	1303	0	3302	0	0	0	0	0	0	0	1143	0	0	2055	47	0	0	0	0	0	0	0	0	635	0	218	0	0	0	0	123
feabf9d67b9300fc88cb9a68078fb057	0	0	671	0	0	0	0	0	0	0	0	0	0	0	0	0	0	0	0	0	0	0	0	0	0	0	0	0	0	0	0	0	0	0	0	0	0	0	0	0	522	0	1785	0	0	0	0	0	0
ebea87191f56b719b1b7e9deee1ecd02	0	0	0	0	0	0	0	0	0	725	121	0	97	0	0	0	0	696	0	0	0	0	0	0	0	0	745	0	0	0	310	0	0	0	168	0	0	0	0	0	0	0	0	0	0	0	0	224	0
1e4cf85c53e0f2cd9b12f940b30d61fa	0	0	0	0	0	0	0	0	0	0	0	0	0	0	0	0	0	0	0	0	0	0	0	0	0	0	0	0	0	0	0	0	0	0	0	0	0	0	0	0	0	0	188	0	0	0	0	0	0
3e74429fef0e77428bc08f7f88b1a3f1	0	0	0	824	0	0	0	0	0	0	0	2943	0	0	0	0	0	0	0	0	0	0	0	745	0	0	0	0	0	0	0	0	0	0	0	0	0	0	0	0	2431	0	0	0	0	0	0	0	0
74b34b1137321fdf4ecc993e68a05c95	0	0	0	0	0	839	0	0	0	0	0	344	0	0	0	0	0	0	0	0	0	0	0	3101	0	0	0	0	0	0	0	0	0	0	0	0	0	0	0	0	0	0	0	0	0	0	0	0	0
9cbbbff5bfc2dfcebe7eeca5a5b4361f	0	0	2064	428	0	0	0	0	0	0	0	1601	0	0	0	0	0	0	0	0	0	0	0	0	0	0	0	0	0	0	0	0	0	0	0	0	0	0	0	0	0	0	105	0	0	0	0	0	0
bd0acf48d929cc0cd3a7b65e28ab2b23	0	0	0	0	0	0	0	0	0	21	0	0	0	0	0	0	0	261	0	0	0	0	0	0	0	0	0	0	0	0	150	0	0	0	443	0	0	0	0	0	0	0	0	0	0	0	0	4260	0
4916784893bcb002256e5f351068f41b	0	0	0	0	0	0	0	0	0	0	0	0	0	0	0	0	0	0	0	0	0	0	0	0	0	0	0	0	0	0	0	0	0	0	0	0	0	0	0	0	0	0	0	0	0	0	2690	0	0
528e45e9117207c8d9622b89e0d735db	0	0	0	0	0	0	0	0	0	0	0	0	0	0	0	0	0	0	0	0	0	0	0	0	0	0	0	0	0	0	0	0	3384	0	0	0	0	0	0	0	0	0	0	0	0	0	0	0	0
3949949972be20d5f91b8ceaafccd4ea	0	0	0	0	0	0	0	0	0	0	0	0	0	0	241	0	0	0	1440	0	4426	0	0	0	0	0	0	0	460	0	0	408	161	0	0	0	0	0	0	0	0	1167	0	0	0	0	0	0	0
d146c190aef6286dcb4722374ea2eb3b	0	0	0	0	0	0	0	0	0	0	240	0	382	0	0	0	0	0	0	0	0	0	0	0	0	0	0	0	0	0	0	0	0	0	0	0	0	0	0	0	0	0	0	0	0	0	0	412	0
a13bd990611ce6f679bcebb6c1d126cc	0	0	0	0	0	0	0	0	0	0	1527	0	0	0	0	0	0	0	0	0	0	0	0	0	0	0	0	0	0	0	3283	0	0	0	139	0	0	0	0	0	0	0	0	0	0	0	0	0	0
3517312841affee1bf2c35145c447b77	0	0	0	0	0	0	0	0	0	152	546	0	273	0	0	0	0	132	0	0	0	285	0	0	0	0	223	0	0	0	670	0	0	0	42	0	0	0	135	0	0	0	0	0	0	0	0	0	0
20e18f16ca27cae5c7c1be83726afc32	0	0	0	0	0	0	0	0	0	0	0	0	0	0	0	0	0	0	297	0	0	0	0	0	0	0	0	141	810	0	0	388	0	0	0	0	0	0	0	0	0	302	0	755	0	0	0	0	0
b55962d9a996fbe2842beadfa5ff5fea	0	0	0	0	0	0	0	0	0	85	1040	0	134	0	0	0	0	111	0	0	0	0	0	0	0	0	0	0	0	0	2013	0	0	0	489	0	0	0	0	0	0	0	0	0	0	0	0	0	0
9005c245f1ce9b9822fa0749d4d22018	0	0	462	170	0	283	331	0	0	0	0	196	0	0	0	0	0	0	0	0	0	0	0	651	0	0	0	0	0	3032	0	0	0	0	0	0	0	0	0	0	0	0	409	0	0	0	0	0	0
f54f39945dc47134f05aea00287981a7	387	0	0	0	0	0	0	0	440	0	0	0	0	0	0	0	84	0	0	191	0	0	1582	0	0	96	0	0	0	0	0	0	0	0	0	0	0	456	0	0	0	0	0	0	166	0	30	0	0
acf561f814989f9e0dac833b2a9ba6ba	2812	0	0	0	0	0	0	0	325	0	0	0	0	133	0	0	853	0	0	186	0	0	0	0	0	0	0	0	0	0	0	0	0	0	0	179	0	0	0	84	0	0	0	0	0	61	630	0	0
9d8e0ef0d13775397c168e161794d821	0	0	0	0	0	0	0	27	0	0	0	0	0	0	675	167	0	0	191	0	0	0	0	0	0	0	0	336	1635	0	0	819	0	18	0	0	0	0	0	0	0	147	0	1089	0	0	0	0	0
77a656eaa311562676e16bc52862ff8f	0	0	7926	0	0	302	0	0	0	0	0	0	0	0	0	0	0	0	0	0	0	0	0	0	0	0	0	0	0	0	0	0	0	0	0	0	0	0	0	0	0	0	1942	0	0	0	0	0	0
bbc913cad95094b13ab27d3f40712801	0	0	0	0	0	0	0	0	0	0	0	0	123	0	0	0	0	813	0	0	0	0	0	0	0	0	281	0	0	0	0	0	0	0	0	0	0	0	0	0	0	0	0	0	0	0	0	655	0
2b7b60c0154d01e38eb7f6196818cb2e	246	0	0	0	0	0	0	0	280	0	0	0	0	0	0	0	0	0	0	221	0	0	48	0	0	1632	0	0	0	0	0	0	0	0	0	85	0	326	0	0	0	0	0	0	0	137	215	0	0
6abb1e86fa13e2ffa270780aca0f8d75	645	0	513	0	0	0	0	0	479	0	0	0	0	0	0	0	121	0	0	317	0	0	506	0	0	842	0	0	0	0	0	0	0	0	0	74	0	373	0	60	0	0	0	0	408	78	48	0	0
678e34b469649432cc2ba910cdfe2fe4	0	0	0	0	0	0	0	102	0	0	0	0	0	0	180	291	0	0	7	0	354	0	0	0	0	0	0	0	0	0	0	0	180	1084	0	0	580	0	0	0	0	472	0	0	0	0	0	0	406
042df45fbdf58f90af2a2c764bfb6e3c	0	0	0	0	0	0	0	0	436	0	0	0	0	0	0	0	0	0	0	0	0	0	340	0	0	183	0	0	0	0	0	0	0	0	0	0	0	158	0	87	0	0	0	0	276	714	50	0	0
f2cb6dc673841b94b43ce432854bcfd5	0	158	0	0	0	0	0	740	0	0	0	0	0	0	636	0	0	0	393	0	0	0	0	0	0	0	0	0	0	0	0	0	401	110	0	0	97	0	0	0	0	0	0	0	0	0	0	0	282
c2814c3a638a28a4762c31e371d69850	0	0	0	0	0	0	0	0	0	118	207	0	0	0	0	0	0	159	0	0	0	111	0	0	0	0	100	0	0	0	376	0	0	0	67	0	0	0	0	0	0	0	0	0	0	0	0	0	0
e9f96d5bf063bd9320d2d93c1247d9ef	0	0	0	0	0	0	0	0	0	451	0	0	0	0	0	0	0	124	0	0	0	0	0	0	0	0	0	0	0	0	0	0	0	0	53	0	0	0	0	0	0	0	0	0	0	0	0	2345	0
2047a6907b2a5b1034554b64c7dedf6c	0	0	0	0	0	0	0	0	0	0	0	0	0	0	0	0	0	0	0	0	0	0	0	0	0	0	0	0	0	0	0	0	0	0	0	0	0	0	0	0	0	0	0	0	0	0	0	0	0
199fa923802f36a2e93dba8ccfd27d2f	2841	0	0	0	0	0	0	0	0	0	0	0	0	0	0	0	218	0	0	0	0	0	0	0	0	0	0	0	0	0	0	0	0	0	0	914	0	0	0	0	0	0	0	0	0	0	0	0	0
2468758673d237f05b43b699cc033066	0	0	180	57	0	0	0	0	0	0	0	162	0	0	0	0	0	0	0	0	0	0	0	469	0	0	0	0	0	0	0	0	0	0	0	0	0	0	0	0	0	0	0	0	0	0	0	0	0
58e7f257082e9838a9102c448daa1319	0	0	178	631	0	209	0	0	0	0	0	1979	0	0	0	0	0	0	0	0	0	0	0	0	0	0	0	0	0	486	0	0	0	0	0	0	0	0	0	0	54	0	428	0	0	0	0	0	0
87f0970482af36b7cba07cc381612932	0	1451	0	0	0	0	0	838	0	0	0	0	0	0	314	0	0	0	0	0	0	0	0	0	0	0	0	0	0	0	0	0	0	334	0	0	409	0	0	0	0	0	0	0	0	0	0	0	678
327ab73a1963a73102d39c5316778083	0	0	0	0	0	95	0	0	0	0	0	0	0	0	0	0	0	0	0	0	0	0	0	0	0	0	0	0	0	10480	0	0	0	0	0	0	0	0	0	0	0	0	0	0	0	0	0	0	0
a6eabadfda0b2485fc783dd51e699fe7	10028	0	0	0	0	0	0	0	0	0	0	0	0	0	0	0	0	0	0	844	0	0	0	0	0	0	0	0	0	0	0	0	0	0	0	0	0	0	0	0	0	0	0	0	1068	0	0	0	0
3bc7c567f9d9683672780a4652741033	0	1031	0	0	51	0	0	1046	0	0	0	0	0	0	99	180	0	0	0	0	524	0	0	0	0	0	0	0	0	0	0	0	118	135	0	0	98	0	0	0	0	91	0	0	0	0	0	0	119
2bfcc76085b97b10bde8e1badbacb4ae	0	0	0	0	0	0	0	0	0	302	1505	0	305	0	0	0	0	186	0	0	0	151	0	0	0	0	0	0	0	0	1150	0	0	0	300	0	0	0	0	0	0	0	0	0	0	0	0	0	0
28d98be0684a29284656f53808508f89	0	0	403	0	0	121	0	0	0	0	0	1940	0	0	0	0	0	0	0	0	0	0	0	225	0	0	0	0	0	1410	0	0	0	0	0	0	0	0	0	0	28	0	269	0	0	0	0	0	0
305c2d0ce6dde0a1c09bb98053046c62	0	45	0	0	0	0	0	92	0	0	0	0	0	0	242	0	0	0	612	0	405	0	0	0	0	0	0	352	316	0	0	162	78	136	0	0	30	0	0	0	0	158	0	550	0	0	0	0	0
c8ba870c0c536fd45c9aa9be466c7206	2016	0	0	0	0	0	0	0	714	0	0	0	0	189	0	0	1266	0	0	136	0	0	0	0	0	158	0	0	0	0	0	0	0	0	0	254	0	116	0	0	0	0	0	0	0	0	695	0	0
7863f4bda82174af70203d07ea15b87a	0	0	0	0	0	0	0	0	0	99	0	0	590	0	0	0	0	87	0	0	0	1267	0	0	0	0	184	0	0	0	77	0	0	0	60	0	0	0	247	0	0	0	0	0	0	0	0	0	0
1aa74de19c67455e5ef03d1195c46278	0	0	0	0	49	0	0	0	0	0	0	0	0	0	0	0	0	0	0	0	1391	0	0	0	0	0	0	0	0	0	0	0	0	0	0	0	0	0	0	0	0	0	0	1459	0	0	0	0	0
84a61618366f67070e5df976f26c15af	0	0	902	362	0	582	116	0	0	0	0	651	0	0	0	0	0	0	0	0	0	0	0	714	0	0	0	0	0	502	0	0	0	0	0	0	0	0	0	0	0	0	1956	0	0	0	0	0	0
2bc5b15e5628eb7a4e810fa4328d5979	0	0	0	0	0	0	0	0	0	0	0	0	0	0	340	0	0	0	141	0	2228	0	0	0	0	0	0	0	744	0	0	574	100	0	0	0	15	0	0	0	0	593	0	0	0	0	0	0	0
9ae297da0d0a65375179524ef2ac8f73	0	1334	0	0	56	0	0	155	0	0	0	0	0	0	250	180	0	0	35	0	335	0	0	0	0	0	0	14	64	0	0	42	433	0	0	0	0	0	0	0	0	278	0	0	0	0	0	0	190
0321ed649fa69aaa9c8762eb8c88f1ff	0	0	0	0	0	0	0	0	453	0	0	0	0	0	0	0	0	0	0	417	0	0	908	0	0	0	0	0	0	0	0	0	0	0	0	0	0	0	0	0	0	0	0	0	451	0	0	0	0
22abeeb8a7f6295d63a509f6e9f79989	0	0	0	0	0	0	0	0	0	0	0	0	0	0	0	0	0	0	0	0	0	0	0	0	0	0	0	0	0	0	0	0	0	0	0	0	0	0	0	0	0	0	0	0	0	0	0	0	0
e9b6eb1c2fbb585b3d419ebc6268d9f3	0	0	0	0	0	0	0	0	0	0	0	0	0	0	0	0	0	0	0	0	114	0	0	0	0	0	0	483	0	0	0	0	0	0	0	0	167	0	0	0	0	0	0	0	0	0	0	0	0
5d758ec84609f3286b24aa5350148185	0	0	0	0	0	0	0	0	0	0	488	0	1094	0	0	0	0	854	0	0	0	480	0	0	0	0	95	0	0	0	0	0	0	0	0	0	0	0	154	0	0	0	0	0	0	0	0	0	0
9dc68eebfe886e4499ae972e445d58bd	0	0	310	151	0	541	54	0	0	0	0	503	0	0	0	0	0	0	0	0	0	0	0	0	0	0	0	0	0	1980	0	0	0	0	0	0	0	0	0	0	0	0	0	0	0	0	0	0	0
cd2c2bf629e80cd71466531cc517d4f2	0	0	0	1011	0	158	0	0	0	0	0	104	0	0	0	0	0	0	0	0	0	0	0	0	0	0	0	0	0	0	0	0	0	0	0	0	0	0	0	0	0	0	0	0	0	0	0	0	0
7deef7d776dd622d917d6b1b176ffcf9	0	4060	0	0	0	0	0	1621	0	0	0	0	0	0	304	0	0	0	0	0	0	0	0	0	0	0	0	0	0	0	0	0	0	0	0	0	0	0	0	0	0	0	0	0	0	0	0	0	0
1985119db513ebb63fa8c37f9369b556	0	0	0	0	0	0	4746	0	0	0	0	0	0	0	0	0	0	0	0	0	0	0	0	226	0	0	0	0	0	0	0	0	0	0	0	0	0	0	0	0	313	0	104	0	0	0	0	0	0
9644aab9f323ac776685233ce6292d5a	0	0	0	0	0	0	0	258	0	0	0	0	0	0	0	148	0	0	64	0	0	0	0	0	0	0	0	72	0	0	0	0	319	247	0	0	114	0	0	0	0	423	0	0	0	0	0	0	0
08fbe92553b1dba1f8662f82681e6ebc	0	0	0	208	0	192	196	0	0	0	0	202	0	0	0	0	0	0	0	0	0	0	0	84	107	0	0	0	0	223	0	0	0	0	0	0	0	0	0	0	203	0	206	0	0	0	0	0	0
dc085e94c7a32dcebbe514faa2d57414	0	62	0	0	0	0	0	275	0	0	0	0	0	0	225	29	0	0	67	0	0	0	0	0	0	0	0	0	0	0	0	0	100	0	0	0	0	0	0	0	0	0	0	604	0	0	0	0	72
476749873b76b22352c34c087116ce0d	0	0	1150	108	0	0	0	0	0	0	0	0	0	0	0	0	0	0	0	0	0	0	0	0	0	0	0	0	0	1250	0	0	0	0	0	0	0	0	0	0	251	0	230	0	0	0	0	0	0
0a9c9aca736ac221675ba36e287bb860	0	0	0	0	0	0	0	0	0	0	0	0	0	0	0	0	0	0	0	876	0	0	1694	0	0	190	0	0	0	0	0	0	0	0	0	0	0	192	0	0	0	0	0	0	720	0	0	0	0
da572615a5167239b1748fcdc18b58ef	0	0	0	0	0	0	0	0	0	113	0	0	0	0	0	0	0	57	0	0	0	133	0	0	0	0	0	0	0	0	283	0	0	0	0	0	0	0	0	0	0	0	0	0	0	0	0	0	0
e43d3004938501611eeefcd7a02cbe9b	0	0	0	0	0	0	0	0	1809	0	0	0	0	0	0	0	0	0	0	128	0	0	431	0	0	94	0	0	0	0	0	0	0	0	0	0	0	783	0	0	0	0	0	0	0	0	0	0	0
44e437930da4669837c65372d063782e	0	0	0	0	0	0	0	0	103	0	0	0	0	85	0	0	32	0	0	76	0	0	0	0	0	428	0	0	0	0	0	0	0	0	0	0	0	0	0	28	0	0	0	0	502	104	113	0	0
e172a0556f7be1257a2dfd85aca22697	0	0	446	178	0	72	865	0	0	0	0	965	0	0	0	0	0	0	0	0	0	0	0	399	0	0	0	0	0	112	0	0	0	0	0	0	0	0	0	0	0	0	598	0	0	0	0	0	0
832b7a5cc7c946c017711edd1f51acb2	0	0	0	0	0	0	0	0	0	52	540	0	29	0	0	0	0	81	0	0	0	0	0	0	0	0	0	0	0	0	3442	0	0	0	935	0	0	0	0	0	0	0	0	0	0	0	0	0	0
dc9ffedf629ba66620e5919105679804	0	0	0	0	25	0	0	0	0	0	0	0	0	0	0	0	0	0	853	0	2863	0	0	0	0	0	0	0	1666	0	0	1757	0	0	0	0	0	0	0	0	0	0	0	0	0	0	0	0	0
e61ceb5ec943fc267ca03b472cc6cac0	0	0	0	0	0	0	0	0	0	0	0	0	0	0	0	0	0	0	0	0	0	0	0	0	0	0	0	0	0	0	0	0	0	0	0	0	0	0	0	0	0	0	0	0	0	0	0	0	0
897fa3a24b89c6cc83b60801708b72c9	0	0	0	0	0	0	0	0	0	157	0	0	0	0	0	0	0	65	0	0	0	56	0	0	0	0	0	0	0	0	0	0	0	0	0	0	0	0	0	0	0	0	0	0	0	0	0	0	0
9b1f5351f4419f44113866f14cd35837	0	0	0	0	0	0	0	0	0	0	0	0	67	0	0	0	0	0	0	0	0	54	0	0	0	0	111	0	0	0	580	0	0	0	641	0	0	0	41	0	0	0	0	0	0	0	0	534	0
6c3ccd7ba56b0aaf020df1717f90c670	0	0	0	0	0	0	0	0	413	0	0	0	0	0	0	0	0	0	0	0	0	0	0	0	49	0	0	0	0	0	0	0	0	0	0	0	0	83	0	0	0	0	0	0	0	0	0	0	0
a39ef70d552d6e0c5e85783706cb5000	0	0	0	0	81	0	0	0	0	0	0	0	0	0	566	150	0	0	366	0	136	0	0	0	0	0	0	0	903	0	0	861	0	0	0	0	0	0	0	0	0	1126	0	57	0	0	0	0	0
b0a1086c6e447851c0e77cfee19d9cd0	0	0	0	0	0	0	0	0	0	0	436	0	52	0	0	0	0	0	0	0	0	0	0	0	0	0	0	0	0	0	0	0	0	0	0	0	0	0	0	0	0	0	0	0	0	0	0	0	0
c0f214f01d248d71b802338ef2826929	0	0	0	0	0	0	0	0	0	0	0	0	0	0	0	0	0	86	0	0	0	0	0	0	0	0	0	0	0	0	0	0	0	0	0	0	0	0	0	0	0	0	0	0	0	0	0	0	0
bab672a173bc433359161f83ca434881	0	0	0	0	0	0	0	0	0	0	0	0	110	0	0	0	0	956	0	0	0	1357	0	0	0	0	0	0	0	0	0	0	0	0	0	0	0	0	0	0	0	0	0	0	0	0	0	8	0
a5edfd900f21eb71d93202c6b8eb39af	0	0	0	0	0	0	0	0	0	0	87	0	178	0	0	0	0	224	0	0	0	207	0	0	0	0	0	0	0	0	1002	0	0	0	1128	0	0	0	113	0	0	0	0	0	0	0	0	0	0
5a8b1ac5e2edb37a58ebbf98b727b963	289	0	0	0	0	0	0	0	183	0	0	0	0	0	0	0	67	0	0	70	0	0	1015	0	0	615	0	0	0	0	0	0	0	0	0	18	0	174	0	0	0	0	0	0	0	0	0	0	0
61076a3b928f2b2001416fd8baeafb9e	0	0	0	0	0	0	0	0	0	0	0	0	0	0	260	0	0	0	551	0	245	0	0	0	0	0	0	176	303	0	0	985	44	0	0	0	0	0	0	0	0	165	0	541	0	0	0	0	0
36b3fb60641467f48a2bfba637cfa74a	0	0	320	529	0	0	0	0	0	0	0	0	0	0	0	0	0	0	0	0	0	0	0	0	0	0	0	0	0	0	0	0	0	0	0	0	0	0	0	0	0	0	0	0	0	0	0	0	0
1095c62f12257fb47e24906ff0e2cea8	0	0	0	0	0	0	0	0	0	0	0	0	0	0	165	0	0	0	0	0	0	0	0	0	0	0	0	0	605	0	0	786	169	0	0	0	0	0	0	0	0	0	0	0	0	0	0	0	0
2562c26660b8aa8be74059a6f3261805	251	0	0	0	0	0	0	0	0	0	0	0	0	858	0	0	240	0	0	0	0	0	0	0	107	0	0	0	0	0	0	0	0	0	0	252	0	0	0	0	0	0	0	0	0	99	0	0	0
b5e11622fc8e29c58017cbbc40dfbdf6	0	0	0	0	0	0	0	0	0	141	52	0	61	0	0	0	0	291	0	0	0	0	0	0	0	0	83	0	0	0	144	0	0	0	244	0	0	0	0	0	0	0	0	0	0	0	0	2043	0
af26fda18955d4744a9c3c744a1f9123	0	0	0	0	0	188	324	0	0	0	0	1396	0	0	0	0	0	0	0	0	0	0	0	1581	0	0	0	0	0	280	0	0	0	0	0	0	0	0	0	0	46	0	799	0	0	0	0	0	0
47e4de3d1013c00c3b2e0b49514d06a7	0	0	161	0	0	165	1727	0	0	0	0	391	0	0	0	0	0	0	0	0	0	0	0	0	0	0	0	0	0	39	0	0	0	0	0	0	0	0	0	0	0	0	153	0	0	0	0	0	0
387a5300b39dd01b96ae085cbce4bb5c	1364	0	0	0	0	0	0	0	0	0	0	0	0	91	0	0	1526	0	0	496	0	0	100	0	0	0	0	0	0	0	0	0	0	0	0	0	0	0	0	0	0	0	0	0	0	0	0	0	0
1476df317963ac19a52a102713731850	0	0	0	0	0	0	0	0	0	0	0	0	0	0	226	469	0	0	0	0	0	0	0	0	0	0	0	0	37	0	0	0	0	130	0	0	84	0	0	0	0	0	0	0	0	0	0	0	2201
a10ffcf5e367571b28e0c083c4160525	0	0	199	45	0	240	833	0	0	0	0	33	0	0	0	0	0	0	0	0	0	0	0	0	5231	0	0	0	0	64	0	0	0	0	0	0	0	0	0	0	0	0	0	0	0	0	0	0	0
41b176fa6f4fdea4afea06366049747f	264	0	0	0	0	0	0	0	150	0	0	0	0	999	0	0	838	0	0	0	0	0	0	0	0	24	0	0	0	0	0	0	0	0	0	899	0	0	0	728	0	0	0	0	0	63	145	0	0
eaae52f4267393ba92f6c4779b3191e3	0	0	0	0	0	0	0	0	0	0	0	0	0	131	0	0	4883	0	0	0	0	0	0	0	101	0	0	0	0	0	0	0	0	0	0	0	0	0	0	0	0	0	0	0	0	0	0	0	0
b1389b29aa40a1ff6fa4c4dc2fda22db	0	0	0	0	1877	0	0	0	230	0	0	0	0	0	0	0	0	0	0	144	0	0	0	0	0	31	0	0	0	0	0	0	0	0	0	0	0	82	0	0	0	0	0	0	0	0	0	0	0
73f8ac0a25f3b7bdc0ce1fd5614ae7f8	0	0	0	354	0	613	1830	0	0	0	0	0	0	0	0	0	0	0	0	0	0	0	0	167	0	0	0	0	0	391	0	0	0	0	0	0	0	0	0	0	458	0	0	0	0	0	0	0	0
ffcaa322bf960eb03f4ad68707f4d687	0	0	0	484	0	499	0	0	0	0	0	0	0	0	0	0	0	0	0	0	0	0	0	119	0	0	0	0	0	0	0	0	0	0	0	0	0	0	0	0	0	0	0	0	0	0	0	0	0
a036802b37e11ea55f594b96a5581268	0	0	0	68	0	55	0	0	0	0	0	447	0	0	0	0	0	0	0	0	0	0	0	0	0	0	0	0	0	369	0	0	0	0	0	0	0	0	0	0	735	0	81	0	0	0	0	0	0
f771a39dd67ea1279992ed714004eabc	0	0	439	236	0	81	0	0	0	0	0	64	0	0	0	0	0	0	0	0	0	0	0	0	0	0	0	0	0	68	0	0	0	0	0	0	0	0	0	0	394	0	115	0	0	0	0	0	0
3bee5f99ebf2fe84913305976d0cab77	0	0	0	0	0	0	0	0	0	59	300	0	0	0	0	0	0	80	0	0	0	88	0	0	0	0	0	0	0	0	558	0	0	0	0	0	0	0	0	0	0	0	0	0	0	0	0	0	0
092cf0e795171468c02682e9afb8e5bb	0	0	0	0	0	0	0	0	0	0	0	0	0	0	0	0	0	0	0	0	0	0	0	2138	0	0	0	0	0	0	0	0	0	0	0	0	0	0	0	0	0	0	0	0	0	0	0	0	0
6e3a4df3faadb591e1ab1d7e91ec57ce	458	0	0	0	0	0	0	0	387	0	0	0	0	154	0	0	930	0	0	0	0	0	0	0	0	0	0	0	0	0	0	0	0	0	0	203	0	0	0	0	0	0	0	0	0	26	0	0	0
fdfcf8115d4b3118401fb7ce387d7eaa	0	0	0	0	0	0	0	0	324	0	0	0	0	0	0	0	0	0	0	602	0	0	0	0	0	866	0	0	0	0	0	0	0	0	0	0	0	0	0	0	0	0	0	0	0	0	0	0	0
29bf90f89627c9b2d652a42a2d3e19f4	0	0	220	99	0	175	266	0	0	0	0	146	0	0	0	0	0	0	0	0	0	0	0	96	666	0	0	0	0	248	0	0	0	0	0	0	0	0	0	0	163	0	125	0	0	0	0	0	0
13e010488ba7adaec094c1426abaebec	1330	0	0	0	0	0	0	0	549	0	0	0	0	78	0	0	564	0	0	0	0	0	13	0	0	0	0	0	0	0	0	0	0	0	0	128	0	0	0	0	0	0	0	0	0	0	0	0	0
bbc6f03b22228a36cb0ea33180dd4639	0	0	0	0	0	0	0	0	0	123	0	0	0	0	0	0	0	344	0	0	0	0	0	0	0	0	116	0	0	0	194	0	0	0	372	0	0	0	0	0	0	0	0	0	0	0	0	480	0
0c605b9c9b82a20dc994e3c4074cead5	461	0	0	0	0	0	0	0	0	0	0	0	0	0	0	0	2184	0	0	0	0	0	0	0	0	0	0	0	0	0	0	0	0	0	0	363	0	0	0	0	0	0	0	0	1441	0	1815	0	0
21371e00a1038b844ebd73e109c03985	1217	0	0	0	0	0	0	0	1060	0	0	0	0	0	0	0	0	0	0	579	0	0	182	0	0	0	0	0	0	0	0	0	0	0	0	52	0	0	0	0	0	0	0	0	219	0	38	0	0
1c37d894be814ad0b769cc6a2e82045b	0	0	3020	0	0	0	0	0	0	0	0	0	0	0	0	0	0	0	0	0	0	0	0	469	0	0	0	0	0	0	0	0	0	0	0	0	0	0	0	0	0	0	0	0	0	0	0	0	0
f45c86376286052455ac16aece3e3504	39	0	0	0	0	0	0	0	260	0	0	0	0	0	0	0	0	0	0	0	0	0	59	0	0	400	0	0	0	0	0	0	0	0	0	0	0	392	0	0	0	0	0	0	0	0	0	0	0
1a77ecb1c196aaa36c43bc7eb032191e	0	0	0	0	0	0	0	0	0	0	0	0	0	0	0	0	0	0	0	0	566	0	0	0	0	0	0	0	0	0	0	0	831	0	0	0	0	0	0	0	0	0	0	0	0	0	0	0	0
2c460ee989b7734571af38529f721c6f	0	0	0	0	0	0	0	0	0	278	100	0	149	0	0	0	0	251	0	0	0	0	0	0	0	0	89	0	0	0	268	0	0	0	0	0	0	0	8	0	0	0	0	0	0	0	0	888	0
355352b7b6cfe4775fb8dca18e6a0323	0	55	0	0	0	0	0	0	0	0	0	0	0	0	0	0	0	0	0	0	334	0	0	0	0	0	0	0	0	0	0	0	0	0	0	0	0	0	0	0	0	434	0	0	0	0	0	0	282
0c4b7d3918f321ffbcb33275b7863140	1860	0	0	0	0	0	0	0	272	0	0	0	0	0	0	0	78	0	0	85	0	0	120	0	0	29	0	0	0	0	0	0	0	0	0	183	0	0	0	95	0	0	0	0	138	243	0	0	0
f157cf34c3078682f81c9f3c7437d7e0	0	22	0	0	0	0	0	70	0	0	0	0	0	0	79	74	0	0	0	0	34	0	0	0	0	0	0	0	15	0	0	29	54	0	0	0	3	0	0	0	0	64	0	0	0	0	0	0	21
c3ba02823e8a23d1aa3618ecd7a82b59	0	0	0	0	0	0	0	0	0	0	0	0	0	0	251	0	0	0	22	0	0	0	0	0	0	0	0	2775	0	0	0	0	147	101	0	0	0	0	0	0	0	360	0	0	0	0	0	0	149
14162eea89624f9dd32b3fb2b6e0ed3e	404	0	0	0	0	0	0	0	77	0	0	0	0	164	0	0	163	0	0	0	0	0	50	0	0	0	0	0	0	0	0	0	0	0	0	262	0	0	0	356	0	0	0	0	0	0	96	0	0
1b5e2eb8885a8af326611c4848e7df2c	179	0	559	0	0	0	0	0	56	0	0	0	0	0	0	0	0	0	0	0	0	0	494	0	0	80	0	0	0	0	0	0	0	0	0	0	0	582	0	178	0	0	0	0	535	0	0	0	0
d1ea058e630f51fb616effc5bf84cd04	0	0	0	0	0	0	0	0	0	0	0	0	0	0	433	0	0	0	653	0	1445	0	0	0	0	0	0	0	136	0	0	40	0	36	0	0	17	0	0	0	0	1374	0	333	0	0	0	0	0
3e85a254d2d827900fc3a256f4b52215	0	0	0	0	182	0	0	0	0	0	0	0	0	0	0	0	0	0	0	0	0	0	0	0	0	0	0	0	0	0	0	0	10631	0	0	0	0	0	0	0	0	0	0	0	0	0	0	0	0
38e516568b61b463191b94f7b5dc5ec4	0	0	0	0	0	0	0	0	0	30	0	0	0	0	0	0	0	0	0	0	0	0	0	0	0	0	0	0	0	0	0	0	0	0	0	0	0	0	0	0	0	0	0	0	0	0	0	0	0
05f6201814c687943defd0e35f7cb42a	0	0	0	0	0	0	0	0	0	0	0	0	324	0	0	0	0	0	0	0	0	0	0	0	0	0	0	0	0	0	0	0	0	0	0	0	0	0	0	0	0	0	0	0	0	0	0	0	0
f2f49a3d889f952f2c5203041e34056e	0	0	0	0	0	0	0	0	0	0	0	0	0	0	371	0	0	0	0	0	0	0	0	0	0	0	0	0	143	0	0	0	0	0	0	0	0	0	0	0	0	0	0	0	0	0	0	0	0
a81d89b4223fb5c14eb1db5b9f9b8003	0	0	0	0	0	0	0	0	0	0	0	0	0	0	433	0	0	0	0	0	635	0	0	0	0	0	0	0	600	0	0	538	0	0	0	0	0	0	0	0	0	395	0	158	0	0	0	0	130
fffaa10a1f472006dfbace96722edad8	0	529	0	0	11	0	0	3220	0	0	0	0	0	0	0	0	0	0	270	0	168	0	0	0	0	0	0	0	136	0	0	0	74	269	0	0	382	0	0	0	0	190	0	0	0	0	0	0	489
a60370fc2577aec299412bc99cc47a79	0	0	0	0	0	0	0	0	0	0	0	0	0	0	0	0	0	0	0	0	0	0	0	0	0	0	12	0	0	0	0	0	0	0	0	0	0	0	39	0	0	0	0	0	0	0	0	0	0
82f2b1ba5a258cc06b4329289592b648	0	0	0	0	0	0	0	0	0	67	66	0	61	0	0	0	0	85	0	0	0	18	0	0	0	0	14	0	0	0	60	0	0	0	21	0	0	0	28	0	0	0	0	0	0	0	0	13	0
e612738e862f0b55c5e2ac36176005cf	0	0	0	0	0	0	0	0	0	0	0	0	0	0	0	0	0	12	0	0	0	0	0	0	0	0	270	0	0	0	0	0	0	0	0	0	0	0	0	0	0	0	0	0	0	0	0	0	0
0b909803c1c0855fcb233114d40b0709	0	0	0	93	0	0	0	0	0	0	0	246	0	0	0	0	0	0	0	0	0	0	0	738	0	0	0	0	0	0	0	0	0	0	0	0	0	0	0	0	0	0	85	0	0	0	0	0	0
14c69a0264fb845323c5c1ef08493041	0	0	0	0	0	0	0	0	0	97	0	0	127	0	0	0	0	75	0	0	0	857	0	0	0	0	80	0	0	0	12	0	0	0	0	0	0	0	119	0	0	0	0	0	0	0	0	0	0
17c4d7e2adb49ac8b6721e7f853f7c74	0	0	0	0	0	0	0	0	0	67	0	0	0	0	0	0	0	68	0	0	0	0	0	0	0	0	30	0	0	0	213	0	0	0	333	0	0	0	0	0	0	0	0	0	0	34	0	45	0
6c07a42d83222672dbdfb397fa61d4d8	0	0	0	0	0	0	0	0	0	0	0	0	66	0	0	0	0	0	0	0	0	0	0	0	0	0	236	0	0	0	0	0	0	0	121	0	0	0	0	0	0	0	0	0	0	0	0	0	0
f52a314195bf5076ae531cbc77fc615d	0	0	0	0	0	0	0	0	0	1685	0	0	49	0	0	0	0	292	0	0	0	0	0	0	0	0	0	0	0	0	0	0	0	0	0	0	0	0	0	0	0	0	0	0	0	0	0	103	0
6f04c0a497d650df06d9d3e761bffa5b	0	0	0	117	0	249	0	0	0	0	0	0	0	0	0	0	0	0	0	0	0	0	0	0	0	0	0	0	0	183	0	0	0	0	0	0	0	0	0	0	0	0	352	0	0	0	0	0	0
af3c4f5968a001cf04ff145fe1323317	0	0	0	0	0	0	0	0	0	0	0	0	0	0	0	0	0	0	0	0	0	0	0	0	0	0	0	0	0	0	0	0	0	0	0	0	0	0	0	0	0	0	0	0	0	0	0	0	0
7ddb96d94166bb3193926201c15962c5	0	0	0	0	0	0	0	0	0	0	0	0	0	0	0	0	0	0	0	0	0	0	0	0	0	0	0	0	0	0	0	0	0	0	0	0	0	0	0	0	0	0	0	0	0	0	0	0	0
9e54a7792783d6334c0d1c6fdc774dc9	0	0	0	0	0	0	0	0	0	0	0	0	0	0	0	0	0	0	0	0	0	0	0	0	0	0	0	0	0	0	0	0	0	0	0	0	0	0	0	0	0	0	0	0	0	0	0	0	0
f68e9a208111a03f11af51804f7b7808	0	0	0	0	0	0	0	0	0	0	0	0	0	0	0	0	0	0	0	0	0	0	0	0	0	0	0	0	0	0	0	0	0	0	0	0	0	0	0	0	105	0	635	0	0	0	0	0	0
a000be9675f519810001a2346d665ffa	0	0	0	0	0	0	0	0	0	0	0	0	0	0	0	0	0	0	0	2417	0	0	0	0	0	0	0	0	0	0	0	0	0	0	0	0	0	7685	0	0	0	0	0	0	0	0	0	0	0
b028ea214db2a5efbb2ae42a836ce5f9	433	0	0	0	0	0	0	0	0	0	0	0	0	0	0	0	273	0	0	0	0	0	0	0	0	0	0	0	0	0	0	0	0	0	0	0	0	0	0	0	0	0	0	0	0	0	0	0	0
75cb839f55183edd6095648f203589d8	0	0	141	53	0	46	89	0	0	0	0	68	0	0	0	0	0	0	0	0	0	0	0	0	0	0	0	0	0	29	0	0	0	0	0	0	0	0	0	0	110	0	163	0	0	0	0	0	0
4844658d16d35efb7b66cf039ced5d77	0	0	554	46	0	0	2878	0	0	0	0	81	0	0	0	0	0	0	0	0	0	0	0	0	0	0	0	0	0	120	0	0	0	0	0	0	0	0	0	0	0	0	144	0	0	0	0	0	0
ec0696017bb06349443c93150e8646b2	0	0	515	584	0	120	39	0	0	0	0	0	0	0	0	0	0	0	0	0	0	0	0	0	0	0	0	0	0	190	0	0	0	0	0	0	0	0	0	0	282	0	189	0	0	0	0	0	0
f43798eb784e9ae2403480b2de5274ea	0	0	45	0	0	0	32	0	0	0	0	152	0	0	0	0	0	0	0	0	0	0	0	26	0	0	0	0	0	22	0	0	0	0	0	0	0	0	0	0	58	0	0	0	0	0	0	0	0
5b4b12658c04f0a4373bbd5ea82bc35c	0	0	0	0	0	0	0	0	0	28	0	0	0	0	0	0	0	29	0	0	0	89	0	0	0	0	0	0	0	0	0	0	0	0	0	0	0	0	27	0	0	0	0	0	0	0	0	0	0
1b21a603adf2275ad0a1aa5636b50c01	0	0	0	0	0	0	0	0	0	0	0	0	0	0	0	0	0	0	0	0	0	0	0	0	0	0	0	0	0	0	0	0	0	0	0	0	0	0	0	0	0	0	0	0	0	0	0	0	0
80da3134010ec13cd79ad13dd5419b50	0	0	0	0	0	0	0	0	0	0	15	0	120	0	0	0	0	0	0	0	0	0	0	0	0	0	513	0	0	0	297	0	0	0	244	0	0	0	0	0	0	0	0	0	0	0	0	0	0
aff39fc2c91bddea13a2db4f951fe6d6	0	0	0	0	0	0	0	0	0	0	0	0	0	0	0	0	0	0	0	0	22	0	0	0	0	0	0	0	0	0	0	0	0	0	0	0	0	0	0	0	0	0	0	0	0	0	0	0	0
563176bd56d0023653259c2169f61cd7	284	0	171	0	0	0	0	0	490	0	0	0	0	140	0	0	979	0	0	0	0	0	0	0	0	0	0	0	0	0	0	0	0	0	0	0	0	0	0	45	0	0	0	0	0	0	0	0	0
554d537969226bf26d3a066548ced86e	0	0	0	0	0	0	0	0	0	0	0	0	72	0	0	0	0	53	0	0	0	1648	0	0	0	0	137	0	0	0	0	0	0	0	0	0	0	0	86	0	0	0	0	0	0	0	0	0	0
b9d78fda3466ec0951cdb9966610308e	0	0	2173	436	0	0	0	0	0	0	0	0	0	0	0	0	0	0	0	0	0	0	0	0	0	0	0	0	0	0	0	0	0	0	0	0	0	0	0	0	0	0	195	0	0	0	0	0	0
e8f752c39243d6d98055a063b33bfd85	0	0	0	0	0	0	0	0	0	0	0	0	0	0	274	0	0	0	46	0	134	0	0	0	0	0	0	0	211	0	0	93	1	0	0	0	0	0	0	0	0	500	0	0	0	0	0	0	0
89dcb53a4be62fdc189cc74975cbd78b	0	0	0	0	0	0	0	0	0	0	0	0	0	0	0	0	0	0	0	0	0	0	745	0	0	127	0	0	0	0	0	0	0	0	0	0	0	269	0	0	0	0	0	0	0	0	0	0	0
c38bd1c09f84b3b48904bb2d0a19df75	0	474	0	0	295	0	0	0	0	0	0	0	0	0	0	0	0	0	0	0	209	0	0	0	0	0	0	0	59	0	0	47	40	0	0	0	0	0	0	0	0	66	0	0	0	0	0	0	0
edad1ca15928e35d529ded7371a69456	0	0	0	0	0	0	0	0	0	0	0	242	0	0	0	0	0	0	0	0	0	0	0	358	0	0	0	0	0	0	0	0	0	0	0	0	0	0	0	0	0	0	1273	0	0	0	0	0	0
ce1b574b2ef9f3391f2ab8ceb983f3e5	0	0	0	0	0	0	0	0	0	186	0	0	120	0	0	0	0	43	0	0	0	468	0	0	0	0	94	0	0	0	286	0	0	0	18	0	0	0	117	0	0	0	0	0	0	0	0	0	0
168ebf4899d680dd19608724b13723b0	0	0	0	0	0	0	0	0	0	219	47	0	0	0	0	0	0	0	0	0	0	16	0	0	0	0	0	0	0	0	0	0	0	0	0	0	0	0	0	0	0	0	0	0	0	0	0	0	0
0eb626b3df3a863964952fbd846704e6	0	0	572	0	0	0	0	0	0	0	0	0	0	0	0	0	0	0	0	0	0	0	0	216	0	0	0	0	0	0	0	0	0	0	0	0	0	0	0	0	0	0	0	0	0	0	0	0	0
8a7ccb3918d3d0aecad4e91fcd2db488	739	0	0	0	0	0	0	0	125	0	0	0	0	146	0	0	0	0	0	81	0	0	0	0	0	40	0	0	0	0	0	0	0	0	0	0	0	0	0	30	0	0	0	0	25	66	101	0	0
48ec9d989fa4aaf3a0f35090bb84a7d3	0	0	0	0	0	0	0	0	0	0	0	0	0	0	0	0	0	0	0	0	0	0	0	0	0	0	0	0	0	0	2665	0	0	0	1131	0	0	0	0	0	0	0	0	0	0	0	0	0	0
16753bd837545d5067391ba2383277c5	0	0	0	0	0	0	0	0	0	0	0	0	0	0	4478	0	0	0	0	0	0	0	0	0	0	0	0	0	0	0	0	0	0	0	0	0	0	0	0	0	0	0	0	0	0	0	0	0	0
0047d4d0d16831a316478a0956b9805b	0	0	102	39	0	0	0	0	0	0	0	44	0	0	0	0	0	0	0	0	0	0	0	304	0	0	0	0	0	133	0	0	0	0	0	0	0	0	0	0	0	0	28	0	0	0	0	0	0
ab71139952d6280027d54d28a77bf228	1367	0	0	0	0	0	0	0	320	0	0	0	0	0	0	0	0	0	0	0	0	0	0	0	0	0	0	0	0	0	0	0	0	0	0	0	0	0	0	121	0	0	0	0	0	0	0	0	0
f06a945c23b136d7ae81743bf6813854	0	0	0	762	0	0	0	0	0	0	0	640	0	0	0	0	0	0	0	0	0	0	0	0	0	0	0	0	0	0	0	0	0	0	0	0	0	0	0	0	0	0	583	0	0	0	0	0	0
23830af1ee43d4e25e033344daa286c8	0	26	0	0	0	0	0	140	0	0	0	0	0	0	732	15	0	0	196	0	95	0	0	0	0	0	0	46	0	0	0	0	42	82	0	0	143	0	0	0	0	49	0	0	0	0	0	0	588
557e678ca9e2ae48891a6a04bf7e4cb4	0	0	0	0	0	0	0	0	0	0	95	0	94	0	0	0	0	0	0	0	0	0	0	0	0	0	0	0	0	0	0	0	0	0	0	0	0	0	0	0	0	0	0	0	0	0	0	0	0
1263060c87a1198df8466e38221b6131	0	0	0	0	0	0	0	0	0	0	0	0	0	0	0	0	0	0	53	0	0	0	0	0	0	0	0	0	0	0	0	0	0	0	0	0	0	0	0	0	0	0	0	0	0	0	0	0	0
bfb81f05631ec2d9ba11b364668be82e	0	0	0	0	0	0	0	0	119	0	0	0	0	0	0	0	0	0	0	0	0	0	0	0	0	0	0	0	0	0	0	0	0	0	0	0	0	0	0	1613	0	0	0	0	0	0	0	0	0
577774b740c491efd75fd70f04b7a0a3	0	0	0	0	0	0	0	0	0	186	0	0	0	0	0	0	0	0	0	0	0	0	0	0	0	0	673	0	0	0	0	0	0	0	0	0	0	0	0	0	0	0	0	0	0	0	0	0	0
2b47c75cbd34cbe3c8045b2504a3c2dd	0	0	286	123	0	0	0	0	0	0	0	913	0	0	0	0	0	0	0	0	0	0	0	0	0	0	0	0	0	0	0	0	0	0	0	0	0	0	0	0	0	0	0	0	0	0	0	0	0
e01b47376f399de7bcbc900f64d4cd66	0	0	0	0	0	0	0	0	0	0	0	0	0	0	0	230	0	0	79	0	71	0	0	0	0	0	0	1706	101	0	0	133	0	0	0	0	0	0	0	0	0	0	0	0	0	0	0	0	1037
3a19b9991fa5f7fc171089a5c6968504	0	0	0	0	0	0	0	0	0	0	0	0	0	0	0	0	0	0	103	0	0	0	0	0	0	0	0	0	51	0	0	0	128	0	0	0	0	0	0	0	0	0	0	91	0	0	0	0	216
8fcde7e189aede835b6af69ce6f28044	0	0	0	0	0	0	0	0	1372	0	0	0	0	0	0	0	211	0	0	0	0	0	0	0	0	0	0	0	0	0	0	0	0	0	0	0	0	0	0	0	0	0	0	0	0	0	0	0	0
e105763b25021012ade815f8b7f2f199	0	0	0	0	0	0	0	0	0	0	0	150	0	0	0	0	0	0	0	0	0	0	0	0	0	0	0	0	0	0	0	0	0	0	0	0	0	0	0	0	0	0	0	0	0	0	0	0	0
e7fb6a398ed367fed4e67fa22be32f31	0	0	0	0	0	0	0	0	0	0	0	0	0	0	0	0	0	0	0	0	0	0	0	0	0	0	0	43	0	0	0	0	115	179	0	0	60	0	0	0	0	0	0	0	0	0	0	0	0
be1691eebb92b14e1df354a9caf6f3f9	0	0	0	0	0	0	0	0	0	0	0	0	0	0	0	0	0	350	0	0	0	0	0	0	0	0	0	0	0	0	0	0	0	0	0	0	0	0	0	0	0	0	0	0	0	0	0	0	0
d54781aa33a92ab210aa6f830ec5f53c	0	0	0	0	0	0	0	42	0	0	0	0	0	0	0	553	0	0	0	0	112	0	0	0	0	0	0	0	0	0	0	0	12	33	0	0	32	0	0	0	0	0	0	0	0	0	0	0	0
bca44033b13d3c76ed1ec27f7680e4df	0	0	0	0	0	0	0	0	0	0	0	0	0	0	0	75	0	0	0	0	0	0	0	0	0	0	0	0	122	0	0	0	0	0	0	0	0	0	0	0	0	0	0	0	0	0	0	0	0
1c3fb43fcda7428b7c5f599e9d97dc98	0	0	0	162	0	210	1106	0	0	0	0	0	0	0	0	0	0	0	0	0	0	0	0	139	105	0	0	0	0	0	0	0	0	0	0	0	0	0	0	0	233	0	309	0	0	0	0	0	0
c2f4c050435bcf3fccda7fc3886c0265	0	0	0	0	0	0	0	0	0	0	0	0	0	0	0	0	0	33	0	0	0	50	0	0	0	0	127	0	0	0	0	0	0	0	0	0	0	0	77	0	0	0	0	0	0	0	0	0	0
44d5b73992ff35d1f24859f5192c1cf8	0	0	0	0	0	0	0	255	0	0	0	0	0	0	226	115	0	0	0	0	353	0	0	0	0	0	0	0	0	0	0	0	0	163	0	0	244	0	0	0	0	0	0	242	0	0	0	0	0
ff19f4149e6886c8518870b24868918a	0	0	246	602	0	0	0	0	0	0	0	55	0	0	0	0	0	0	0	0	0	0	0	0	0	0	0	0	0	306	0	0	0	0	0	0	0	0	0	0	125	0	0	0	0	0	0	0	0
b928f9d27de01fdcedc7b50971f3067d	0	0	0	0	0	0	0	0	0	0	0	0	0	0	0	0	0	0	0	0	0	0	0	0	0	0	0	0	0	0	0	0	0	5678	0	0	4748	0	0	0	0	0	0	0	0	0	0	0	0
70586777d395592789022d28889e2af1	1288	0	0	0	0	0	0	0	116	0	0	0	0	184	0	0	501	0	0	0	0	0	0	0	0	0	0	0	0	0	0	0	0	0	0	232	0	0	0	186	0	0	0	0	272	0	166	0	0
1b134a2e819a34b5c7a336984574f431	0	0	260	0	0	0	0	0	0	0	0	93	0	0	0	0	0	0	0	0	0	0	0	0	0	0	0	0	0	0	0	0	0	0	0	0	0	0	0	0	286	0	0	0	0	0	0	0	0
e6b81d986ef4195eec9656f2514a0a15	0	0	0	0	0	0	0	0	0	0	0	0	155	0	0	0	0	143	0	0	0	0	0	0	0	0	0	0	0	0	59	0	0	0	203	0	0	0	0	0	0	0	0	0	0	0	0	0	0
b60c102374792528c5b7be705f1f79cf	788	0	109	0	0	0	0	0	39	0	0	0	0	0	0	0	189	0	0	103	0	0	0	0	0	0	0	0	0	0	0	0	0	0	0	46	0	0	0	0	0	0	0	0	180	0	0	0	0
43b6e9ec458614598355151a395501ed	0	0	0	0	0	0	0	0	0	150	0	0	200	0	0	0	0	80	0	0	0	27	0	0	0	0	0	0	0	0	69	0	0	0	83	0	0	0	0	0	0	0	0	0	0	0	0	0	0
f435dfc7db97f32ba9bd8d48eca9a0e1	0	167	0	0	0	0	0	0	0	0	0	0	0	0	30	108	0	0	0	0	0	0	0	0	0	0	0	24	0	0	0	53	132	0	0	0	29	0	0	0	0	41	0	0	0	0	0	0	23
e61bb88ddfa365acf1f79ec9ee4a8f5f	0	358	0	0	0	0	0	0	0	0	0	0	0	0	0	1324	0	0	0	0	122	0	0	0	0	0	0	0	0	0	0	0	0	0	0	0	0	0	0	0	0	255	0	527	0	0	0	0	0
e5e87fb552c67d1002735f3330b3b962	0	0	396	0	0	214	0	0	0	0	0	0	0	0	0	0	0	0	0	0	0	0	0	0	0	0	0	0	0	452	0	0	0	0	0	0	0	0	0	0	0	0	0	0	0	0	0	0	0
af8f54ac04767da626b630465a630d20	0	0	0	0	0	0	0	0	0	0	0	0	0	0	0	0	0	0	0	0	0	0	0	0	0	0	0	0	0	0	0	0	0	0	0	0	0	0	0	0	0	0	0	0	0	0	0	0	0
9bdd8447497a6fa04a9e86320c86252b	239	0	0	0	0	0	0	0	0	0	0	0	0	0	0	0	597	0	0	72	0	0	0	0	0	0	0	0	0	0	0	0	0	0	0	0	0	0	0	327	0	0	0	0	0	104	111	0	0
09e9bdf75138619a4ffaaef2705346fb	0	417	0	0	0	0	0	358	0	0	0	0	0	0	876	0	0	0	0	0	0	0	0	0	0	0	0	0	0	0	0	0	452	57	0	0	0	0	0	0	0	0	0	0	0	0	0	0	139
92d6bcedb7ba651b366b706b169c88f7	0	0	0	0	0	0	0	177	0	0	0	0	0	0	0	0	0	0	0	0	0	0	0	0	0	0	0	0	0	0	0	0	0	34	0	0	22	0	0	0	0	0	0	0	0	0	0	0	36
e5b1a4db88189bad79539cbee9cb2753	293	0	0	0	0	0	0	0	610	0	0	0	0	141	0	0	684	0	0	0	0	0	0	0	12	0	0	0	0	0	0	0	0	0	0	92	0	0	0	318	0	0	0	0	0	155	222	0	0
4f0f67367c1a250b1e942d089228c947	0	0	0	0	0	0	0	0	0	0	0	0	0	0	0	0	0	150	0	0	0	0	0	0	0	0	0	0	0	0	75	0	0	0	0	0	0	0	12	0	0	0	0	0	0	0	0	0	0
ef5804b0deed36d381aae5e0cd5565a0	0	0	0	0	0	0	0	0	0	0	0	0	0	0	0	0	0	0	0	0	0	0	0	0	0	0	0	0	0	0	0	0	0	1639	0	0	1101	0	0	0	0	0	0	0	0	0	0	0	0
f1ba964e1bbd6811cd8d5ca4ee317b1b	0	0	0	0	0	0	0	0	0	0	0	0	0	0	0	0	0	0	0	0	0	0	1127	0	0	128	0	0	0	0	0	0	0	0	0	0	0	0	0	0	0	0	0	0	168	0	9	0	0
98cdd607318fad48a4cb69f19a57b9d4	0	0	0	0	0	832	0	0	0	0	0	1556	0	0	0	0	0	0	0	0	0	0	0	0	0	0	0	0	0	0	0	0	0	0	0	0	0	0	0	0	0	0	0	0	0	0	0	0	0
561e7aae3e47478fcc5a74af9201c71e	0	0	0	218	0	0	0	0	0	0	0	184	0	0	0	0	0	0	0	0	0	0	0	162	263	0	0	0	0	0	0	0	0	0	0	0	0	0	0	0	0	0	232	0	0	0	0	0	0
eec9584563911c2dc9d816e9a054d1c4	151	0	0	0	0	0	0	0	884	0	0	0	0	342	0	0	0	0	0	42	0	0	0	0	0	10	0	0	0	0	0	0	0	0	0	167	0	0	0	161	0	0	0	0	0	187	698	0	0
9278a04a578dc37e0ef186a0c9e9d2a7	0	0	0	0	0	0	0	0	0	140	0	0	0	0	0	0	0	259	0	0	0	0	0	0	0	0	54	0	0	0	0	0	0	0	0	0	0	0	0	0	0	0	0	0	0	0	0	0	0
e2983b85ea1a64d3d04ba765954aeb6f	0	0	0	0	0	0	0	0	0	0	0	0	0	0	0	0	0	0	0	0	184	0	0	0	0	0	0	0	0	0	0	0	0	0	0	0	0	0	0	0	0	0	0	0	0	0	0	0	0
95a6665115c9e6033df44dfa30fa1b4c	0	0	0	0	0	0	0	0	0	0	0	0	0	0	0	0	0	0	315	0	101	0	0	0	0	0	0	0	0	0	0	0	0	0	0	0	0	0	0	0	0	0	0	622	0	0	0	0	0
013a323948eaf35f04eede3ba23dc52a	0	0	161	0	0	0	0	0	0	0	0	104	0	0	0	0	0	0	0	0	0	0	0	258	0	0	0	0	0	0	0	0	0	0	0	0	0	0	0	0	0	0	0	0	0	0	0	0	0
6a5c5450335b81ce59ab800f7fee6f02	0	0	255	27	0	167	237	0	0	0	0	458	0	0	0	0	0	0	0	0	0	0	0	27	0	0	0	0	0	68	0	0	0	0	0	0	0	0	0	0	51	0	19	0	0	0	0	0	0
a6e044813cbc14a6da6a5a665348194e	0	0	0	0	0	0	0	0	0	107	821	0	0	0	0	0	0	39	0	0	0	229	0	0	0	0	0	0	0	0	0	0	0	0	0	0	0	0	0	0	0	0	0	0	0	0	0	0	0
22fed30e6b7571ab3c208208688c26aa	0	0	0	0	0	0	817	0	0	0	0	0	0	0	0	0	0	0	0	0	0	0	0	0	0	0	0	0	0	4274	0	0	0	0	0	0	0	0	0	0	0	0	0	0	0	0	0	0	0
a58a6be8da565882670c0ba4c7192ab2	0	0	123	55	0	0	0	0	0	0	0	0	0	0	0	0	0	0	0	0	0	0	0	0	0	0	0	0	0	0	0	0	0	0	0	0	0	0	0	0	0	0	475	0	0	0	0	0	0
3741a324f3c4c70a6a02bb5bfa2c679f	0	0	0	0	0	0	0	0	0	0	0	0	0	0	0	0	0	0	0	0	0	0	0	0	0	0	0	0	0	0	0	0	0	0	0	0	0	0	0	0	0	0	0	0	0	0	0	0	0
4d209fa0cbede733cc08bbfb8016b929	0	0	0	0	0	0	0	0	0	0	0	0	0	0	0	0	0	0	0	0	0	0	0	0	0	0	0	0	0	0	0	0	0	0	0	0	0	0	0	0	0	0	0	0	0	0	0	0	0
f84846666815918c32a5e65bd542b1ee	0	0	2969	0	0	0	0	0	0	0	0	0	0	0	0	0	0	0	0	0	0	0	0	0	0	0	0	0	0	0	0	0	0	0	0	0	0	0	0	0	0	0	0	0	0	0	0	0	0
ab0d9ab30b8a6de00f4bbeda0ab09589	0	0	0	0	0	0	0	0	0	0	0	0	0	0	0	0	0	0	0	0	0	0	0	0	0	0	0	0	0	0	0	0	0	0	0	0	0	0	0	0	0	0	0	0	0	0	0	0	0
efbbfaaff3133a758f46abbfa9814a40	259	0	0	0	0	0	0	0	189	0	0	0	0	0	0	0	228	0	0	36	0	0	0	0	0	0	0	0	0	0	0	0	0	0	0	49	0	0	0	47	0	0	0	0	0	0	115	0	0
493653b0934d31ff8626b7b80ef5894b	0	0	0	0	0	0	0	0	0	0	0	0	0	0	0	0	0	0	0	0	0	0	0	0	0	0	0	0	0	0	0	0	0	0	0	0	0	0	0	0	0	0	974	0	0	0	0	0	0
9b1bb2b1099588ea0128014eb698fbb8	0	0	19	24	0	0	0	0	0	0	0	0	0	0	0	0	0	0	0	0	0	0	0	0	0	0	0	0	0	141	0	0	0	0	0	0	0	0	0	0	742	0	0	0	0	0	0	0	0
82914567d07e98d3b89fcb40323dd37d	2314	0	0	0	0	0	0	0	0	0	0	0	0	0	0	0	160	0	0	294	0	0	0	0	0	0	0	0	0	0	0	0	0	0	0	34	0	0	0	0	0	0	0	0	0	0	0	0	0
61c2c1acf11d5fd062e41aaa3a9f7361	0	0	0	0	0	0	0	168	0	0	0	0	0	0	195	0	0	0	0	0	0	0	0	0	0	0	0	0	0	0	0	0	0	0	0	0	0	0	0	0	0	15	0	0	0	0	0	0	241
78a410cd3c2f8ba43ed2e879b23c49f9	0	0	271	0	0	0	0	0	19	0	0	0	0	120	0	0	289	0	0	0	0	0	5	0	13	0	0	0	0	0	0	0	0	0	0	87	0	0	0	150	0	0	0	0	33	28	0	0	0
ed07198ae0163a8654e734c54a6bd236	0	31	0	0	0	0	0	523	0	0	0	0	0	0	0	0	0	0	97	0	0	0	0	0	0	0	0	763	0	0	0	0	0	343	0	0	173	0	0	0	0	185	0	20	0	0	0	0	188
daef344a732a6b2e802774cc06f0fe14	0	0	0	0	0	0	0	0	0	0	0	0	0	0	0	0	405	0	0	0	0	0	0	0	0	0	0	0	0	0	0	0	0	0	0	1204	0	0	0	2086	0	0	0	0	0	0	0	0	0
2bb5c9eaad12707f878d7bd48df1ed32	0	0	0	0	0	0	0	0	0	0	0	0	0	0	436	0	0	0	53	0	0	0	0	0	0	0	0	0	270	0	0	247	0	0	0	0	0	0	0	0	0	0	0	0	0	0	0	0	0
035345eac74bd9b96a1a0baaa4a0e910	0	925	0	0	0	0	0	0	0	0	0	0	0	0	92	0	0	0	119	0	424	0	0	0	0	0	0	0	0	0	0	0	853	446	0	0	568	0	0	0	0	0	0	1788	0	0	0	0	375
a639d5f77f614fafc6192752f8ed1cde	0	0	0	0	0	0	0	0	0	0	0	0	0	0	0	0	0	0	0	0	0	0	0	0	0	0	0	0	0	0	5698	0	0	0	495	0	0	0	0	0	0	0	0	0	0	0	0	0	0
6bba700c06f8b3d4fc1f4cef6c1fe19c	0	0	0	0	18	0	0	166	0	0	0	0	0	0	0	0	0	0	0	0	49	0	0	0	0	0	0	0	0	0	0	0	79	172	0	0	35	0	0	0	0	348	0	64	0	0	0	0	158
43f2b85f0488eef2a9c4f9b2ad16a446	0	0	0	0	0	0	0	0	0	0	0	0	0	0	0	0	0	0	0	0	0	0	0	0	0	0	0	0	466	0	0	243	0	0	0	0	0	0	0	0	0	0	0	0	0	0	0	0	0
09e4b6ce1c432b3229f4a397e6619de4	0	0	0	0	0	0	0	0	0	0	0	0	0	0	0	0	0	81	0	0	0	0	0	0	0	0	3	0	0	0	0	0	0	0	0	0	0	0	0	0	0	0	0	0	0	0	0	0	0
622aa7fa711251f3bedafa4d44d1f82e	0	0	0	0	0	0	0	0	0	0	0	0	0	0	0	0	0	0	0	0	0	0	0	0	0	0	0	0	0	0	0	0	0	0	0	0	0	0	0	0	0	0	0	0	308	0	0	0	0
894ddcf5cd3edd1dfaca1dd82ce0cb65	180	0	0	0	0	0	0	0	161	0	0	0	0	0	0	0	79	0	0	49	0	0	32	0	0	30	0	0	0	0	0	0	0	0	0	10	0	34	0	51	0	0	0	0	0	0	64	0	0
ab6cb5a18d611054279d5e7bc826552d	0	0	0	0	0	0	0	998	0	0	0	0	0	0	642	0	0	0	0	0	0	0	0	0	0	0	0	0	0	0	0	0	0	0	0	0	0	0	0	0	0	0	0	0	0	0	0	0	0
c396d33a152e29d3c9e04ef45962b11c	0	0	0	0	0	0	0	0	0	0	0	0	0	0	0	0	0	0	0	0	0	342	0	0	0	0	0	0	0	0	0	0	0	0	0	0	0	0	50	0	0	0	0	0	0	0	0	0	0
79957c2d6b9df488fd3d48f54e5ad3a5	0	0	0	0	0	0	0	55	0	0	0	0	0	0	36	0	0	0	15	0	0	0	0	0	0	0	0	60	0	0	0	0	0	35	0	0	0	0	0	0	0	0	0	0	0	0	0	0	133
b152073970c3c5463a34e364815c3073	0	0	0	0	0	0	0	0	0	0	0	0	0	0	0	0	0	0	0	0	0	0	0	0	0	0	0	0	0	0	0	0	0	0	0	0	0	0	0	0	0	0	0	0	0	0	0	0	431
d41622669b2b00ffdca3e30211a18205	0	0	0	0	0	0	0	0	0	0	0	0	0	0	0	0	0	0	0	0	463	0	0	0	0	0	0	0	89	0	0	0	0	0	0	0	0	0	0	0	0	0	0	1172	0	0	0	0	0
e2ebb4cff7f3ea98a2303231247ce60d	0	0	0	0	0	0	0	0	0	0	0	0	0	0	0	0	0	0	0	0	0	0	16	0	0	0	0	0	0	0	0	0	0	0	0	0	0	0	0	0	0	0	0	0	0	0	3050	0	0
7cca60df4beacc73bda80fda30d381ee	0	0	0	0	0	0	0	0	0	0	0	0	0	0	0	0	0	0	0	0	0	0	0	0	0	0	0	0	0	0	0	0	0	0	0	0	0	0	0	0	0	0	0	0	0	0	0	0	0
906c8b210a13f818fac28469ef31fb74	391	0	0	0	0	0	0	0	30	0	0	0	0	66	0	0	256	0	0	0	0	0	0	0	0	29	0	0	0	0	0	0	0	0	0	25	0	0	0	0	0	0	0	0	0	0	16	0	0
14631b8d35fc4df6812daa2cef31d795	0	0	299	117	0	0	0	0	0	0	0	0	0	0	0	0	0	0	0	0	0	0	0	0	0	0	0	0	0	358	0	0	0	0	0	0	0	0	0	0	0	0	0	0	0	0	0	0	0
2d2254c95d23d9b51bf27b042e3f1fa0	0	0	0	0	0	0	476	0	0	0	0	0	0	0	0	0	0	0	0	0	0	0	0	123	6148	0	0	0	0	0	0	0	0	0	0	0	0	0	0	0	0	0	0	0	0	0	0	0	0
cf0ba15960413d30b29bb1a86d2a7353	0	0	0	0	0	0	0	0	733	0	0	0	0	0	0	0	128	0	0	0	0	0	0	0	0	0	0	0	0	0	0	0	0	0	0	0	0	423	0	307	0	0	0	0	0	0	0	0	0
44055e8480bf1ccd08e1e24c45d37993	0	0	0	236	0	47	449	0	0	0	0	79	0	0	0	0	0	0	0	0	0	0	0	0	0	0	0	0	0	42	0	0	0	0	0	0	0	0	0	0	30	0	89	0	0	0	0	0	0
db0b251ed9f0345fc07e0a79aff5fa2a	0	0	0	0	0	0	0	0	0	0	0	0	0	0	0	0	0	0	0	0	0	235	0	0	0	0	0	0	0	0	535	0	0	0	103	0	0	0	0	0	0	0	0	0	0	0	0	0	0
17ad08c54891ae84ba77f3fbee8763ec	0	0	0	99	0	87	126	0	0	0	0	39	0	0	0	0	0	0	0	0	0	0	0	180	0	0	0	0	0	394	0	0	0	0	0	0	0	0	0	0	0	0	117	0	0	0	0	0	0
32a54ad2dfd3d69a65a3038f380a98eb	0	0	0	0	0	0	0	0	0	0	0	0	0	0	0	0	0	0	0	0	0	0	0	0	0	0	0	0	0	0	0	0	0	0	0	0	0	0	0	0	0	0	0	0	0	0	0	0	0
94ab39f03da806f7b92bde5291b50472	0	0	0	0	51	0	0	49	0	0	0	0	0	0	0	37	0	0	106	0	0	0	0	0	0	0	0	0	0	0	0	0	131	240	0	0	100	0	0	0	0	0	0	0	0	0	0	0	234
b16c2c8664378fbd9bb4d66729646ba5	0	80	0	0	0	0	0	0	0	0	0	0	0	0	0	0	0	0	210	0	0	0	0	0	0	0	0	0	394	0	0	313	49	0	0	0	0	0	0	0	0	0	0	0	0	0	0	0	0
708a33e85458c69a8d2c6843c8979813	0	0	0	0	0	0	0	0	0	77	57	0	0	0	0	0	0	76	0	0	0	72	0	0	0	0	0	0	0	0	0	0	0	0	0	0	0	0	0	0	0	0	0	0	0	0	0	0	0
b4c87d3619fee7379b563d30952ec3e0	0	0	0	0	0	0	0	0	0	0	0	0	0	0	135	0	0	0	0	0	217	0	0	0	0	0	0	0	1078	0	0	1392	0	0	0	0	0	0	0	0	0	0	0	0	0	0	0	0	0
a2aac4accd5d9f755c5fe3390d24f465	0	0	0	0	0	0	0	0	0	107	0	0	0	0	0	0	0	52	0	0	0	617	0	0	0	0	0	0	0	0	0	0	0	0	28	0	0	0	0	0	0	0	0	0	0	0	0	0	0
c9e32ed2dc0288993bb1a34fcd67e5a2	169	0	6	0	0	0	0	0	372	0	0	0	0	0	0	0	145	0	0	91	0	0	0	0	0	0	0	0	0	0	0	0	0	0	0	0	0	2736	0	0	0	0	0	0	0	34	0	0	0
807a3fba6265d2246f6248ec28fa3c8c	0	0	0	0	0	0	0	0	0	0	0	113	0	0	0	0	0	0	0	0	0	0	0	0	33	0	0	0	0	0	0	0	0	0	0	0	0	0	0	0	0	0	333	0	0	0	0	0	0
96cdd5dd4a3e361856dbcc31d2ba87ef	0	0	0	0	0	0	0	120	0	0	0	0	0	0	92	60	0	0	25	0	10	0	0	0	0	0	0	0	149	0	0	268	60	48	0	0	11	0	0	0	0	227	0	14	0	0	0	0	180
ec71667c02e9984f775ad87b72e17042	0	0	0	0	0	0	0	0	0	0	0	0	0	0	849	72	0	0	28	0	0	0	0	0	0	0	0	214	0	0	0	0	0	0	0	0	0	0	0	0	0	31	0	68	0	0	0	0	0
5149fa9212b828e11c904fddb9bc550e	0	0	0	0	0	0	0	0	0	55	68	0	0	0	0	0	0	78	0	0	0	0	0	0	0	0	20	0	0	0	297	0	0	0	115	0	0	0	0	0	0	0	0	0	0	0	0	0	0
c231f5d10a4ca808801854354c539b46	0	0	0	0	0	0	0	87	0	0	0	0	0	0	0	0	0	0	0	0	112	0	0	0	0	0	0	0	414	0	0	412	0	0	0	0	0	0	0	0	0	0	0	94	0	0	0	0	0
679180b5f5d73e6269bd6d4ec6b0b60d	0	0	0	0	0	0	0	0	0	0	0	0	248	0	0	0	0	0	0	0	0	0	0	0	0	0	0	0	0	0	0	0	0	0	0	0	0	0	0	0	0	0	0	0	0	0	0	0	0
94f9b4974acfc081df6cf0590ed8fcf6	0	0	0	0	0	0	0	0	0	0	0	0	0	0	0	0	0	0	0	0	0	0	0	0	0	0	0	0	0	0	0	0	0	0	0	0	0	0	0	0	0	0	0	0	0	0	0	0	0
22fed3b26259d11a1fc7a13c7e932585	0	0	688	403	0	0	1373	0	0	0	0	0	0	0	0	0	0	0	0	0	0	0	0	49	0	0	0	0	0	0	0	0	0	0	0	0	0	0	0	0	0	0	0	0	0	0	0	0	0
c35cc07087f31b677a518751e203283d	0	0	0	40	0	0	0	0	0	0	0	0	0	0	0	0	0	0	0	0	0	0	0	636	0	0	0	0	0	2217	0	0	0	0	0	0	0	0	0	0	0	0	0	0	0	0	0	0	0
321b99365dd91b206a3f234b073172f2	529	0	0	0	0	0	0	0	0	0	0	0	0	0	0	0	0	0	0	0	0	0	1739	0	0	0	0	0	0	0	0	0	0	0	0	0	0	0	0	0	0	0	0	0	0	0	0	0	0
18cbc4ef7ee09cdfd7c8cc1811b6950d	0	0	0	0	0	0	0	485	0	0	0	0	0	0	0	0	0	0	0	0	0	0	0	0	0	0	0	0	0	0	0	0	0	0	0	0	0	0	0	0	0	0	0	0	0	0	0	0	0
2d8973f32b1fdc4a8f4e312d49fd476c	151	0	0	0	0	0	0	0	52	0	0	0	0	0	0	0	49	0	0	90	0	0	402	0	0	175	0	0	0	0	0	0	0	0	0	0	0	0	0	0	0	0	0	0	299	100	0	0	0
952a6f5843fa02d822468a3273cd8300	0	0	0	0	0	0	0	0	0	0	0	0	0	0	0	0	0	39	0	0	0	0	0	0	0	0	0	0	0	0	661	0	0	0	1140	0	0	0	0	0	0	0	0	0	0	0	0	251	0
f6e922171f3422302ad8d0f271681aa3	0	0	0	0	0	0	0	0	0	0	0	0	0	0	0	0	0	0	482	0	0	0	0	0	0	0	0	0	0	0	0	0	0	0	0	0	0	0	0	0	0	0	0	267	0	0	0	0	0
7220d27dccb8ab356bd8887679a0743e	0	2194	0	0	0	0	0	298	0	0	0	0	0	0	0	0	0	0	0	0	0	0	0	0	0	0	0	743	0	0	0	0	0	0	0	0	0	0	0	0	0	0	0	0	0	0	0	0	0
0f280e80751303572e3de8b2f088d459	0	0	0	0	0	0	0	0	0	98	0	0	0	0	0	0	0	170	0	0	0	0	0	0	0	0	0	0	0	0	0	0	0	0	0	0	0	0	22	0	0	0	0	0	0	0	0	0	0
6d407c3d997f44e9794bd9ac1e6a13a9	0	0	0	0	0	0	0	0	0	463	0	0	0	0	0	0	0	96	0	0	0	0	0	0	0	0	203	0	0	0	0	0	0	0	0	0	0	0	0	0	0	0	0	0	0	0	0	641	0
16cf6dab2d5fed1edec096751553a5f7	0	0	123	226	0	0	0	0	0	0	0	0	0	0	0	0	0	0	0	0	0	0	0	0	0	0	0	0	0	319	0	0	0	0	0	0	0	0	0	0	0	0	0	0	0	0	0	0	0
8f536e5b6a2e951ac10509e0d0bab310	0	0	0	0	0	0	0	0	0	0	0	0	0	0	0	232	0	0	0	0	0	0	0	0	0	0	0	0	0	0	0	0	0	0	0	0	0	0	0	0	0	0	0	0	0	0	0	0	117
627ddfb60548583f949fef183b98d912	0	0	0	0	0	0	0	0	0	0	0	0	0	0	0	0	0	0	0	0	0	0	0	0	0	0	0	0	0	0	0	0	0	0	0	0	0	0	0	0	0	0	0	0	0	0	0	0	0
47e5f8588d259563a2a429f6d68d7e76	0	0	0	546	0	0	0	0	0	0	0	0	0	0	0	0	0	0	0	0	0	0	0	0	0	0	0	0	0	0	0	0	0	0	0	0	0	0	0	0	0	0	0	0	0	0	0	0	0
ac778b7a3d37b406a4a28cd3540f1fed	0	0	0	0	0	0	0	0	82	0	0	0	0	0	0	0	160	0	0	0	0	0	105	0	0	0	0	0	0	0	0	0	0	0	0	0	0	0	0	0	0	0	0	0	0	0	0	0	0
59ff3ee3eeb4f80309d9eb2814f01d3f	0	0	0	0	0	0	0	0	0	872	0	0	0	0	0	0	0	273	0	0	0	0	0	0	0	0	0	0	0	0	0	0	0	0	0	0	0	0	0	0	0	0	0	0	0	0	0	0	0
e7d892ec54ed2a4bc85d9bc791715eb1	0	0	0	0	0	0	0	0	0	0	0	0	0	0	0	0	0	0	0	0	0	0	0	0	0	0	0	0	0	0	0	0	0	0	0	0	0	0	0	0	0	0	0	0	420	0	0	0	0
8e617b824ea9735b2e3bbf927552f223	0	0	0	0	0	0	0	0	0	0	0	0	0	0	0	0	0	0	0	0	0	0	0	0	0	0	18	0	0	0	0	0	0	0	0	0	0	0	0	0	0	0	0	0	0	0	0	0	0
2ef9804f495888eaf627f362d6ed0776	0	0	0	0	0	0	0	0	0	0	0	0	0	0	101	0	0	0	0	0	2604	0	0	0	0	0	0	0	0	0	0	0	0	0	0	0	0	0	0	0	0	0	0	0	0	0	0	0	0
6fe13b37701df2d9cd68139233d3781f	0	19	0	0	0	0	0	169	0	0	0	0	0	0	28	27	0	0	70	0	5	0	0	0	0	0	0	0	550	0	0	662	123	0	0	0	0	0	0	0	0	43	0	256	0	0	0	0	23
34ef1bbe25ca7050fdb88ef2985b3188	0	0	0	0	0	0	0	0	0	0	0	0	0	0	46	0	0	0	70	0	74	0	0	0	0	0	0	165	402	0	0	770	72	0	0	0	0	0	0	0	0	636	0	440	0	0	0	0	0
d22ef22b4fc0ad11a7ae02c2d33829d8	0	0	0	0	0	0	0	0	0	0	0	0	0	0	0	0	0	0	0	0	0	0	0	0	0	0	0	0	0	0	0	0	0	0	0	0	0	0	0	0	0	0	0	0	0	0	0	0	0
83eb1cf9231cc54c0dcef310480e36d3	0	0	0	0	0	0	0	0	0	0	0	0	0	0	0	0	0	0	0	0	0	0	0	0	0	0	0	0	0	0	0	0	0	0	0	0	0	0	0	0	0	0	0	0	0	0	0	0	0
27539e564a8ac4a955d6b1f4a482867c	0	0	0	0	0	0	0	0	0	0	0	0	0	0	0	0	0	0	0	0	0	0	0	0	0	0	0	0	733	0	0	453	0	0	0	0	0	0	0	0	0	337	0	0	0	0	0	0	0
880b5a1c97f05fed372fe4f637db434b	0	0	0	0	0	0	0	0	0	100	0	0	0	0	0	0	0	165	0	0	0	0	0	0	0	0	252	0	0	0	72	0	0	0	65	0	0	0	20	0	0	0	0	0	0	0	0	0	0
964a8dfddd40398db3b37c32a52298a3	0	14	0	0	0	0	0	77	0	0	0	0	0	0	209	30	0	0	0	0	269	0	0	0	0	0	0	0	29	0	0	31	0	0	0	0	5	0	0	0	0	155	0	0	0	0	0	0	0
10dec8aa8b34b67ab2cfed6e002b767d	0	0	0	0	0	0	0	0	164	0	0	0	0	0	0	0	792	0	0	0	0	0	0	0	0	0	0	0	0	0	0	0	0	0	0	256	0	0	0	0	0	0	0	0	0	0	0	0	0
14a83a7613f2a4e59343bde00a5b479e	0	0	0	0	0	0	0	0	0	0	0	0	0	0	0	0	0	0	0	0	0	0	0	0	0	0	0	0	0	0	0	0	0	0	0	0	0	0	223	0	0	0	0	0	0	0	0	0	0
eb0ab7afb90fab8fe6549a26ecfd0a7f	0	0	0	0	0	0	0	0	0	0	0	0	0	0	0	0	0	0	0	0	0	0	0	0	0	0	0	0	0	0	0	0	0	0	0	0	0	0	0	19	0	0	0	0	0	2249	0	0	0
57663103b932c1f9b5b696de36b576e2	0	0	0	0	0	0	0	0	0	47	0	0	0	0	0	0	0	69	0	0	0	429	0	0	0	0	0	0	0	0	97	0	0	0	40	0	0	0	45	0	0	0	0	0	0	0	0	0	0
b994670a0d2e2e7c266528d7a0ba179a	0	0	0	0	0	0	0	0	0	0	0	0	0	0	0	0	0	0	0	0	0	0	0	0	0	0	0	0	0	0	0	0	0	0	0	0	0	0	0	0	0	0	0	0	0	0	0	0	0
ad20f6e8582b0417084794f40eac61bd	0	0	234	0	0	0	279	0	0	0	0	0	0	0	0	0	0	0	0	0	0	0	0	0	0	0	0	0	0	0	0	0	0	0	0	0	0	0	0	0	213	0	0	0	0	0	0	0	0
4fb86a77c93b74339e7db977d1602aae	0	142	0	0	0	0	0	245	0	0	0	0	0	0	37	0	0	0	0	0	0	0	0	0	0	0	0	0	162	0	0	20	33	27	0	0	99	0	0	0	0	0	0	0	0	0	0	0	135
ab13b5bbd7c3f95cee419b01d036f796	0	0	0	0	0	0	0	0	0	0	0	0	0	0	0	0	0	0	189	0	0	0	0	0	0	0	0	0	761	0	0	825	0	0	0	0	0	0	0	0	0	0	0	0	0	0	0	0	0
d6fd361376eb56399bc99226f4b24df0	0	0	0	0	0	0	0	47	0	0	0	0	0	0	117	0	0	0	0	0	15	0	0	0	0	0	0	0	0	0	0	0	115	190	0	0	96	0	0	0	0	274	0	0	0	0	0	0	0
9bcf6b0fdd7abf966af9eb0e6f86909e	0	0	0	0	0	0	0	0	0	0	0	0	0	0	0	0	0	0	0	0	0	0	0	0	0	0	171	0	0	0	0	0	0	0	0	0	0	0	0	0	0	0	0	0	0	0	0	0	0
02fdf2f06c32c707f696b175b07c31ab	0	0	0	0	0	0	0	48	0	0	0	0	0	0	104	205	0	0	0	0	0	0	0	0	0	0	0	562	0	0	0	0	0	0	0	0	13	0	0	0	0	236	0	0	0	0	0	0	463
79f825090d7d91b3025c4226a943bc18	0	0	0	0	0	0	0	0	0	0	0	0	0	0	0	0	0	0	0	0	0	0	0	0	0	0	0	0	0	0	0	0	0	0	0	0	0	0	0	0	0	0	0	0	0	0	0	0	0
930c189a5ab47061decef7ee5166f93e	0	0	0	0	0	0	0	0	150	0	0	0	0	0	0	0	0	0	0	0	0	0	1318	0	0	0	0	0	0	0	0	0	0	0	0	0	0	0	0	0	0	0	0	0	0	0	0	0	0
3baa142f35319926ea4b54bc6a24a650	0	15	0	0	0	0	0	44	0	0	0	0	0	0	193	24	0	0	0	0	0	0	0	0	0	0	0	0	0	0	0	0	217	24	0	0	37	0	0	0	0	0	0	177	0	0	0	0	17
3af10f85315f16f95721b9478cabfeba	0	0	0	0	0	0	0	0	0	0	0	0	0	0	0	0	0	0	0	0	0	0	0	0	0	0	0	0	0	0	0	0	0	0	0	0	0	0	0	0	0	0	0	0	0	0	0	0	0
15057e1ce312485b4a9adc0b6ee4e3da	0	0	0	0	0	0	0	0	0	0	0	0	0	0	0	0	0	0	0	0	0	0	0	0	0	0	0	0	0	0	0	0	0	0	79	0	0	0	0	0	0	0	0	0	0	0	0	438	0
428f50903a2adc670954d8d1e6abd22a	0	0	0	0	0	0	0	0	0	0	0	0	0	0	0	0	0	0	0	0	0	0	0	0	0	0	0	0	0	0	0	0	0	0	0	0	0	0	0	0	0	0	0	0	0	0	0	0	0
0d6dbb4f44102676fec259ea537c1844	0	0	263	0	0	39	0	0	0	0	0	50	0	0	0	0	0	0	0	0	0	0	0	0	4324	0	0	0	0	44	0	0	0	0	0	0	0	0	0	0	161	0	0	0	0	0	0	0	0
414fea2e0c36a0e6cd9f0ca5ad04f192	0	0	0	0	0	0	0	0	0	0	0	0	0	0	0	0	0	0	0	0	0	0	0	0	0	0	0	0	0	0	0	0	0	0	0	0	0	0	0	0	0	0	0	0	0	0	0	0	0
79d8af2d7eb1df54d7228efa772979c7	0	0	0	0	0	0	0	0	0	0	0	0	0	0	0	0	0	0	0	0	0	0	0	0	0	0	0	0	0	0	0	0	0	0	0	0	0	0	0	0	0	0	0	0	0	0	0	0	0
6521a8239a285dc947cd94b54ce83553	0	0	0	0	0	0	0	0	0	0	0	0	0	0	0	0	0	0	0	0	0	0	0	0	0	0	0	0	380	0	0	350	0	0	0	0	0	0	0	0	0	0	0	0	0	0	0	0	0
a3031eadc7cf89d7880cacb772949612	0	0	0	0	0	0	0	0	0	0	0	0	0	0	0	0	0	0	0	0	0	0	0	0	0	0	0	0	0	0	0	0	0	0	0	0	0	0	0	0	0	0	0	0	0	0	0	0	0
805547e7cb4db43b4c34bf7d11904a45	0	0	0	0	0	0	0	0	0	0	0	0	0	0	107	0	0	0	111	0	0	0	0	0	0	0	0	0	1238	0	0	512	0	0	0	0	0	0	0	0	0	0	0	0	0	0	0	0	0
eb0521b76152a9700a4121fbf402bd4f	104	0	0	0	0	0	0	0	33	0	0	0	0	0	0	0	152	0	0	27	0	0	869	0	4	0	0	0	0	0	0	0	0	0	0	0	0	92	0	55	0	0	0	0	193	134	7	0	0
eed58d30b892254d392fdea1be6bf7b4	0	0	682	114	0	0	0	0	0	0	0	0	0	0	0	0	0	0	0	0	0	0	0	325	0	0	0	0	0	0	0	0	0	0	0	0	0	0	0	0	857	0	0	0	0	0	0	0	0
be1f257dfb6da25574ed2bae6a455dcc	0	198	0	0	0	0	0	0	0	0	0	0	0	0	0	0	0	0	38	0	138	0	0	0	0	0	0	0	48	0	0	0	0	0	0	0	0	0	0	0	0	213	0	0	0	0	0	0	0
04faa7dfb53266e6f2a058269551eec3	0	0	0	0	0	0	0	0	0	0	0	146	0	0	0	0	0	0	0	0	0	0	0	0	0	0	0	0	0	0	0	0	0	0	0	0	0	0	0	0	0	0	0	0	0	0	0	0	0
781e60ef142c663149f3db6d5ec8698e	0	0	35	59	0	0	43	0	0	0	0	65	0	0	0	0	0	0	0	0	0	0	0	0	0	0	0	0	0	21	0	0	0	0	0	0	0	0	0	0	137	0	0	0	0	0	0	0	0
8e6801e074f9617b18a9d5c5dfab57f3	0	0	0	0	0	0	546	0	0	0	0	0	0	0	0	0	0	0	0	0	0	0	0	0	0	0	0	0	0	0	0	0	0	0	0	0	0	0	0	0	0	0	0	0	0	0	0	0	0
1d94e2a701d2a991e5da8b0e2c147b19	133	0	0	0	0	0	0	0	111	0	0	0	0	129	0	0	174	0	0	0	0	0	75	0	46	36	0	0	0	0	0	0	0	0	0	122	0	0	0	330	0	0	0	0	0	80	0	0	0
c5eb2f00aa72ba31c9bb2a0e883f17b9	0	0	250	0	0	196	362	0	0	0	0	50	0	0	0	0	0	0	0	0	0	0	0	83	0	0	0	0	0	167	0	0	0	0	0	0	0	0	0	0	115	0	122	0	0	0	0	0	0
7147a707aa6b7ed604324fabcae4317b	0	0	0	0	0	0	0	0	0	0	0	0	0	46	0	0	77	0	0	0	0	0	346	0	0	0	0	0	0	0	0	0	0	0	0	0	0	0	0	0	0	0	0	0	0	0	0	0	0
604c90c07e78d5b3f69c24dbeffa8b88	204	0	0	0	0	0	0	0	71	0	0	0	0	57	0	0	509	0	0	0	0	0	0	0	0	36	0	0	0	0	0	0	0	0	0	130	0	0	0	80	0	0	0	0	0	79	80	0	0
5ab2eacaccdd35f29f060034ba77ae15	0	0	0	0	0	0	0	0	0	0	0	0	0	0	0	0	0	0	0	0	0	0	0	0	0	0	0	0	0	0	0	0	0	0	0	0	0	0	0	0	0	0	0	0	0	0	0	0	0
10f6f6ef622c2c2b8ef07290e7fc9073	0	0	175	367	0	0	0	0	0	0	0	122	0	0	0	0	0	0	0	0	0	0	0	0	0	0	0	0	0	0	0	0	0	0	0	0	0	0	0	0	0	0	106	0	0	0	0	0	0
4e5b1d665d5fef4592a706607a89864d	0	49	0	0	0	0	0	0	0	0	0	0	0	0	67	52	0	0	0	0	15	0	0	0	0	0	0	0	644	0	0	330	15	20	0	0	0	0	0	0	0	356	0	0	0	0	0	0	401
68461883a59f128926738029aef4d1ba	0	0	0	0	0	0	0	0	0	0	0	0	0	0	0	0	0	0	0	0	0	0	0	0	0	0	0	0	0	0	0	0	0	0	0	0	0	0	0	0	0	0	0	0	0	0	0	35	0
9e269411d640099cd536878e3b1bd1ba	0	282	0	0	0	0	0	77	0	0	0	0	0	0	43	0	0	0	81	0	21	0	0	0	0	0	0	0	0	0	0	0	0	0	0	0	73	0	0	0	0	0	0	0	0	0	0	0	27
289235ebc22de3263c796dc79ca9e733	0	12	0	0	96	0	0	0	0	0	0	0	0	0	265	0	0	0	0	0	1159	0	0	0	0	0	0	0	0	0	0	0	157	0	0	0	0	0	0	0	0	118	0	55	0	0	0	0	29
cb691317f75ec7812494ef62ca8e2c89	0	0	0	0	0	0	0	0	0	592	0	0	840	0	0	0	0	143	0	0	0	0	0	0	0	0	0	0	0	0	0	0	0	0	0	0	0	0	165	0	0	0	0	0	0	0	0	138	0
d02a037e0ad2eca67bb7d0418227144d	0	0	0	0	0	0	0	0	205	0	0	0	0	0	0	0	0	0	0	87	0	0	0	0	0	85	0	0	0	0	0	0	0	0	0	0	0	248	0	0	0	0	0	0	0	0	33	0	0
fe8fbb568ac0b697b98e39deaddc05e9	0	0	0	0	0	0	0	0	0	335	0	0	41	0	0	0	0	265	0	0	0	0	0	0	0	0	0	0	0	0	35	0	0	0	0	0	0	0	0	0	0	0	0	0	0	0	0	128	0
fc29e9d4a814f33bc60fa3ad2ebee832	113	0	0	0	0	0	0	0	431	0	0	0	0	56	0	0	96	0	0	109	0	0	44	0	0	193	0	0	0	0	0	0	0	0	0	0	0	83	0	0	0	0	0	0	30	26	0	0	0
5ec5f39cddd70c0df6ccaef0478b1e5e	0	0	0	235	0	0	0	0	0	0	0	60	0	0	0	0	0	0	0	0	0	0	0	79	0	0	0	0	0	0	0	0	0	0	0	0	0	0	0	0	0	0	0	0	0	0	0	0	0
0550e4c92668c8907535ec09a512e926	0	0	0	0	0	0	0	0	0	0	0	0	0	0	0	0	0	0	0	0	0	0	0	0	0	0	0	0	0	0	0	0	0	0	0	0	0	0	0	0	0	0	0	0	0	0	0	0	0
36fc63a53f0e1e75f85f4bd1ed07a5e5	0	0	0	0	49	0	0	50	0	0	0	0	0	0	0	0	0	0	0	0	0	0	0	0	0	0	0	0	0	0	0	0	0	0	0	0	0	0	0	0	0	78	0	0	0	0	0	0	0
b6a9be10618a6f09c200869cc942f398	0	0	0	0	0	0	0	0	0	0	0	0	0	0	0	0	0	0	0	0	0	0	0	0	0	0	0	0	0	0	0	0	0	0	0	0	0	0	0	0	0	0	0	0	0	0	0	0	0
3a86be2f2c57c011a0f6bee84ee1407d	0	0	0	0	0	0	0	0	0	40	0	0	0	0	0	0	0	0	0	0	0	0	0	0	0	0	0	0	0	0	0	0	0	0	0	0	0	0	0	0	0	0	0	0	0	0	0	0	0
3a8402ba333b249df437ddddb96fd38b	0	0	0	0	0	0	0	0	0	0	0	0	0	0	0	0	0	0	0	0	0	0	0	0	0	0	0	0	0	0	0	0	0	0	0	0	0	0	0	0	0	0	0	0	0	0	0	0	0
28544ccf193ea2e2c3e612d22ac76376	0	0	0	0	0	0	0	0	120	0	0	0	0	239	0	0	0	0	0	0	0	0	0	0	0	0	0	0	0	0	0	0	0	0	0	0	0	0	0	0	0	0	0	0	54	236	314	0	0
b0a57ad94046458be1fcbfe7f7a2dbe0	668	0	0	0	0	0	0	0	0	0	0	0	0	0	0	0	78	0	0	0	0	0	0	0	0	0	0	0	0	0	0	0	0	0	0	0	0	184	0	0	0	0	0	0	0	0	0	0	0
75cbf1c82e0368de2f6802ae4a437c14	0	0	0	0	0	0	0	0	0	0	0	0	0	0	0	0	0	0	0	0	0	0	0	0	0	0	0	0	0	0	0	0	0	0	0	0	0	0	0	0	0	0	0	0	0	0	0	0	0
7c7b305b230ef0e63e749b23841d348c	0	0	0	0	0	0	0	0	0	0	0	0	0	0	0	0	0	0	0	0	0	0	0	0	0	0	0	0	0	0	0	0	0	0	0	0	0	0	0	0	0	0	0	0	0	0	0	0	0
db1eb31d678a3e5a80388efbeb142d75	0	0	0	0	0	17	31	0	0	0	0	746	0	0	0	0	0	0	0	0	0	0	0	0	0	0	0	0	0	55	0	0	0	0	0	0	0	0	0	0	520	0	59	0	0	0	0	0	0
4dba876b7155352c4f293064e78316a0	0	0	0	0	0	0	0	0	0	0	0	0	0	0	0	0	0	0	0	0	0	0	460	0	0	0	0	0	0	0	0	0	0	0	0	0	0	45	0	0	0	0	0	0	0	134	0	0	0
2cb364edcba09f57014d3438771ebc97	0	0	0	0	0	0	0	0	154	0	0	0	0	0	0	0	309	0	0	0	0	0	0	0	0	0	0	0	0	0	0	0	0	0	0	0	0	81	0	0	0	0	0	0	0	0	0	0	0
1bc7350a58f4c731ea27f48938867d12	0	0	0	0	0	133	6241	0	0	0	0	0	0	0	0	0	0	0	0	0	0	0	0	0	0	0	0	0	0	0	0	0	0	0	0	0	0	0	0	0	0	0	0	0	0	0	0	0	0
2000b3bac0709ef78a2e51fa914f6acb	0	0	0	31	0	0	1795	0	0	0	0	0	0	0	0	0	0	0	0	0	0	0	0	0	0	0	0	0	0	0	0	0	0	0	0	0	0	0	0	0	0	0	0	0	0	0	0	0	0
76e927ddf68b32033341972b91e6eeb6	0	0	0	0	0	0	0	0	0	0	0	0	0	0	106	0	0	0	0	0	0	0	0	0	0	0	0	0	0	0	0	0	61	0	0	0	0	0	0	0	0	0	0	0	0	0	0	0	120
766e1ec52c3f1a52f84562b5d8e910bf	0	104	0	0	25	0	0	547	0	0	0	0	0	0	150	0	0	0	62	0	41	0	0	0	0	0	0	0	69	0	0	0	77	174	0	0	131	0	0	0	0	0	0	0	0	0	0	0	0
c9ded59977f1c7cd8f39b8b45fcb8195	0	0	0	0	0	0	0	0	143	0	0	0	0	79	0	0	0	0	0	0	0	0	0	0	0	0	0	0	0	0	0	0	0	0	0	0	0	0	0	0	0	0	0	0	0	0	0	0	0
a63ad99ea8c38ab5d8eaf43b6d663c7e	0	0	0	0	0	0	0	0	0	0	0	0	0	0	0	0	0	89	0	0	0	0	0	0	0	0	0	0	0	0	0	0	0	0	0	0	0	0	276	0	0	0	0	0	0	0	0	0	0
86845438ae653d7850203766de680fad	0	0	0	0	0	0	0	0	0	0	0	0	0	0	0	0	0	0	0	0	0	0	0	0	0	0	0	0	0	0	0	0	0	0	0	0	0	0	0	0	0	0	0	0	0	0	0	0	0
b135b56834b13df9516bb2922b13ae19	0	0	0	0	0	0	0	0	0	66	0	0	0	0	0	0	0	134	0	0	0	0	0	0	0	0	0	0	0	0	0	0	0	0	0	0	0	0	0	0	0	0	0	0	0	0	0	1836	0
7f33a5cad5b9dc8af6e2b31c81ef7270	0	0	0	0	0	0	0	0	0	205	0	0	0	0	0	0	0	45	0	0	0	0	0	0	0	0	0	0	0	0	0	0	0	0	0	0	0	0	0	0	0	0	0	0	0	0	0	0	0
5ca67a17c17c1021059b63a8a98f117e	0	0	0	0	0	0	0	0	0	0	0	0	0	0	189	0	0	0	71	0	0	0	0	0	0	0	0	42	0	0	0	0	58	0	0	0	0	0	0	0	0	122	0	63	0	0	0	0	0
730adf7d686e456f91d1b9ec60d84134	105	0	0	0	0	0	0	0	30	0	0	0	0	0	0	0	0	0	0	0	0	0	0	0	0	0	0	0	0	0	0	0	0	0	0	48	0	77	0	45	0	0	0	0	0	44	782	0	0
069dac1566d58bcb3984b771d62be224	0	0	0	0	0	0	0	0	0	0	0	0	0	0	0	0	0	0	0	0	0	0	0	0	0	0	0	0	0	0	0	0	0	0	0	0	0	0	0	0	0	0	0	0	0	0	0	0	0
f328385f903b8018a5a3873db701986f	0	0	0	0	0	0	0	0	0	0	0	0	0	0	0	0	0	0	0	0	0	0	0	0	0	0	0	0	0	0	0	0	0	0	0	0	0	0	0	0	0	0	0	0	0	0	0	0	0
01adeed8379a14d51ddbbb376011261a	0	0	0	0	0	0	0	0	0	0	0	0	0	0	0	0	0	0	0	0	0	0	0	0	0	146	0	0	0	0	0	0	0	0	0	0	0	0	0	0	0	0	0	0	0	0	0	0	0
7a804aa19558479d5cc784f0a58938dd	0	0	0	0	0	0	0	96	0	0	0	0	0	0	0	272	0	0	0	0	0	0	0	0	0	0	0	0	72	0	0	98	0	0	0	0	0	0	0	0	0	0	0	0	0	0	0	0	0
55bf6a5b3e465709c43cc359f1102356	0	0	0	0	0	0	0	84	0	0	0	0	0	0	0	0	0	0	461	0	176	0	0	0	0	0	0	0	137	0	0	611	0	0	0	0	0	0	0	0	0	0	0	0	0	0	0	0	29
971e1e82684ffa3a03324557fcb86917	0	0	0	0	0	0	0	0	0	0	0	0	0	0	0	0	0	0	187	0	0	0	0	0	0	0	0	0	0	0	0	0	0	0	0	0	0	0	0	0	0	0	0	516	0	0	0	0	0
1fc563f78983dc9ca07bbd253758f4c7	0	0	107	0	0	0	140	0	0	0	0	52	0	0	0	0	0	0	0	0	0	0	0	0	0	0	0	0	0	0	0	0	0	0	0	0	0	0	0	0	111	0	0	0	0	0	0	0	0
583c5cbfd92764e1bd0f1f1ed43c2eb5	0	0	0	0	0	0	0	0	0	0	0	0	0	0	0	0	0	0	0	0	0	0	0	0	0	0	0	0	0	0	0	0	0	0	0	0	0	0	0	0	0	0	0	0	0	0	0	0	0
778dfd595ec3d37136f9e5d1e6254d0b	0	0	0	0	0	0	0	0	0	0	0	0	48	0	0	0	0	52	0	0	0	37	0	0	0	0	47	0	0	0	0	0	0	0	0	0	0	0	0	0	0	0	0	0	0	0	0	663	0
b87d531631f4f51cb205e44483934619	0	0	0	0	0	0	0	0	0	67	0	0	0	0	0	0	0	1009	0	0	0	0	0	0	0	0	81	0	0	0	0	0	0	0	0	0	0	0	0	0	0	0	0	0	0	0	0	0	0
a3e60008f4785cac0fc4541f4cc96863	0	0	0	0	0	0	0	0	0	0	0	0	0	0	0	0	0	0	0	0	0	0	0	0	0	0	0	0	263	0	0	253	0	0	0	0	0	0	0	0	0	0	0	0	0	0	0	0	0
f1b3bfb6e0bec08b63b8dad80a8c7c64	0	0	0	0	0	0	0	0	0	0	0	0	0	0	0	0	0	0	0	0	0	0	0	0	0	65	0	0	0	0	0	0	0	0	0	0	0	0	0	0	0	0	0	0	368	0	0	0	0
5b829c402598d2353ae43b7a56c629be	1055	0	0	0	0	0	0	0	0	0	0	0	0	0	0	0	441	0	0	0	0	0	0	0	0	0	0	0	0	0	0	0	0	0	0	175	0	0	0	0	0	0	0	0	0	0	0	0	0
c7b62483c5bda7886f51d9d72c81fa26	0	0	0	0	0	0	163	0	0	0	0	0	0	0	0	0	0	0	0	0	0	0	0	0	0	0	0	0	0	0	0	0	0	0	0	0	0	0	0	0	0	0	0	0	0	0	0	0	0
7cb1d626db17f4f69373cd228c110d2a	0	0	0	0	0	0	0	0	0	0	0	0	0	0	0	0	0	0	0	0	0	0	0	0	5165	0	0	0	0	0	0	0	0	0	0	0	0	0	0	0	0	0	0	0	0	0	0	0	0
dbacf54b5f65edeab4ef8674d998aa7f	0	0	0	0	0	0	0	0	0	0	0	0	0	0	0	0	0	0	0	120	0	0	0	0	0	487	0	0	0	0	0	0	0	0	0	0	0	41	0	0	0	0	0	0	0	0	0	0	0
f30a8e7804b6ae3c8a6e8b599d8052a5	598	0	0	0	0	0	0	0	294	0	0	0	0	0	0	0	76	0	0	77	0	0	53	0	0	0	0	0	0	0	0	0	0	0	0	0	0	21	0	0	0	0	0	0	0	21	0	0	0
791b017f0d1afcf384b89a0ad7694dc1	0	0	0	0	0	0	0	0	0	0	0	0	0	0	0	0	0	0	0	0	0	0	0	0	0	0	0	0	0	0	0	0	0	0	124	0	0	0	0	0	0	0	0	0	0	127	0	312	0
88e8fc3ee9ab0aee2d967e71e793082d	0	0	349	0	0	0	49	0	0	0	0	0	0	0	0	0	0	0	0	0	0	0	0	0	0	0	0	0	0	0	0	0	0	0	0	0	0	0	0	0	0	0	0	0	0	0	0	0	0
eb9c55600a93d37036dfdc5c5fb862c5	0	0	0	0	0	0	230	0	0	0	0	0	0	0	0	0	0	0	0	0	0	0	0	0	0	0	0	0	0	0	0	0	0	0	0	0	0	0	0	0	200	0	0	0	0	0	0	0	0
01ac8ef51e7f549df5570f9f902b40e1	0	0	0	0	0	0	0	301	0	0	0	0	0	0	0	0	0	0	0	0	0	0	0	0	0	0	0	0	0	0	0	0	0	510	0	0	280	0	0	0	0	0	0	0	0	0	0	0	0
1404b74cb8cc01187fa1dc7f952c237e	0	0	0	0	0	0	4790	0	0	0	0	0	0	0	0	0	0	0	0	0	0	0	0	0	0	0	0	0	0	0	0	0	0	0	0	0	0	0	0	0	0	0	0	0	0	0	0	0	0
357810bd167cd4f1555b66e86f1369ed	0	0	0	0	0	0	0	0	0	0	0	20	0	0	0	0	0	0	0	0	0	0	0	0	0	0	0	0	0	193	0	0	0	0	0	0	0	0	0	0	0	0	0	0	0	0	0	0	0
c87945d9d78af1763f765303521a1e5f	0	0	243	0	0	0	0	0	0	0	0	0	0	0	0	0	0	0	0	0	0	0	0	0	0	0	0	0	0	0	0	0	0	0	0	0	0	0	0	0	169	0	0	0	0	0	0	0	0
7d4ad271d1229cda728ae4d794f02c9a	0	0	0	0	0	0	0	0	0	0	0	0	0	0	0	0	0	0	0	0	0	0	0	0	0	0	0	0	0	0	0	0	0	0	0	0	0	0	0	0	0	0	0	0	0	0	0	0	0
e073d0228b0819c522762c27485e4c72	0	0	0	0	0	0	385	0	0	0	0	85	0	0	0	0	0	0	0	0	0	0	0	0	3821	0	0	0	0	0	0	0	0	0	0	0	0	0	0	0	0	0	0	0	0	0	0	0	0
8fc0f0ee73fc7047f176d785b0b3c0d4	0	0	0	0	0	0	0	115	0	0	0	0	0	0	26	82	0	0	0	0	96	0	0	0	0	0	0	0	0	0	0	0	194	40	0	0	0	0	0	0	0	41	0	0	0	0	0	0	784
ac416b81caad00820b2fb47fb7898503	0	0	0	0	0	0	0	0	0	0	0	0	0	0	0	0	0	0	0	0	0	0	0	0	0	0	0	0	0	0	0	0	0	0	0	0	0	0	0	0	0	0	0	0	0	0	0	0	0
19bfd64c436392b1b48d4db25f19619f	0	0	0	0	0	0	0	0	0	0	0	0	0	0	0	0	0	0	0	0	0	0	0	0	0	0	0	0	0	3971	0	0	0	0	0	0	0	0	0	0	0	0	0	0	0	0	0	0	0
a6954f2301f4179c08d81d51d1232f40	0	0	0	0	0	197	1010	0	0	0	0	0	0	0	0	0	0	0	0	0	0	0	0	0	0	0	0	0	0	0	0	0	0	0	0	0	0	0	0	0	17	0	0	0	0	0	0	0	0
03c4c787104bc017787231795c777b1c	0	0	0	0	0	0	0	0	0	0	0	0	0	0	0	0	0	0	0	0	0	0	0	0	0	0	330	0	0	0	0	0	0	0	0	0	0	0	0	0	0	0	0	0	0	0	0	0	0
0472bb81d8d61b0eb77db1e46a32bdac	0	0	0	0	0	0	0	0	0	0	0	0	0	0	0	0	0	0	0	0	0	124	0	0	0	0	168	0	0	0	39	0	0	0	113	0	0	0	105	0	0	0	0	0	0	0	0	0	0
d9a97afe4b61794eb88dac2c83466326	0	0	210	37	0	0	0	0	0	0	0	76	0	0	0	0	0	0	0	0	0	0	0	838	0	0	0	0	0	395	0	0	0	0	0	0	0	0	0	0	0	0	42	0	0	0	0	0	0
a0a277780db4e708a2322e4cb361ad11	0	0	186	0	0	0	0	0	0	0	0	0	0	0	0	0	0	0	0	0	0	0	0	0	0	0	0	0	0	41	0	0	0	0	0	0	0	0	0	0	74	0	0	0	0	0	0	0	0
ae91c12e073825ebe2360aeb80bd9758	0	0	0	0	0	0	0	0	0	0	0	0	0	0	0	0	0	0	0	0	0	0	0	0	0	0	410	0	0	0	0	0	0	0	0	0	0	0	0	0	0	0	0	0	0	0	0	0	0
778461afab77952554a24cfb60876e71	0	0	0	0	0	0	0	0	0	0	0	0	0	0	0	0	5805	0	0	0	0	0	0	0	0	0	0	0	0	0	0	0	0	0	0	0	0	0	0	0	0	0	0	0	0	0	0	0	0
3f0a892ffef1850a0303a266913b8aaf	0	0	0	0	0	115	0	0	0	0	0	84	0	0	0	0	0	0	0	0	0	0	0	116	0	0	0	0	0	329	0	0	0	0	0	0	0	0	0	0	0	0	0	0	0	0	0	0	0
7af10af01f9cdea98d71e426b126fb00	0	0	0	0	0	0	0	0	0	0	0	0	0	0	0	0	0	27	0	0	0	0	0	0	0	0	34	0	0	0	0	0	0	0	163	0	0	0	0	0	0	0	0	0	0	0	0	77	0
01f3768c2e816928eecab5c9f73e6d1e	122	0	0	0	0	0	0	0	40	0	0	0	0	0	0	0	39	0	0	0	0	0	39	0	0	47	0	0	0	0	0	0	0	0	0	63	0	103	0	21	0	0	0	0	8	0	111	0	0
2a6d50626ea3790296f0ffbb5dfcd16e	0	0	0	0	41	0	0	0	0	0	0	0	0	0	0	0	0	0	0	0	0	0	0	0	0	0	0	0	0	0	0	0	0	0	0	0	0	0	0	0	0	0	0	0	0	0	0	0	0
df0275391540db08bb23381cdd58cbac	0	0	0	0	0	0	0	0	0	0	0	0	0	0	0	0	0	0	0	0	0	0	0	448	0	0	0	0	0	0	0	0	0	0	0	0	0	0	0	0	0	0	0	0	0	0	0	0	0
7273bdd4fa8fba8f9c9b4bd047670a08	0	0	0	0	0	0	0	0	0	37	0	0	0	0	0	0	0	72	0	0	0	0	0	0	0	0	2367	0	0	0	0	0	0	0	0	0	0	0	0	0	0	0	0	0	0	0	0	0	0
07e2c62946081bd7502695be1ca6dfae	750	0	0	0	0	0	0	0	402	0	0	0	0	0	0	0	524	0	0	0	0	0	0	0	0	0	0	0	0	0	0	0	0	0	0	0	0	0	0	0	0	0	0	0	0	0	0	0	0
53b4c63ada7db7c0af1c5d16f3273bec	0	20	0	0	0	0	0	132	0	0	0	0	0	0	0	0	0	0	0	0	0	0	0	0	0	0	0	0	0	0	0	0	0	0	0	0	0	0	0	0	0	0	0	0	0	0	0	0	0
1fa83277c8ebd02c34552ab161e990b3	40	0	0	0	0	0	0	0	193	0	0	0	0	120	0	0	0	0	0	0	0	0	0	0	15	0	0	0	0	0	0	0	0	0	0	67	0	0	0	0	0	0	0	0	0	0	0	0	0
b83eefb2bcda521918e6006dde12cfe7	0	0	0	0	0	0	0	0	0	0	0	0	0	0	0	0	95	0	0	0	0	0	0	0	0	0	0	0	0	0	0	0	0	0	0	4384	0	0	0	0	0	0	0	0	0	0	0	0	0
187f0cf92d97d691df5163030e76c0f2	0	0	0	0	0	0	0	0	0	0	0	0	0	0	0	0	0	0	40	0	501	0	0	0	0	0	0	0	0	0	0	78	0	0	0	0	0	0	0	0	0	128	0	34	0	0	0	0	0
9c5b5713d8f6584531457762041a971f	0	0	0	0	0	0	0	0	0	0	0	0	0	0	0	0	0	0	0	0	0	0	0	0	0	0	0	0	165	0	0	143	0	114	0	0	0	0	0	0	0	525	0	0	0	0	0	0	0
262400bdcc725f32a329b4f68af54b6c	0	0	206	69	0	60	41	0	0	0	0	270	0	0	0	0	0	0	0	0	0	0	0	46	0	0	0	0	0	22	0	0	0	0	0	0	0	0	0	0	96	0	0	0	0	0	0	0	0
7bf8d7baa8a13e2b0d85bba68b74778e	0	0	0	0	0	0	0	0	0	0	0	0	0	0	0	0	0	0	0	0	0	0	0	0	0	0	0	0	0	0	0	0	0	0	0	0	0	0	0	0	0	0	0	0	0	0	0	0	0
1367f7c275adf1b7ae2c7bc6fc07a5e2	0	0	0	0	0	0	0	0	0	0	0	0	0	0	800	0	0	0	72	0	0	0	0	0	0	0	0	0	0	0	0	0	0	0	0	0	0	0	0	0	0	0	0	0	0	0	0	0	0
a426f25c439be2fa065844a9770a882b	0	64	0	0	0	0	0	71	0	0	0	0	0	0	160	0	0	0	0	0	90	0	0	0	0	0	0	0	18	0	0	0	72	0	0	0	0	0	0	0	0	45	0	27	0	0	0	0	0
0ec49b0be858cf50a5527276a3b661ce	0	0	0	0	0	0	0	0	0	139	192	0	0	0	0	0	0	62	0	0	0	0	0	0	0	0	0	0	0	0	98	0	0	0	0	0	0	0	0	0	0	0	0	0	0	0	0	0	0
cbd32ad35cf0453da151f5071199e96a	264	0	0	0	0	0	0	0	200	0	0	0	0	0	0	0	232	0	0	131	0	0	49	0	0	0	0	0	0	0	0	0	0	0	0	0	0	0	0	0	0	0	0	0	103	0	0	0	0
30bee15202702108b65d8c9771056ef6	0	0	212	408	0	0	0	0	0	0	0	0	0	0	0	0	0	0	0	0	0	0	0	50	0	0	0	0	0	0	0	0	0	0	0	0	0	0	0	0	379	0	181	0	0	0	0	0	0
602dc4cb736cc213be4b59fa41cea870	0	0	0	0	0	0	0	0	68	0	0	0	0	32	0	0	197	0	0	0	0	0	0	0	0	83	0	0	0	0	0	0	0	0	0	273	0	0	0	186	0	0	0	0	0	0	0	0	0
5cacde7b12613a9be8acf17c798bdad8	0	0	0	0	0	0	0	0	0	0	0	0	0	0	0	0	0	0	0	0	0	0	587	0	0	0	0	0	0	0	0	0	0	0	0	0	0	0	0	0	0	0	0	0	0	0	0	0	0
5757c2dea7e508b319ce4da3f7a1874d	0	0	0	0	0	0	0	216	0	0	0	0	0	0	0	0	0	0	0	0	0	0	0	0	0	0	0	0	25	0	0	62	0	0	0	0	0	0	0	0	0	62	0	0	0	0	0	0	0
7987fde05d889d824ae86850ab92559f	0	0	0	0	0	0	0	0	0	0	0	0	0	0	0	0	0	0	0	0	0	0	0	0	0	0	0	0	0	0	0	0	0	0	0	0	0	0	0	0	0	0	0	0	0	0	0	0	0
a1b83cb757a26224f2ac3f610a9be564	0	0	0	0	0	0	421	0	0	0	0	0	0	0	0	0	0	0	0	0	0	0	0	0	0	0	0	0	0	0	0	0	0	0	0	0	0	0	0	0	0	0	0	0	0	0	0	0	0
cc4be48a66ef9b09fc34146de64cc854	0	0	0	0	0	0	0	102	0	0	0	0	0	0	0	63	0	0	0	0	0	0	0	0	0	0	0	1232	18	0	0	23	59	96	0	0	59	0	0	0	0	30	0	0	0	0	0	0	34
6d26922a673b826dcaaa1104145507e8	466	0	35	0	0	0	0	0	33	0	0	0	0	63	0	0	100	0	0	0	0	0	24	0	12	18	0	0	0	0	0	0	0	0	0	17	0	0	0	349	0	0	0	0	0	66	43	0	0
b00afbe8102efb8a2c26ad576304cbfb	0	0	0	0	0	0	0	0	0	0	0	0	0	0	0	0	0	0	0	0	0	0	0	0	0	0	0	0	0	0	0	0	0	0	0	0	0	0	0	0	0	0	0	0	0	0	0	0	0
771838e2e67e313932c70a1079f5ae0e	0	0	0	0	0	0	0	0	0	0	0	0	0	0	0	0	0	0	0	0	0	0	0	0	0	0	0	0	0	0	0	0	0	0	0	0	0	0	0	0	0	0	0	0	767	0	0	0	0
c5431ba608626c64733adcf48e95e9ae	0	0	0	0	0	0	0	147	0	0	0	0	0	0	0	72	0	0	0	0	0	0	0	0	0	0	0	0	0	0	0	0	0	0	0	0	0	0	0	0	0	0	0	0	0	0	0	0	0
3076bd2d92f7180531eeb69215abd1a8	0	721	0	0	614	0	0	44	0	0	0	0	0	0	0	0	0	0	0	0	39	0	0	0	0	0	0	0	18	0	0	0	10	0	0	0	0	0	0	0	0	0	0	0	0	0	0	0	22
ccddd7771a4f1f789e05ef7e2abe128e	0	0	0	26	0	53	1403	0	0	0	0	0	0	0	0	0	0	0	0	0	0	0	0	0	0	0	0	0	0	33	0	0	0	0	0	0	0	0	0	0	220	0	37	0	0	0	0	0	0
2da8d2c236facbd9a6598b09c029ba01	0	0	0	0	0	0	0	0	0	0	0	0	0	0	0	0	0	0	0	0	0	0	0	0	0	0	0	0	0	0	75	0	0	0	107	0	0	0	0	0	0	0	0	0	0	0	0	1128	0
aad67a58964061ce026951539b71fd61	0	0	0	0	0	0	0	0	0	0	0	0	0	0	0	0	0	0	0	0	0	0	0	0	0	0	0	0	0	0	0	0	0	0	0	0	0	0	0	0	0	0	0	0	0	0	0	0	0
4dcd169781762510ae04aa689e0a20b5	0	0	0	0	0	0	0	0	0	0	0	0	0	0	0	0	0	77	0	0	0	0	0	0	0	0	62	0	0	0	0	0	0	0	0	0	0	0	0	0	0	0	0	0	0	0	0	0	0
2686bb5ad9f72b37d8eecb6dc77d1419	0	0	0	0	0	0	28	0	0	0	0	0	0	0	0	0	0	0	0	0	0	0	0	0	0	0	0	0	0	180	0	0	0	0	0	0	0	0	0	0	17	0	0	0	0	0	0	0	0
6631e341e4f8905ba994427bf110e557	0	0	0	0	0	0	0	0	0	0	0	0	0	0	18	0	0	0	39	0	1113	0	0	0	0	0	0	0	0	0	0	0	233	0	0	0	0	0	0	0	0	0	0	0	0	0	0	0	0
c69fd8a4e6e7252930f0831077b715d4	60	0	0	0	0	0	0	0	78	0	0	0	0	85	0	0	0	0	0	0	0	0	916	0	0	154	0	0	0	0	0	0	0	0	0	0	0	0	0	88	0	0	0	0	0	38	12	0	0
e334137af2bd24496a6f448833c8e856	0	0	0	0	0	0	0	0	0	0	0	0	0	0	0	0	0	0	0	0	0	0	0	0	0	0	134	0	0	0	0	0	0	0	0	0	0	0	0	0	0	0	0	0	0	0	0	0	0
77d37c6d95969e9b31e8efcfae923f97	0	0	0	0	0	0	0	191	0	0	0	0	0	0	56	0	0	0	34	0	162	0	0	0	0	0	0	65	0	0	0	0	0	323	0	0	224	0	0	0	0	50	0	0	0	0	0	0	493
344e351992a9a77f5ffd14603feca4fe	0	0	0	0	0	0	0	0	0	0	0	0	0	0	47	0	0	0	0	0	0	0	0	0	0	0	0	0	0	0	0	0	0	0	0	0	0	0	0	0	0	28	0	0	0	0	0	0	0
dc85c352136d51ba1d6121e04a139766	0	0	0	0	0	0	0	0	0	0	0	0	0	0	0	0	0	0	0	0	0	0	261	0	0	0	0	0	0	0	0	0	0	0	0	0	0	0	0	0	0	0	0	0	0	0	0	0	0
f43f8226925c606d2b5d9595103d95c5	0	0	0	0	0	0	0	188	0	0	0	0	0	0	658	0	0	0	103	0	0	0	0	0	0	0	0	0	78	0	0	22	12	0	0	0	0	0	0	0	0	0	0	60	0	0	0	0	86
8c2e0181b9ef7343c78fc2c51175f93b	0	0	0	0	0	0	0	0	0	0	0	0	0	0	0	0	0	0	0	0	0	0	0	0	0	0	60	0	0	0	6	0	0	0	0	0	0	0	0	0	0	0	0	0	0	112	0	0	0
67ce605e8e7211a0d6f3f4f19ba8403f	0	0	0	0	0	0	0	0	0	0	0	0	0	0	0	0	0	0	0	0	0	0	0	0	0	0	0	0	0	0	0	0	0	0	0	0	0	0	0	0	0	0	0	0	0	0	0	0	0
8c714cde5c3ef4df9ba2df7f7c229532	550	0	0	0	0	0	0	0	0	0	0	0	0	0	0	0	152	0	0	0	0	0	0	0	0	0	0	0	0	0	0	0	0	0	0	0	0	0	0	0	0	0	0	0	0	75	0	0	0
d3f2366c8fab5193a0b93cccdc617db6	0	0	216	0	0	0	0	0	0	0	0	0	0	0	0	0	0	0	0	0	0	0	0	0	0	0	0	0	0	0	0	0	0	0	0	0	0	0	0	0	0	0	32	0	0	0	0	0	0
ff36d99f582ec89d25101f99fb362273	0	0	0	0	0	0	0	0	0	0	0	0	0	0	0	0	0	0	0	0	0	0	0	0	0	0	0	0	0	0	0	0	0	0	0	0	0	0	0	0	0	0	0	0	0	0	0	0	0
98b1c07eb0a6d0a022b69798308f2950	0	0	0	439	0	0	0	0	0	0	0	204	0	0	0	0	0	0	0	0	0	0	0	0	0	0	0	0	0	0	0	0	0	0	0	0	0	0	0	0	0	0	0	0	0	0	0	0	0
f509644284119ea1028bccd62da05c90	0	0	0	0	0	0	0	0	0	0	0	0	0	0	19	0	0	0	182	0	0	0	0	0	0	0	0	0	0	0	0	10	0	0	0	0	0	0	0	0	0	251	0	0	0	0	0	0	0
b24e20e94c6a808b69bf4b2a5f4561ce	104	0	0	0	0	0	0	0	482	0	0	0	0	67	0	0	90	0	0	66	0	0	0	0	0	0	0	0	0	0	0	0	0	0	0	0	0	0	0	0	0	0	0	0	0	0	0	0	0
00368f4e36a76a205fcc0792ed1e4829	0	0	0	0	0	0	0	0	0	0	0	0	0	0	0	0	0	0	0	0	0	0	0	0	0	0	591	0	0	0	0	0	0	0	0	0	0	0	83	0	0	0	0	0	0	0	0	0	0
85728c617dfecaeef9857cefff1d5a6b	0	0	41	0	0	23	22	0	0	0	0	19	0	0	0	0	0	0	0	0	0	0	0	0	0	0	0	0	0	0	0	0	0	0	0	0	0	0	0	0	51	0	38	0	0	0	0	0	0
e676816122b99b71032d91ccdfc7df08	255	0	0	0	0	0	0	0	94	0	0	0	0	0	0	0	91	0	0	0	0	0	0	0	0	169	0	0	0	0	0	0	0	0	0	24	0	34	0	45	0	0	0	0	33	0	17	0	0
0faf8c571614e43a6d727ffdaf7b9322	163	0	0	0	0	0	0	0	0	0	0	0	0	209	0	0	0	0	0	0	0	0	0	0	55	0	0	0	0	0	0	0	0	0	0	0	0	0	0	0	0	0	0	0	0	0	0	0	0
cf3c9bdefa4889a96da5055f78998047	0	0	0	0	0	0	0	0	0	469	0	0	19	0	0	0	0	113	0	0	0	163	0	0	0	0	45	0	0	0	49	0	0	0	13	0	0	0	31	0	0	0	0	0	0	0	0	0	0
b7f535004560b841ac048c9bf827d282	0	0	0	0	0	0	0	0	0	0	0	0	0	0	0	0	0	0	0	0	0	0	0	0	0	0	0	0	0	0	0	0	0	0	0	0	0	0	0	0	0	0	0	0	0	0	0	0	0
1a0587cf51f1ff2bb9cd1877d4b6383e	0	0	0	0	0	0	0	0	0	0	0	270	0	0	0	0	0	0	0	0	0	0	0	0	0	0	0	0	0	0	0	0	0	0	0	0	0	0	0	0	0	0	0	0	0	0	0	0	0
f302507f1bb391c99bdb2e136834afa4	0	0	0	316	0	0	0	0	0	0	0	56	0	0	0	0	0	0	0	0	0	0	0	117	0	0	0	0	0	0	0	0	0	0	0	0	0	0	0	0	255	0	0	0	0	0	0	0	0
e37c8f340ccfb0facc129d749bb80d30	0	0	0	312	0	0	0	0	0	0	0	0	0	0	0	0	0	0	0	0	0	0	0	0	0	0	0	0	0	0	0	0	0	0	0	0	0	0	0	0	0	0	0	0	0	0	0	0	0
b20851fe6a9ee2c9471fb87376cc6638	0	0	0	0	0	0	0	0	0	39	0	0	104	0	0	0	0	27	0	0	0	159	0	0	0	0	37	0	0	0	55	0	0	0	39	0	0	0	44	0	0	0	0	0	0	0	0	0	0
3df092505930d87d9b67f1104d35a543	0	0	0	0	0	0	0	0	0	0	0	0	0	0	0	0	0	0	0	0	0	0	0	267	0	0	0	0	0	0	0	0	0	0	0	0	0	0	0	0	0	0	0	0	0	0	0	0	0
51b2449e09535094269ab7135799fe54	0	0	0	0	0	0	0	0	0	0	0	0	0	0	0	0	0	0	0	0	0	0	0	0	0	0	0	0	0	0	0	0	0	0	0	0	0	0	0	0	0	0	0	0	0	0	0	0	0
ff9863bb17833c1cf39537eb1bec1921	0	0	0	0	1340	0	0	0	89	0	0	0	0	0	0	0	0	0	0	0	0	0	0	0	0	0	0	0	0	0	0	0	0	0	0	0	0	0	0	0	0	0	0	0	0	0	0	0	0
d0cafd324069ea6f471f189d9f8ac63e	0	0	0	0	0	0	0	162	0	0	0	0	0	0	0	0	0	0	0	0	32	0	0	0	0	0	0	0	8	0	0	0	81	0	0	0	0	0	0	0	0	0	0	0	0	0	0	0	0
6ea2fa2c5d01faabfa4b96b43ad6303b	0	0	0	0	0	0	0	0	178	0	0	0	0	0	0	0	0	0	0	0	0	0	359	0	0	0	0	0	0	0	0	0	0	0	0	0	0	1642	0	0	0	0	0	0	0	0	0	0	0
b79dc5632cb5976cdcfe7a29ff0626c1	0	0	0	0	0	0	0	0	0	0	0	0	0	0	0	0	0	0	0	0	0	0	0	0	0	0	0	0	0	23	0	0	0	0	0	0	0	0	0	0	0	0	0	0	0	0	0	0	0
67feba58c0346de7a112271b23fcb893	0	0	0	0	0	0	0	0	0	0	0	0	0	0	0	0	0	0	0	0	0	0	0	0	0	0	0	0	0	0	0	0	0	0	0	0	0	0	0	0	0	0	0	0	0	0	0	48	0
ed62de51ece1b8866a20293e75306daf	0	0	0	0	0	0	0	0	0	0	0	0	0	0	0	0	0	0	0	0	0	0	0	0	0	0	0	0	0	0	0	0	0	0	0	0	0	0	0	0	0	0	0	0	0	0	0	0	0
9dc3ef16a3298193c9eb6b6a0ecb0b38	0	0	0	0	0	0	0	0	0	0	0	0	0	0	0	0	0	0	505	0	1163	0	0	0	0	0	0	0	0	0	0	0	0	0	0	0	0	0	0	0	0	0	0	0	0	0	0	0	0
b58f1968580357cc21ccbba237c76fcc	0	0	0	0	0	0	0	0	0	0	0	0	0	0	0	0	0	0	0	0	0	0	0	0	0	0	0	0	0	0	0	0	0	0	0	0	0	0	0	0	0	0	0	0	0	0	0	0	0
432311dc4a85ade1760a3b779f1cf3d0	156	0	0	0	0	0	0	0	0	0	0	0	0	0	0	0	0	0	0	0	0	0	0	0	0	0	0	0	0	0	0	0	0	0	0	0	0	0	0	0	0	0	0	0	0	0	2873	0	0
dda5461e1942155e93ee1c3b1a54621f	0	0	0	0	0	0	0	0	0	0	0	0	0	0	0	0	0	0	0	0	0	0	0	0	0	0	0	0	0	0	0	0	0	0	0	0	0	0	0	0	0	0	0	0	129	0	0	0	0
889e9aacb853e4c264d40dfa79c8a5f9	0	0	156	0	0	0	123	0	0	0	0	0	0	0	0	0	0	0	0	0	0	0	0	170	0	0	0	0	0	47	0	0	0	0	0	0	0	0	0	0	0	0	0	0	0	0	0	0	0
57f2bee66ef6d20656bd7ebc673bfc25	75	0	0	0	0	0	0	0	0	0	0	0	0	0	0	0	349	0	0	0	0	0	0	0	0	0	0	0	0	0	0	0	0	0	0	0	0	0	0	0	0	0	0	0	0	0	0	0	0
bcfbac51d4eaecc703d968e1bc8b1995	0	0	0	124	0	0	0	0	0	0	0	212	0	0	0	0	0	0	0	0	0	0	0	151	0	0	0	0	0	0	0	0	0	0	0	0	0	0	0	0	0	0	0	0	0	0	0	0	0
243ed2a88371e96625bcb47c9f555f89	0	0	0	0	0	0	0	0	0	0	0	0	0	0	0	107	0	0	352	0	428	0	0	0	0	0	0	0	0	0	0	0	162	0	0	0	0	0	0	0	0	0	0	0	0	0	0	0	0
3a48ec9a05a97d4dff5f5e60d3d0362c	105	0	0	0	0	0	0	0	0	0	0	0	0	0	0	0	0	0	0	0	0	0	0	0	0	0	0	0	0	0	0	0	0	0	0	104	0	0	0	0	0	0	0	0	12	0	116	0	0
2eafb27a9a26799d83a1018dcf447c0e	0	0	288	0	0	0	1759	0	0	0	0	0	0	0	0	0	0	0	0	0	0	0	0	0	0	0	0	0	0	0	0	0	0	0	0	0	0	0	0	0	0	0	0	0	0	0	0	0	0
60c47ce81977a1ca46ce29005d0435e1	0	0	0	0	0	0	0	0	0	0	0	0	0	0	0	0	0	0	0	0	0	0	0	0	0	0	0	0	0	0	0	0	0	0	0	0	0	0	0	0	0	0	0	0	0	4742	0	0	0
15ce0bd12455023a3179b9a391a5ffa2	51	0	0	0	0	0	0	0	792	0	0	0	0	0	0	0	0	0	0	0	0	0	0	0	0	0	0	0	0	0	0	0	0	0	0	0	0	2285	0	0	0	0	0	0	0	0	0	0	0
dcf873fc2314d005df95b76aad41342a	0	0	247	0	0	0	0	0	0	0	0	0	0	0	0	0	0	0	0	0	0	0	0	0	0	0	0	0	0	0	0	0	0	0	0	0	0	0	0	0	441	0	0	0	0	0	0	0	0
05ab6437f4f8109e2913befe66e52478	0	0	467	15	0	0	0	0	0	0	0	0	0	0	0	0	0	0	0	0	0	0	0	0	0	0	0	0	0	0	0	0	0	0	0	0	0	0	0	0	0	0	451	0	0	0	0	0	0
63a23da93ef7f42bce7a28c8a1db2b74	0	0	0	5	0	0	73	0	0	0	0	0	0	0	0	0	0	0	0	0	0	0	0	0	0	0	0	0	0	152	0	0	0	0	0	0	0	0	0	0	0	0	95	0	0	0	0	0	0
8dfcaa03136206bff08a29b71bf94ba4	0	0	0	0	0	0	0	0	0	0	0	0	0	0	191	0	0	0	0	0	155	0	0	0	0	0	0	0	0	0	0	688	0	0	0	0	0	0	0	0	0	0	0	0	0	0	0	0	66
826c593033f318f304e06ef69142dbf8	0	0	0	0	0	0	0	0	1091	0	0	0	0	0	0	0	0	0	0	0	0	0	0	0	0	0	0	0	0	0	0	0	0	0	0	0	0	497	0	0	0	0	0	0	0	277	0	0	0
ec88620f5bfd15b15d8639c9b0dc617b	0	0	0	0	0	0	0	0	0	0	0	0	0	0	827	0	0	0	0	0	0	0	0	0	0	0	0	0	0	0	0	0	0	0	0	0	0	0	0	0	0	177	0	0	0	0	0	0	70
a155aef37efc0b47defdff82ca5efcfa	0	0	0	0	0	0	0	0	0	0	0	0	0	0	0	0	0	0	0	0	0	0	0	0	0	0	0	0	0	1312	0	0	0	0	0	0	0	0	0	0	0	0	0	0	0	0	0	0	0
89940b16c1caf707f4a61982f9568b28	0	0	0	0	0	0	0	0	0	0	0	0	0	0	0	0	0	0	0	0	0	0	0	0	0	0	0	0	0	0	0	0	0	0	0	0	0	0	0	0	0	0	0	0	0	0	0	0	0
a7af988863030c552c157856bc2ba48e	0	0	0	0	0	0	0	533	0	0	0	0	0	0	0	0	0	0	68	0	0	0	0	0	0	0	0	151	55	0	0	0	178	51	0	0	59	0	0	0	0	0	0	0	0	0	0	0	266
5b59ac1a78a545a419c0e790ddd0de1a	0	0	0	0	0	0	0	0	0	0	0	0	0	0	0	0	0	0	0	0	0	0	0	0	0	0	0	0	0	0	0	0	0	0	0	0	0	0	0	0	0	0	0	0	0	0	0	0	0
97ef9de6dd52b42d91dadd2a680f47b6	0	0	0	0	0	0	0	0	0	0	0	0	0	0	0	0	0	0	0	0	0	0	0	0	0	0	0	0	0	0	0	0	0	0	0	0	0	0	0	0	0	0	0	0	0	0	0	0	0
5291e525e3ded01c54aad83cff4b5d60	0	0	0	0	0	0	0	0	0	0	0	0	0	0	163	0	0	0	137	0	58	0	0	0	0	0	0	0	116	0	0	46	164	167	0	0	46	0	0	0	0	0	0	0	0	0	0	0	0
b73ebc14f820f670adcf55193d0d06a3	0	0	0	0	0	0	0	0	24	0	0	0	0	0	0	0	21	0	0	0	0	0	0	0	0	18	0	0	0	0	0	0	0	0	0	0	0	31	0	0	0	0	0	0	0	0	269	0	0
8514bd13074dd4a91abcb34b1acca580	0	0	88	47	0	0	0	0	0	0	0	32	0	0	0	0	0	0	0	0	0	0	0	0	0	0	0	0	0	58	0	0	0	0	0	0	0	0	0	0	42	0	12	0	0	0	0	0	0
3b33b08f2ec05dc887e36f9ab8691fcc	0	0	0	0	0	0	1234	0	0	0	0	0	0	0	0	0	0	0	0	0	0	0	0	0	0	0	0	0	0	0	0	0	0	0	0	0	0	0	0	0	0	0	0	0	0	0	0	0	0
27b286749dcc554b28ba1a8b3a0909ef	0	0	0	49	0	21	0	0	0	0	0	0	0	0	0	0	0	0	0	0	0	0	0	19	0	0	0	0	0	0	0	0	0	0	0	0	0	0	0	0	75	0	0	0	0	0	0	0	0
0ead691cc965f5555d3cfdd238198612	0	155	0	0	0	0	0	0	0	0	0	0	0	0	56	70	0	0	42	0	93	0	0	0	0	0	0	436	0	0	0	0	120	0	0	0	0	0	0	0	0	0	0	53	0	0	0	0	0
df134c982e75b50b34be0ad38a86273b	189	0	0	0	0	0	0	0	0	0	0	0	0	0	0	0	98	0	0	40	0	0	10	0	0	70	0	0	0	0	0	0	0	0	0	53	0	0	0	0	0	0	0	0	15	0	0	0	0
2d1caa223bae38c8bdb4d213670c4d5d	0	0	0	0	0	0	0	250	0	0	0	0	0	0	0	0	0	0	0	0	0	0	0	0	0	0	0	0	0	0	0	0	0	0	0	0	0	0	0	0	0	0	0	0	0	0	0	0	0
3a8cecb680b1219ff4dfbfeb6104b6a6	0	0	0	0	0	0	0	0	0	0	0	0	0	0	0	355	0	0	0	0	221	0	0	0	0	0	0	0	0	0	0	0	0	0	0	0	0	0	0	0	0	0	0	0	0	0	0	0	0
34264c845bfb648c5927b6857dc69c03	0	0	0	0	0	0	0	0	0	0	0	0	0	0	0	0	0	0	0	0	0	0	0	0	0	0	0	0	0	0	0	0	0	0	0	0	0	0	0	0	0	0	0	0	0	0	0	0	0
a9c53ac39c567e2c42ae3e53ae54b825	0	0	0	0	0	0	0	0	0	0	0	0	0	0	0	0	0	0	0	0	0	0	0	0	0	0	0	0	0	0	0	0	0	0	0	0	0	0	0	0	0	0	0	0	0	0	0	0	0
e90663fd0f70724c26580e0b7be86e04	0	0	0	83	0	0	58	0	0	0	0	0	0	0	0	0	0	0	0	0	0	0	0	58	0	0	0	0	0	213	0	0	0	0	0	0	0	0	0	0	0	0	73	0	0	0	0	0	0
8f88d69fb15a8ee74055c2e36422ba61	0	0	0	44	0	45	20	0	0	0	0	0	0	0	0	0	0	0	0	0	0	0	0	23	0	0	0	0	0	106	0	0	0	0	0	0	0	0	0	0	204	0	9	0	0	0	0	0	0
d2ad92282a9e8f1702c6c28e854fff56	0	0	0	0	0	0	0	0	0	0	0	0	0	0	0	0	0	90	0	0	0	0	0	0	0	0	0	0	0	0	164	0	0	0	0	0	0	0	0	0	0	0	0	0	0	0	0	0	0
d29b02b8f916b89a865dd20752e8aa87	0	0	0	0	0	0	0	0	0	0	0	0	0	0	0	0	0	750	0	0	0	0	0	0	0	0	0	0	0	0	0	0	0	0	0	0	0	0	0	0	0	0	0	0	0	0	0	0	0
24b61ebf84c8e0f2e65990d167365f3d	0	0	0	0	0	71	123	0	0	0	0	0	0	0	0	0	0	0	0	0	0	0	0	0	172	0	0	0	0	2	0	0	0	0	0	0	0	0	0	0	297	0	0	0	0	0	0	0	0
51520dc868756a27d5c84c93a305e771	0	0	0	0	4	0	0	32	0	0	0	0	0	0	27	25	0	0	81	0	85	0	0	0	0	0	0	0	4	0	0	0	220	15	0	0	51	0	0	0	0	3	0	0	0	0	0	0	6
47e11c9829d31fd16707aa3be05ab340	0	0	0	0	0	0	0	0	0	0	0	0	0	137	0	0	0	0	0	0	0	0	151	0	0	0	0	0	0	0	0	0	0	0	0	0	0	0	0	166	0	0	0	0	0	57	0	0	0
b3f8390b1b34aed8fc2db998e10e203b	0	47	0	0	0	0	0	115	0	0	0	0	0	0	104	140	0	0	0	0	0	0	0	0	0	0	0	0	0	0	0	0	46	28	0	0	14	0	0	0	0	39	0	0	0	0	0	0	77
0d8d7d123263c5f864f80437f28651ed	0	0	0	0	0	0	665	0	0	0	0	0	0	0	0	0	0	0	0	0	0	0	0	0	0	0	0	0	0	34	0	0	0	0	0	0	0	0	0	0	203	0	17	0	0	0	0	0	0
904fac4f1bfb518bb4af50467df68ece	0	0	0	0	0	0	0	63	0	0	0	0	0	0	0	0	0	0	0	0	0	0	0	0	0	0	0	0	0	0	0	0	0	164	0	0	172	0	0	0	0	0	0	0	0	0	0	0	0
c550744d5c04ba4685807f86329e9688	348	0	0	0	0	0	0	0	97	0	0	0	0	65	0	0	0	0	0	20	0	0	0	0	0	0	0	0	0	0	0	0	0	0	0	40	0	0	0	15	0	0	0	0	0	13	0	0	0
92636c1794ba89d0345b2dc12cadf876	0	0	0	0	0	0	0	0	0	0	0	0	0	0	0	0	0	0	25	0	0	0	0	0	0	0	0	0	0	0	0	0	0	0	0	0	0	0	0	0	0	0	0	0	0	0	0	0	0
41786ef62e4a02ff7d3cf0d08d2d2edb	0	0	0	0	0	0	0	0	0	159	78	0	0	0	0	0	0	101	0	0	0	11	0	0	0	0	47	0	0	0	143	0	0	0	34	0	0	0	8	0	0	0	0	0	0	0	0	0	0
6a4056a95ffb061aa9266532e6027363	0	0	72	0	0	0	39	0	0	0	0	129	0	0	0	0	0	0	0	0	0	0	0	20	0	0	0	0	0	40	0	0	0	0	0	0	0	0	0	0	33	0	0	0	0	0	0	0	0
0d6cc246e899a8c5efc3fd88c83e6cb4	0	0	0	0	0	0	0	0	0	0	0	0	0	0	0	0	0	0	340	0	0	0	0	0	0	0	0	0	0	0	0	0	0	0	0	0	0	0	0	0	0	0	0	0	0	0	0	0	0
b6a311ee2b5dca0359e0364293b3076a	0	0	0	0	0	0	0	0	0	0	0	0	0	0	110	0	0	0	31	0	31	0	0	0	0	0	0	0	0	0	0	0	170	0	0	0	0	0	0	0	0	0	0	0	0	0	0	0	0
5817d74ab15ed6f810ae52d7634927f6	0	0	0	0	0	0	0	0	0	0	0	0	0	0	0	0	0	0	0	0	0	0	0	0	0	0	0	0	0	0	0	0	0	0	0	0	0	0	0	0	0	0	0	0	0	0	0	0	0
2f5445113b06df6b3132299b7d68081c	0	0	220	0	0	0	0	0	0	0	0	0	0	0	0	0	0	0	0	0	0	0	0	192	0	0	0	0	0	100	0	0	0	0	0	0	0	0	0	0	0	0	0	0	0	0	0	0	0
26551ae379a837083573680c2059864c	0	0	0	0	0	0	0	0	0	709	0	0	0	0	0	0	0	147	0	0	0	0	0	0	0	0	0	0	0	0	0	0	0	0	0	0	0	0	0	0	0	0	0	0	0	0	0	0	0
36ba8805663bb39356ad43fe37d793b7	0	0	0	0	0	0	0	0	0	0	0	0	0	0	0	67	0	0	0	0	0	0	0	0	0	0	0	0	0	0	0	0	0	0	0	0	0	0	0	0	0	0	0	529	0	0	0	0	0
d3efe393fac68fa83ccf68047be5217c	0	0	0	0	0	0	0	0	0	0	0	0	0	0	0	0	0	0	0	0	0	0	0	115	0	0	0	0	0	1	0	0	0	0	0	0	0	0	0	0	0	0	0	0	0	0	0	0	0
f7bb342091eec5e125e6f192a6e36632	0	0	0	0	0	0	0	0	0	0	0	0	0	0	0	0	0	0	0	0	0	0	0	0	0	0	0	20	0	0	0	0	0	0	0	0	0	0	0	0	0	0	0	122	0	0	0	0	0
a768f90796536f1bceae382e1d3e01c3	0	0	0	0	0	0	0	0	0	0	0	0	0	48	0	0	0	0	0	0	0	0	125	0	0	42	0	0	0	0	0	0	0	0	0	103	0	0	0	0	0	0	0	0	0	0	44	0	0
d85cb069bbbac77f005f83c062ba8ef2	0	0	0	0	0	0	0	0	0	0	0	0	0	0	0	0	0	0	0	0	0	0	0	0	0	0	0	0	0	126	0	0	0	0	0	0	0	0	0	0	0	0	0	0	0	0	0	0	0
3259a9317f4825774ffe3646f91fd20f	0	0	0	0	0	0	0	0	0	0	0	0	0	0	0	0	0	0	0	117	0	0	365	0	0	0	0	0	0	0	0	0	0	0	0	0	0	297	0	0	0	0	0	0	0	0	31	0	0
659e21fa1d5f089cac0afec02c3e0697	0	0	183	0	0	286	0	0	0	0	0	492	0	0	0	0	0	0	0	0	0	0	0	0	0	0	0	0	0	0	0	0	0	0	0	0	0	0	0	0	0	0	0	0	0	0	0	0	0
76f69325d1ca067d185ece88c5e588d2	0	0	0	0	0	0	0	0	0	0	0	0	0	0	0	0	0	0	0	0	0	0	0	0	0	0	0	0	0	0	0	0	0	0	0	0	0	0	0	0	0	0	0	0	0	0	0	0	0
4a2373583f71f0dc4df87341e195d33d	0	0	0	0	0	0	0	0	0	0	0	0	0	0	38	213	0	0	0	0	57	0	0	0	0	0	0	0	0	0	0	0	20	110	0	0	225	0	0	0	0	0	0	0	0	0	0	0	937
50e24f73a367f71d911fdd3b73383245	0	0	0	0	57	0	0	0	0	0	0	0	0	0	388	0	0	0	0	0	0	0	0	0	0	0	0	0	0	0	0	0	1503	0	0	0	0	0	0	0	0	0	0	0	0	0	0	0	0
33b2f4cdfbd4992a0136897d6d946d52	0	0	0	0	0	0	0	0	0	0	0	0	0	0	0	0	0	0	0	0	0	0	0	0	0	0	0	0	0	0	0	0	0	0	0	0	0	0	0	0	0	0	0	0	0	0	0	0	0
9243aae23cd4a2ffbdcf3f79c3dac49d	0	0	0	0	0	0	0	0	0	30	144	0	0	0	0	0	0	25	0	0	0	0	0	0	0	0	0	0	0	0	132	0	0	0	16	0	0	0	20	0	0	0	0	0	0	0	0	0	0
55fe74074d1dd40251c9050ec8bb56fe	0	0	4063	0	0	0	0	0	0	0	0	0	0	0	0	0	0	0	0	0	0	0	0	0	0	0	0	0	0	0	0	0	0	0	0	0	0	0	0	0	0	0	0	0	0	0	0	0	0
880a0ab0d092756750d3e1c14f6c5ad2	58	0	0	0	0	0	0	0	118	0	0	0	0	0	0	0	0	0	0	0	0	0	0	0	0	0	0	0	0	0	0	0	0	0	0	82	0	0	0	0	0	0	0	0	0	0	0	0	0
3e5e5571456270b7a1e18d0a16f73277	0	0	0	0	0	0	0	0	0	0	0	0	0	0	0	0	0	0	0	0	0	901	0	0	0	0	0	0	0	0	166	0	0	0	66	0	0	0	0	0	0	0	0	0	0	0	0	0	0
903d60b746739df834c20328d2ef7784	0	0	0	0	0	0	0	0	0	0	0	0	60	0	0	0	0	0	0	0	0	0	0	0	0	0	0	0	0	0	0	0	0	0	0	0	0	0	0	0	0	0	0	0	0	0	0	0	0
2a420d2bc0f0dd71a5963ef797faa1d7	0	0	0	0	0	0	0	299	0	0	0	0	0	0	0	148	0	0	0	0	0	0	0	0	0	0	0	141	0	0	0	40	0	0	0	0	0	0	0	0	0	0	0	0	0	0	0	0	0
8cb039060f4efaeb8dd8f615aa53dd69	0	0	0	0	0	0	0	0	0	0	0	0	0	0	0	0	0	0	0	0	0	0	0	0	0	0	0	0	0	0	0	0	0	0	0	0	0	0	0	0	0	0	0	0	0	0	0	0	0
6a345980596418478f6776ac759a7149	0	26	0	0	0	0	0	17	0	0	0	0	0	0	80	0	0	0	28	0	96	0	0	0	0	0	0	0	90	0	0	44	33	0	0	0	9	0	0	0	0	59	0	69	0	0	0	0	0
222c85ecb2dbf064a220d3ec9e5e5ba6	0	0	0	0	0	0	0	0	0	0	0	0	0	0	0	0	0	0	0	0	0	0	0	0	0	0	547	0	0	0	0	0	0	0	0	0	0	0	153	0	0	0	0	0	0	0	0	0	0
cfb5ffd9dc60288d7f56b9b73a7a9b79	0	0	0	0	0	0	0	67	0	0	0	0	0	0	33	31	0	0	0	0	77	0	0	0	0	0	0	0	11	0	0	18	0	74	0	0	49	0	0	0	0	0	0	20	0	0	0	0	90
95eb86efc2100fe726d2d6389d600224	0	48	0	0	44	0	0	33	0	0	0	0	0	0	62	60	0	0	40	0	12	0	0	0	0	0	0	52	15	0	0	39	71	60	0	0	130	0	0	0	0	40	0	40	0	0	0	0	45
2bae79981317db14ad7cfea11a9b970b	0	0	0	90	0	0	0	0	0	0	0	0	0	0	0	0	0	0	0	0	0	0	0	0	0	0	0	0	0	175	0	0	0	0	0	0	0	0	0	0	0	0	135	0	0	0	0	0	0
2055b0bf80eb7466b2c59e157f23f9ae	0	0	0	0	0	0	0	0	0	44	0	0	0	0	0	0	0	83	0	0	0	0	0	0	0	0	0	0	0	0	32	0	0	0	18	0	0	0	0	0	0	0	0	0	0	0	0	47	0
ea4e60abce031eb56d5fd3abfd81b3ff	0	0	9	99	0	0	589	0	0	0	0	0	0	0	0	0	0	0	0	0	0	0	0	0	0	0	0	0	0	0	0	0	0	0	0	0	0	0	0	0	0	0	0	0	0	0	0	0	0
c91a1bc79cef3123d7aabc044c443bc4	0	0	0	0	0	0	0	0	0	0	281	0	89	0	0	0	0	61	0	0	0	0	0	0	0	0	16	0	0	0	371	0	0	0	64	0	0	0	0	0	0	0	0	0	0	0	0	0	0
e046699ecc018f70b19a0caecdd62674	0	0	0	0	0	0	0	0	0	0	0	0	0	0	0	0	0	0	0	0	0	0	0	0	0	0	89	0	0	0	0	0	0	0	0	0	0	0	293	0	0	0	0	0	0	0	0	0	0
723201dd6cc563daf74356cb637ebc54	0	0	0	0	0	0	0	0	0	0	0	0	0	0	0	0	0	0	0	0	0	0	0	0	0	0	0	0	0	0	0	0	0	0	0	0	0	0	0	0	0	0	0	0	0	0	0	0	0
9caae3b414bfa84e69b7b1b2bc41591e	0	0	0	0	0	0	0	0	0	0	0	0	0	0	0	0	0	0	0	0	0	0	0	0	0	0	0	0	0	0	0	0	0	0	0	0	0	0	0	0	0	0	1836	0	0	0	0	0	0
2af117ffcf227b43d0e46b3b6b218dc0	0	0	0	0	0	0	0	0	0	0	0	0	0	0	0	0	0	0	0	0	0	0	0	0	0	0	0	0	0	0	0	0	0	0	0	0	0	0	0	0	0	0	0	0	0	0	0	0	0
0c425de8043941db0c52d4906ae3e4a8	0	0	0	0	0	0	0	0	0	0	0	0	0	41	0	0	0	0	0	27	0	0	0	0	0	0	0	0	0	0	0	0	0	0	0	0	0	0	0	0	0	0	0	0	0	0	0	0	0
1e54918c4c5e4025604f5c55a3aaa5c9	0	0	0	0	0	0	0	0	0	0	0	0	0	0	0	0	0	0	0	0	0	0	0	0	0	0	0	0	0	0	0	0	0	0	0	0	0	0	0	0	0	0	0	0	0	0	0	0	0
ab0ca47f0ab41f3023fefcc375ea6227	0	0	0	0	0	0	0	0	0	0	0	0	0	0	0	0	0	0	0	0	0	0	0	0	0	0	0	0	0	0	0	0	0	0	0	0	0	0	0	0	0	0	0	0	0	0	0	0	0
1d4cb85c8c42ba2674a5e1005dc7901f	0	0	0	0	0	0	0	0	0	12	0	0	157	0	0	0	0	0	0	0	0	1348	0	0	0	0	24	0	0	0	21	0	0	0	42	0	0	0	0	0	0	0	0	0	0	0	0	0	0
a8b59f431a3f3bfa705ef434b0d1ebe3	0	0	0	0	0	0	0	0	0	228	0	0	0	0	0	0	0	0	0	0	0	0	0	0	0	0	0	0	0	0	0	0	0	0	0	0	0	0	0	0	0	0	0	0	0	0	0	231	0
cadc094564edb06827573d25f2e28a08	0	0	145	0	0	0	0	0	0	0	0	0	0	0	0	0	0	0	0	0	0	0	0	0	0	0	0	0	0	120	0	0	0	0	0	0	0	0	0	0	0	0	0	0	0	0	0	0	0
4aea05659c0489116dcab60a16b6dd0f	0	0	0	0	0	0	0	0	0	0	0	0	0	0	0	0	0	0	0	0	0	0	28	0	0	0	0	0	0	0	0	0	0	0	0	136	0	0	0	152	0	0	0	0	44	0	0	0	0
b9471d3ceb5aab202e4c8816e4cc7b8e	0	0	0	0	0	0	0	0	0	0	0	0	0	0	0	0	0	0	0	0	0	0	0	0	0	0	0	0	0	0	0	0	0	0	0	0	0	0	0	0	0	0	0	0	0	0	0	0	0
b4793e02ee80e3f1b3881d9b1e01de3a	0	0	0	0	0	0	0	0	0	0	0	0	202	0	0	0	0	31	0	0	0	0	0	0	0	0	0	0	0	0	136	0	0	0	44	0	0	0	0	0	0	0	0	0	0	0	0	0	0
ee37a853932c38acb3af5ee26657e7bf	0	0	0	0	0	0	0	0	0	0	0	0	0	0	0	0	0	0	0	0	0	0	0	0	0	0	0	0	0	0	0	0	0	0	0	0	0	0	0	0	0	0	0	0	0	0	0	0	0
ca091f1f018b369b8bbab0e71d14c13b	0	0	0	0	0	0	0	0	0	0	0	0	0	0	0	0	0	0	0	0	0	0	0	0	0	0	0	0	0	0	0	0	0	0	0	0	0	0	0	0	0	0	0	0	0	0	0	0	0
b8c7730812b03acf54527601e50f56b5	0	0	0	0	0	0	0	0	0	0	0	0	0	0	0	0	0	0	0	0	0	55	0	0	0	0	0	0	0	0	1131	0	0	0	776	0	0	0	0	0	0	0	0	0	0	0	0	0	0
7db5c284af9c57e03a3ad5c23bb37e1a	0	0	0	0	0	0	0	0	0	53	0	0	0	0	0	0	0	0	0	0	0	0	0	0	0	0	79	0	0	0	95	0	0	0	103	0	0	0	0	0	0	0	0	0	0	0	0	98	0
b4bc07dc0e9557c068a40e73302b70de	222	0	0	0	0	0	0	0	42	0	0	0	0	19	0	0	39	0	0	16	0	0	120	0	5	0	0	0	0	0	0	0	0	0	0	81	0	0	0	55	0	0	0	0	0	37	0	0	0
d2f99232086e180bfbdce4565894ff41	481	0	0	0	0	0	0	0	0	0	0	0	0	23	0	0	0	0	0	164	0	0	311	0	0	0	0	0	0	0	0	0	0	0	0	0	0	0	0	0	0	0	0	0	0	0	0	0	0
5e4232c2945cf49da5ba3cd35d0026e2	0	0	0	0	0	0	0	0	119	0	0	0	0	0	0	0	103	0	0	0	0	0	0	0	0	0	0	0	0	0	0	0	0	0	0	0	0	0	0	59	0	0	0	0	0	0	585	0	0
2f347145139f893f89eccdad296e9582	0	0	0	0	0	0	0	0	0	0	0	0	0	0	0	0	0	0	0	0	0	0	0	0	0	0	221	0	0	0	0	0	0	0	0	0	0	0	0	0	0	0	0	0	0	0	0	0	0
75a32d9c692db5f2b926d30ba27dcfe6	0	0	0	0	0	0	0	0	0	0	0	92	0	0	0	0	0	0	0	0	0	0	0	0	0	0	0	0	0	0	0	0	0	0	0	0	0	0	0	0	0	0	0	0	0	0	0	0	0
71be4115e6bed4afa5567005ab206116	0	0	0	0	0	0	0	0	0	0	0	0	0	0	0	0	0	0	0	86	0	0	0	0	0	340	0	0	0	0	0	0	0	0	0	0	0	131	0	0	0	0	0	0	0	0	114	0	0
0b9bc0c89fea3d7504845fb2fd033e96	0	0	0	0	0	0	0	0	0	0	0	0	0	0	0	0	0	0	0	0	0	0	0	0	0	0	0	0	0	0	0	0	0	0	0	0	0	0	0	0	0	0	0	0	0	0	0	0	0
82ce866ee7f59c06e140d3a107a891c2	0	0	0	0	0	0	0	0	0	0	0	0	0	0	0	0	0	39	0	0	0	0	0	0	0	0	0	0	0	0	40	0	0	0	98	0	0	0	0	0	0	0	0	0	0	0	0	0	0
cc25cc90ee689b1f7e114cb971cf8a92	0	335	0	0	0	0	0	0	0	0	0	0	0	0	0	0	0	0	59	0	0	0	0	0	0	0	0	0	0	0	0	0	0	0	0	0	0	0	0	0	0	68	0	0	0	0	0	0	473
bf4291af8145ad28210205be486857d3	0	0	0	118	0	0	0	0	0	0	0	89	0	0	0	0	0	0	0	0	0	0	0	30	0	0	0	0	0	0	0	0	0	0	0	0	0	0	0	0	0	0	106	0	0	0	0	0	0
0845a41ea19a02df4e5111d66bb90046	0	0	0	0	0	0	358	0	0	0	0	0	0	0	0	0	0	0	0	0	0	0	0	0	0	0	0	0	0	0	0	0	0	0	0	0	0	0	0	0	0	0	0	0	0	0	0	0	0
6b51ee1484ccd1eccad19ec92b03cbf5	0	0	0	0	0	0	0	36	0	0	0	0	0	0	61	0	0	0	0	0	81	0	0	0	0	0	0	0	83	0	0	0	313	0	0	0	0	0	0	0	0	255	0	0	0	0	0	0	64
78c6956a74912a07edb7052205fe4f53	0	0	0	0	0	0	0	0	0	0	0	0	0	0	0	29	0	0	0	0	0	0	0	0	0	0	0	0	0	0	0	0	0	0	0	0	0	0	0	0	0	0	0	0	0	0	0	0	478
678bb5a96bb3fd1c96fa32ec4fd096ae	0	0	0	0	0	173	101	0	0	0	0	0	0	0	0	0	0	0	0	0	0	0	0	0	0	0	0	0	0	0	0	0	0	0	0	0	0	0	0	0	0	0	100	0	0	0	0	0	0
3a0003d6d22d35433ef1390d66396a3e	0	0	0	0	0	0	0	51	0	0	0	0	0	0	0	222	0	0	0	0	198	0	0	0	0	0	0	0	0	0	0	0	0	144	0	0	78	0	0	0	0	0	0	0	0	0	0	0	22
321757bebbf97a7eaa95ef18d4d4a06a	0	0	0	0	0	0	0	0	0	0	0	0	0	0	0	0	0	35	0	0	0	0	0	0	0	0	0	0	0	0	0	0	0	0	0	0	0	0	0	0	0	0	0	0	0	0	0	0	0
bf8d8d396482fa0247662c03ec00859b	0	0	208	0	0	0	63	0	0	0	0	0	0	0	0	0	0	0	0	0	0	0	0	0	0	0	0	0	0	0	0	0	0	0	0	0	0	0	0	0	0	0	0	0	0	0	0	0	0
c5f040adeb48db20d2e5d15f21a77a52	0	0	42	148	0	0	14	0	0	0	0	55	0	0	0	0	0	0	0	0	0	0	0	21	0	0	0	0	0	15	0	0	0	0	0	0	0	0	0	0	68	0	25	0	0	0	0	0	0
e41c93cdcd29178742548a3d73428bc1	0	0	0	0	0	0	0	0	203	0	0	0	0	0	0	0	0	0	0	0	0	0	0	0	0	0	0	0	0	0	0	0	0	0	0	0	0	0	0	0	0	0	0	0	0	0	0	0	0
0900c87ea467d8c556a35fc34bd8e2fd	0	0	0	50	0	0	1693	0	0	0	0	0	0	0	0	0	0	0	0	0	0	0	0	0	0	0	0	0	0	0	0	0	0	0	0	0	0	0	0	0	96	0	0	0	0	0	0	0	0
8b51dc8f35c4da62dba5c3ccddaa7046	0	0	0	56	0	0	1629	0	0	0	0	166	0	0	0	0	0	0	0	0	0	0	0	0	0	0	0	0	0	0	0	0	0	0	0	0	0	0	0	0	0	0	0	0	0	0	0	0	0
e6ba9bcb8fcd702024404f69d44117e5	0	0	0	0	0	0	0	0	0	0	0	0	0	0	57	186	0	0	0	0	24	0	0	0	0	0	0	113	26	0	0	140	31	37	0	0	24	0	0	0	0	0	0	0	0	0	0	0	0
2a9215e9a3697e35108aa7fefb11ed99	0	0	0	0	0	0	0	0	0	0	0	0	0	0	0	0	253	0	0	0	0	0	0	0	0	0	0	0	0	0	0	0	0	0	0	99	0	0	0	216	0	0	0	0	0	0	0	0	0
3ac7da1daa77d75350c5a6406b165d32	0	0	0	0	0	0	0	0	0	0	0	0	0	0	0	0	0	0	0	0	0	0	0	0	0	0	0	0	0	0	0	0	0	0	0	0	0	0	0	0	0	0	0	0	0	0	0	0	0
510b01f9e16f69f55e798be0c5d7c180	0	0	0	0	0	0	0	0	0	65	0	0	0	0	0	0	0	0	0	0	0	0	0	0	0	0	0	0	0	0	0	0	0	0	0	0	0	0	0	0	0	0	0	0	0	0	0	0	0
becf0a1a5600f78c5adedee6009a4fa9	0	0	0	0	0	0	0	0	0	0	0	0	0	0	0	0	0	0	0	0	56	0	0	0	0	0	0	0	53	0	0	37	0	64	0	0	18	0	0	0	0	107	0	0	0	0	0	0	0
9ea7362f506fc19962cd7e66fac78c1b	0	0	425	0	0	0	0	0	0	0	0	0	0	0	0	0	0	0	0	0	0	0	0	0	0	0	0	0	0	37	0	0	0	0	0	0	0	0	0	0	0	0	121	0	0	0	0	0	0
88f5e4c3c16294bd9e0a5049365a282c	0	20	0	0	0	0	0	0	0	0	0	0	0	0	0	0	0	0	0	0	0	0	0	0	0	0	0	0	0	0	0	0	0	0	0	0	0	0	0	0	0	0	0	216	0	0	0	0	0
e89407ec9c80d2fec0a11833338ef391	0	0	181	95	0	93	40	0	0	0	0	0	0	0	0	0	0	0	0	0	0	0	0	115	0	0	0	0	0	0	0	0	0	0	0	0	0	0	0	0	186	0	419	0	0	0	0	0	0
70532c968456b12bac44c8c3656cfbc7	0	0	0	0	0	0	0	0	0	0	0	0	0	0	0	0	0	0	0	0	0	0	0	0	0	0	0	0	0	0	0	0	0	0	0	0	0	0	0	0	0	0	0	0	0	0	0	0	0
90865e6c0916764e32fd2cd3d6da2737	0	0	0	0	0	0	0	0	2	0	0	0	0	0	0	0	0	0	0	84	0	0	579	0	14	0	0	0	0	0	0	0	0	0	0	0	0	0	0	0	0	0	0	0	57	10	0	0	0
2128d23a2236ff6a2ff4f7da5f91e70b	0	0	10	48	0	19	0	0	0	0	0	138	0	0	0	0	0	0	0	0	0	0	0	41	0	0	0	0	0	57	0	0	0	0	0	0	0	0	0	0	1	0	89	0	0	0	0	0	0
3bd5bbe3352aaf61d0e00bbb44df92df	0	0	0	0	0	0	0	0	0	0	0	0	0	0	0	0	0	57	0	129	0	0	0	0	0	0	0	0	0	0	0	0	0	0	0	0	0	0	0	0	0	0	0	0	0	0	0	0	0
886f31ba2e2a30e2a91fc7afa23e615a	41	0	0	0	0	0	0	0	37	0	0	0	0	518	0	0	29	0	0	33	0	0	1	0	22	1	0	0	0	0	0	0	0	0	0	95	0	118	0	3	0	0	0	0	0	6	6	0	0
2049c382c52622ca27ff03afa6dc815c	0	0	0	0	0	0	0	0	0	0	0	0	0	0	0	0	0	0	0	0	0	0	0	0	0	0	0	0	0	0	0	0	0	0	0	0	0	0	0	0	0	0	0	0	0	0	0	0	0
23044e3b4279c0612b67a58ad3522a86	0	0	0	0	0	0	0	0	0	0	0	0	0	0	0	0	0	7	0	0	0	0	0	0	0	0	0	0	0	0	0	0	0	0	0	0	0	0	0	0	0	0	0	0	0	0	0	0	0
cba12178be3b2ee288aacd2db8dc03a8	220	0	0	0	0	0	0	0	59	0	0	0	0	32	0	0	290	0	0	0	0	0	8	0	0	0	0	0	0	0	0	0	0	0	0	40	0	71	0	38	0	0	0	0	0	49	28	0	0
d4d0494f78faa93fec4e6b62e9b4695b	0	0	27	269	0	34	0	0	0	0	0	0	0	0	0	0	0	0	0	0	0	0	0	0	0	0	0	0	0	92	0	0	0	0	0	0	0	0	0	0	0	0	0	0	0	0	0	0	0
1040fb9d5086d0fb1ee26f9a5c1404b5	0	0	0	0	0	0	0	0	0	0	0	0	0	0	0	0	0	0	0	0	0	0	0	0	0	0	0	0	0	0	0	0	0	0	0	0	0	0	0	0	0	0	0	0	0	0	0	0	0
ead0c6a46d3fe481e83ef22064fd0094	473	0	0	0	0	0	0	0	0	0	0	0	0	293	0	0	369	0	0	0	0	0	0	0	77	0	0	0	0	0	0	0	0	0	0	0	0	0	0	0	0	0	0	0	0	0	0	0	0
0c4329b2c1550214b47fc5ad2d6bd1e4	0	0	0	0	0	0	0	0	0	0	38	0	0	0	0	0	0	46	0	0	0	0	0	0	0	0	0	0	0	0	63	0	0	0	116	0	0	0	8	0	0	0	0	0	0	0	0	245	0
2a6cee87d3c7efb6db0c5857a70c91a4	0	0	0	149	0	0	200	0	0	0	0	0	0	0	0	0	0	0	0	0	0	0	0	0	0	0	0	0	0	0	0	0	0	0	0	0	0	0	0	0	0	0	0	0	0	0	0	0	0
04b9758ec799eff0364feed7d938dea4	0	0	184	0	0	0	0	0	0	0	0	154	0	0	0	0	0	0	0	0	0	0	0	309	0	0	0	0	0	0	0	0	0	0	0	0	0	0	0	0	28	0	0	0	0	0	0	0	0
28f5000aed5d8c62562b374e1e397236	0	0	0	0	0	0	0	0	0	0	0	0	0	0	0	0	0	0	0	0	0	0	0	0	0	0	0	0	0	0	0	0	1088	0	0	0	0	0	0	0	0	0	0	0	0	0	0	0	0
da9d53130a3b40453f038e7e80c6f61b	52	0	105	0	0	0	0	0	0	0	0	0	0	0	0	0	0	0	0	0	0	0	583	0	0	0	0	0	0	0	0	0	0	0	0	0	0	0	0	0	0	0	0	0	0	0	0	0	0
0160e8536d50e8e94824d4ba6d9b1e56	0	0	63	29	0	27	49	0	0	0	0	108	0	0	0	0	0	0	0	0	0	0	0	18	0	0	0	0	0	56	0	0	0	0	0	0	0	0	0	0	34	0	0	0	0	0	0	0	0
ce161f75e449a4e372adb9cb08f04210	0	0	0	0	0	0	0	10	0	0	0	0	0	0	55	17	0	0	0	0	0	0	0	0	0	0	0	0	0	0	0	0	25	168	0	0	84	0	0	0	0	46	0	0	0	0	0	0	0
08fdae167299847e778a65415cfc6429	0	0	103	40	0	0	0	0	0	0	0	0	0	0	0	0	0	0	0	0	0	0	0	0	0	0	0	0	0	48	0	0	0	0	0	0	0	0	0	0	0	0	0	0	0	0	0	0	0
c082c46f2f48f52a52568322f88d7cd8	472	0	0	0	0	0	0	0	0	0	0	0	0	0	0	0	0	0	0	0	0	0	0	0	0	0	0	0	0	0	0	0	0	0	0	0	0	0	0	0	0	0	0	0	0	0	0	0	0
4d56b5365c67150597910a5de2d1f83b	0	0	0	0	0	0	0	0	0	0	0	0	0	0	0	0	0	0	0	0	0	0	0	0	0	0	0	0	0	0	0	0	0	0	0	0	0	0	0	0	0	0	0	0	0	0	0	0	0
da34c54ea7441cd1b81498745106a3a8	97	0	0	0	0	0	0	0	24	0	0	0	0	0	0	0	0	0	0	0	0	0	0	0	0	0	0	0	0	0	0	0	0	0	0	0	0	0	0	46	0	0	0	0	0	0	0	0	0
9a7bbcdd01f036acb222d8aced206096	0	0	0	0	0	0	0	0	0	0	0	0	138	0	0	0	0	0	0	0	0	0	0	0	0	0	0	0	0	0	0	0	0	0	0	0	0	0	0	0	0	0	0	0	0	0	0	0	0
7ff0f80717dcc398ea0c78050da7233c	0	0	0	0	0	0	0	0	0	0	0	0	0	0	0	0	0	0	0	0	0	0	0	0	0	0	24	0	0	0	0	0	0	0	0	0	0	0	0	0	0	0	0	0	0	0	0	0	0
decdd4752cf7696545c120f747b92b38	0	0	0	0	0	0	0	0	0	0	0	0	0	0	0	0	0	0	0	0	0	0	0	0	0	0	0	0	0	0	0	0	0	0	0	0	0	0	0	0	0	0	0	0	0	0	0	0	0
949574858f5ebf438674de9d3fe5913a	0	0	0	0	0	0	0	0	0	0	0	0	0	0	95	0	0	0	0	0	0	0	0	0	0	0	0	0	0	0	0	0	0	0	0	0	0	0	0	0	0	0	0	0	0	0	0	0	0
4d8c21b5b321c932b146f60d79e24614	0	0	0	0	0	0	0	0	0	0	0	0	0	0	0	0	0	0	862	0	2386	0	0	0	0	0	0	0	0	0	0	0	0	0	0	0	0	0	0	0	0	0	0	0	0	0	0	0	0
41a64497f9a80d613c9f686753cc4f6a	0	0	0	0	0	0	0	0	0	0	0	0	0	0	0	0	0	0	0	0	0	0	182	0	0	0	0	0	0	0	0	0	0	0	0	0	0	303	0	0	0	0	0	0	0	0	0	0	0
33e1884c36691ff342de06aae1e06b39	0	34	0	0	0	0	0	0	0	0	0	0	0	0	0	0	0	0	0	0	0	0	0	0	0	0	0	0	0	0	0	0	0	0	0	0	14	0	0	0	0	245	0	0	0	0	0	0	0
abad13c5fd533dd1a390ff813c863a33	0	41	0	0	0	0	0	62	0	0	0	0	0	0	64	0	0	0	0	0	0	0	0	0	0	0	0	0	0	0	0	0	40	18	0	0	20	0	0	0	0	49	0	0	0	0	0	0	14
c4bf052eb633218e8808bfa5fcb28434	0	0	0	0	0	0	0	0	0	23	0	0	0	0	0	0	0	64	0	0	0	240	0	0	0	0	71	0	0	0	20	0	0	0	26	0	0	0	27	0	0	0	0	0	0	0	0	66	0
d4c29124bd8bc4fa4a60dec967cc793c	0	0	0	0	0	0	0	0	0	0	0	0	0	0	0	0	0	0	0	0	0	0	0	0	0	0	0	0	0	0	0	0	0	0	0	0	0	0	0	0	0	0	0	0	0	0	0	0	0
521a33aa9a4cf1e726b0ce0f68002381	0	0	0	0	0	0	0	0	0	0	0	0	0	0	0	0	0	0	0	0	0	0	0	0	0	0	0	0	0	0	0	0	47	125	0	0	39	0	0	0	0	0	0	0	0	0	0	0	99
bc0f53c175b9c1798f596533a14ec4b6	0	0	0	0	0	0	0	0	0	0	0	0	0	101	0	0	0	0	0	0	0	0	67	0	0	0	0	0	0	0	0	0	0	0	0	0	0	0	0	0	0	0	0	0	0	0	0	0	0
d9a5ad36c703f2ac99f2d5ab30f8aea3	0	0	122	0	0	0	0	0	0	0	0	0	0	0	0	0	0	0	0	0	0	0	0	0	0	0	0	0	0	0	0	0	0	0	0	0	0	0	0	0	0	0	0	0	0	0	0	0	0
0f2be59701a7372b69d299bb0e58896c	0	0	0	0	0	0	0	0	0	0	0	0	0	0	0	0	0	0	0	0	0	0	0	0	0	0	0	0	0	0	0	0	0	0	0	0	0	0	0	0	0	0	0	0	0	0	0	0	0
a58e6d1421923f3b9065f04ca976ae2b	0	0	0	0	0	0	0	0	0	0	0	0	0	0	0	0	0	0	0	0	0	0	0	0	0	109	0	0	0	0	0	0	0	0	0	0	0	0	0	0	0	0	0	0	0	0	0	0	0
e5666d6e703c542bca64dc136472f849	0	64	0	0	8	0	0	123	0	0	0	0	0	0	32	0	0	0	0	0	16	0	0	0	0	0	0	0	0	0	0	5	47	86	0	0	57	0	0	0	0	0	0	0	0	0	0	0	18
ea50c16e15e83731d4003cbbdca06901	0	0	0	0	0	0	0	0	0	0	0	0	0	0	0	0	0	0	0	0	0	0	0	0	0	0	824	0	0	0	0	0	0	0	0	0	0	0	0	0	0	0	0	0	0	0	0	0	0
126e4d13b262e7f4e6ba072a21517cda	0	0	0	0	0	0	0	0	0	0	0	0	0	0	111	82	0	0	0	0	0	0	0	0	0	0	0	0	0	0	0	41	255	0	0	0	0	0	0	0	0	0	0	0	0	0	0	0	189
7a216bcd2c198de11be5ff2cfc076fdd	0	0	0	0	0	0	0	0	0	0	0	0	0	0	0	0	0	0	0	0	171	0	0	0	0	0	0	0	0	0	0	0	0	0	0	0	0	0	0	0	0	267	0	0	0	0	0	0	0
5a84e63dbc6d050166d5c731e881780b	190	0	51	0	0	0	0	0	92	0	0	0	0	0	0	0	0	0	0	0	0	0	0	0	0	0	0	0	0	0	0	0	0	0	0	40	0	0	0	0	0	0	0	0	0	0	71	0	0
cbef27882212e510729f7afcb2b4d089	0	345	0	0	0	0	0	0	0	0	0	0	0	0	77	0	0	0	0	0	0	0	0	0	0	0	0	0	0	0	0	0	0	107	0	0	87	0	0	0	0	0	0	0	0	0	0	0	98
d2f64cd45e330f0eb9592e63672eb487	0	0	0	0	0	0	0	0	0	0	0	0	0	0	0	0	0	0	0	0	0	0	0	0	0	0	0	0	0	0	0	0	0	0	0	0	0	0	0	0	0	0	0	0	0	0	0	0	0
1fe74c522a78d9ed8fd465f4b84d25b4	0	0	0	0	0	0	0	0	0	0	0	0	0	0	0	0	0	0	0	0	0	0	0	0	0	0	0	0	0	0	0	0	0	0	0	0	0	0	0	0	0	0	0	0	0	0	0	0	0
73c6dad881e215efdc34b97db568a2a7	0	0	0	0	0	0	0	93	0	0	0	0	0	0	0	0	0	0	0	0	0	0	0	0	0	0	0	0	0	0	0	0	0	0	0	0	0	0	0	0	0	0	0	0	0	0	0	0	1948
e55c256d8eafcd59809b926f96e3ac5d	0	0	0	0	0	0	0	0	0	32	0	0	0	0	0	0	0	114	0	0	0	0	0	0	0	0	0	0	0	0	0	0	0	0	0	0	0	0	0	0	0	0	0	0	0	0	0	0	0
d20e562a1c3e49af1db0ce0f70ae6cbd	0	0	0	0	0	0	0	0	0	0	0	0	0	0	0	0	0	859	0	0	0	0	0	0	0	0	0	0	0	0	0	0	0	0	0	0	0	0	0	0	0	0	0	0	0	0	0	0	0
0d83af4f3694e4795a54c3520d8a2795	0	0	0	0	0	0	0	0	0	0	0	0	0	0	0	0	0	0	0	0	0	0	0	0	0	0	0	0	0	0	0	0	0	0	0	0	0	0	0	0	0	0	0	0	0	0	0	0	0
ed52efa969dc7f589629c9b8cae66f98	0	0	0	0	0	0	0	179	0	0	0	0	0	0	0	0	0	0	0	0	0	0	0	0	0	0	0	0	0	0	0	0	236	67	0	0	31	0	0	0	0	0	0	0	0	0	0	0	0
ea1c7c063577b255bdf1627f0099ba66	0	0	0	0	0	0	0	0	0	0	0	0	0	0	0	0	0	0	0	0	0	0	0	0	0	0	0	0	0	0	0	0	0	98	0	0	78	0	0	0	0	0	0	0	0	0	0	0	0
556a0f0a12631d4fe9d238e797581a7d	239	0	0	0	0	0	0	0	211	0	0	0	0	56	0	0	258	0	0	0	0	0	0	0	0	0	0	0	0	0	0	0	0	0	0	236	0	0	0	0	0	0	0	0	0	0	0	0	0
1473e5a7b1dbc3f5ac3939e0578a945c	0	0	0	42	0	0	40	0	0	0	0	22	0	0	0	0	0	0	0	0	0	0	0	0	0	0	0	0	0	20	0	0	0	0	0	0	0	0	0	0	0	0	0	0	0	0	0	0	0
8697beab55e6bf418299686c75981fb9	0	0	0	0	0	0	0	0	106	0	0	0	0	0	0	0	0	0	0	0	0	0	0	0	0	136	0	0	0	0	0	0	0	0	0	0	0	141	0	0	0	0	0	0	0	0	0	0	0
2116f24aeff9b0bf99be479b6f5e05cc	0	0	0	0	0	0	0	0	0	0	0	0	0	0	0	0	0	0	0	0	0	0	0	0	0	0	0	0	0	0	0	0	0	0	0	0	0	888	0	0	0	0	0	0	0	0	0	0	0
e1da183b6d1c9d18d99ca2690041e613	0	0	150	44	0	0	0	0	0	0	0	34	0	0	0	0	0	0	0	0	0	0	0	0	0	0	0	0	0	0	0	0	0	0	0	0	0	0	0	0	26	0	0	0	0	0	0	0	0
0b7e0ec5542d65ca623e22e851d7bc70	0	0	0	0	0	0	0	217	0	0	0	0	0	0	0	0	0	0	0	0	0	0	0	0	0	0	0	0	0	0	0	0	0	56	0	0	0	0	0	0	0	0	0	0	0	0	0	0	213
977f0ac9d382791c8fa592c85217e892	0	0	0	0	0	0	0	0	383	0	0	0	0	0	0	0	273	0	0	0	0	0	0	0	0	0	0	0	0	0	0	0	0	0	0	0	0	0	0	0	0	0	0	0	0	0	0	0	0
6c5028fac4d311926e2340e15b135b3b	72	0	0	0	0	0	0	0	122	0	0	0	0	0	0	0	47	0	0	10	0	0	28	0	0	52	0	0	0	0	0	0	0	0	0	0	0	53	0	0	0	0	0	0	0	0	0	0	0
bf13a7f57d0b8b0b44a829c4ff09c45f	0	0	0	0	0	0	0	0	0	0	0	0	0	0	116	17	0	0	33	0	0	0	0	0	0	0	0	0	31	0	0	22	47	0	0	0	0	0	0	0	0	82	0	0	0	0	0	0	93
c248d517ad62729d21c599e110098db2	0	0	0	0	0	0	0	112	0	0	0	0	0	0	23	0	0	0	47	0	0	0	0	0	0	0	0	0	0	0	0	0	0	0	0	0	0	0	0	0	0	0	0	0	0	0	0	0	68
2060af53f73b6e204feef40bf79491a2	0	0	0	0	0	0	0	0	0	0	0	0	0	0	0	0	0	0	0	0	0	0	0	0	0	0	0	0	0	0	0	0	0	0	0	0	0	0	0	0	0	0	0	0	0	0	0	0	0
b7ea897cc690e26defee1feaa164c974	0	0	0	0	0	0	0	0	0	0	0	0	0	0	0	40	0	0	0	0	0	0	0	0	0	0	0	0	442	0	0	345	0	0	0	0	0	0	0	0	0	143	0	0	0	0	0	0	0
4ddd11da4509a602a99ee3acc03869b1	0	0	0	0	0	0	0	0	0	0	0	0	0	0	0	0	0	0	0	0	0	0	0	0	0	0	0	0	0	0	0	0	0	0	0	0	0	0	0	0	0	0	0	0	0	0	0	0	0
c5c2be47e4cc6571496a51d138e566a4	0	400	0	0	0	0	0	0	0	0	0	0	0	0	0	0	0	0	0	0	0	0	0	0	0	0	0	0	0	0	0	0	0	0	0	0	0	0	0	0	0	0	0	0	0	0	0	0	0
4dfe4c1a5144138cf9d4b8aea0c8b852	0	0	0	0	0	0	0	0	0	0	0	0	0	0	0	0	0	0	0	0	0	0	0	0	0	0	0	0	0	0	0	0	0	0	0	0	0	0	0	0	0	0	0	0	0	0	0	0	0
73790ff840e8419148d2351a05ff6ebc	0	0	0	0	0	0	0	0	0	0	86	0	0	0	0	0	0	0	0	0	0	0	0	0	0	0	0	0	0	0	0	0	0	0	0	0	0	0	0	0	0	0	0	0	0	0	0	0	0
58b2ed125eb080a20a22095d83f66e39	410	0	0	0	0	0	0	0	47	0	0	0	0	0	0	0	312	0	0	0	0	0	0	0	0	0	0	0	0	0	0	0	0	0	0	29	0	0	0	55	0	0	0	0	0	49	0	0	0
03443118351697718af4245293a0315b	156	0	0	0	0	0	0	0	106	0	0	0	0	9	0	0	31	0	0	42	0	0	138	0	0	0	0	0	0	0	0	0	0	0	0	11	0	20	0	0	0	0	0	0	43	0	0	0	0
56e39862a66c0543246705d812b72cb6	0	0	0	0	0	0	0	0	0	0	0	0	0	0	0	0	0	0	0	0	0	0	0	0	0	0	0	0	0	0	0	0	0	0	0	0	0	0	0	0	0	0	0	0	0	0	0	0	0
7478047e25c4827a73b002d1f48d4476	0	0	0	0	0	0	0	0	0	0	263	0	0	0	0	0	0	0	0	0	0	0	0	0	0	0	0	0	0	0	0	0	0	0	0	0	0	0	0	0	0	0	0	0	0	0	0	0	0
f0f0ab8d4159429cddca396bd0b9bc82	0	0	0	0	0	0	0	0	0	0	0	0	0	0	0	0	0	0	0	0	2040	0	0	0	0	0	0	0	0	0	0	0	0	0	0	0	0	0	0	0	0	0	0	368	0	0	0	0	205
d65d1c944bf39ff1ba54d53c70dd316c	0	0	0	0	0	0	0	0	0	0	0	0	0	0	0	0	0	0	0	0	0	0	0	0	0	0	0	0	0	0	0	0	0	0	0	0	0	0	0	0	0	0	0	0	0	0	0	0	0
73ccf41d1d4d6769271a186176f84ef5	0	0	0	0	0	0	0	0	0	0	0	0	0	0	0	0	0	0	0	0	0	0	0	0	0	0	0	0	0	0	0	0	0	0	0	0	0	0	0	0	0	0	0	0	0	0	0	0	0
eb7d5dea89cd3f1195c8ae9065d78fc2	0	0	0	0	0	0	0	0	0	0	0	0	0	0	0	0	0	0	0	0	0	0	0	0	0	0	0	0	0	0	0	0	0	0	0	0	0	0	0	0	0	0	0	0	0	0	0	0	0
6a2308685572b1d0bc2f851942257edc	0	0	0	0	0	0	0	0	0	0	0	0	0	0	0	0	0	0	0	0	0	0	0	0	0	0	0	0	0	0	0	0	0	0	0	0	0	0	0	0	0	0	0	0	0	0	0	0	0
d1f1ab879ec70f58e6a4da8a761703e3	0	0	40	12	0	84	52	0	0	0	0	104	0	0	0	0	0	0	0	0	0	0	0	32	0	0	0	0	0	168	0	0	0	0	0	0	0	0	0	0	0	0	0	0	0	0	0	0	0
440275664af5cf025fdc59ae94f452a3	0	0	0	0	0	0	0	0	0	0	75	0	0	0	0	0	0	0	0	0	0	0	0	0	0	0	0	0	0	0	490	0	0	0	22	0	0	0	0	0	0	0	0	0	0	0	0	0	0
18832ed9ffe113e89c7090feb295e8b2	0	0	0	52	0	0	29	0	0	0	0	66	0	0	0	0	0	0	0	0	0	0	0	80	0	0	0	0	0	121	0	0	0	0	0	0	0	0	0	0	0	0	37	0	0	0	0	0	0
833ae6eb707c8dce96b1ac36d09c9d34	0	0	0	0	0	0	0	0	0	0	0	0	0	0	0	0	0	0	0	0	0	0	0	0	0	0	0	0	0	0	0	0	0	0	0	0	0	0	0	0	0	0	0	0	0	102	127	0	0
300f921a9be96cd6e3e4e37d32d7ec4b	0	0	0	0	0	0	127	0	0	0	0	125	0	0	0	0	0	0	0	0	0	0	0	76	0	0	0	0	0	0	0	0	0	0	0	0	0	0	0	0	0	0	0	0	0	0	0	0	0
436595aa83e45f2a9e49fcc7cca9ba92	0	0	0	0	0	0	0	179	0	0	0	0	0	0	0	0	0	0	0	0	0	0	0	0	0	0	0	0	0	0	0	0	59	0	0	0	74	0	0	0	0	0	0	0	0	0	0	0	0
ca25fc2cc23a9e5ed57190166713831f	0	0	0	0	0	0	0	0	0	0	0	0	0	0	0	0	0	38	0	0	0	0	0	0	0	0	63	0	0	0	653	0	0	0	708	0	0	0	0	0	0	0	0	0	0	0	0	97	0
8d28a50af2fe6e8cc3b2e9ad2ce5fe4e	151	0	0	0	0	0	0	0	90	0	0	0	0	0	0	0	57	0	0	2	0	0	26	0	0	4	0	0	0	0	0	0	0	0	0	56	0	35	0	85	0	0	0	0	29	61	33	0	0
2a8197bacf75584d6148c2b838772417	0	0	0	0	0	0	0	0	0	0	0	0	0	0	0	0	0	0	0	0	0	0	0	0	0	0	0	0	0	0	0	0	0	0	0	0	0	0	0	0	0	0	0	0	0	0	0	0	0
a1159d922c3bf20f93a8f3a106e23cf7	0	0	0	0	0	0	0	48	0	0	0	0	0	0	0	102	0	0	0	0	0	0	0	0	0	0	0	0	115	0	0	0	0	103	0	0	0	0	0	0	0	94	0	0	0	0	0	0	204
998cd9530a7e7db95da3324cf5851273	0	0	0	0	0	0	0	0	0	0	0	0	0	0	0	0	0	0	0	0	0	0	0	0	0	0	0	0	0	0	0	0	0	0	0	0	0	0	0	0	0	0	0	0	0	0	0	0	0
569c1f30afb2d0f5f3cc1c2bfa767156	0	0	0	0	0	0	0	2647	0	0	0	0	0	0	0	0	0	0	0	0	0	0	0	0	0	0	0	0	0	0	0	0	0	0	0	0	0	0	0	0	0	0	0	0	0	0	0	0	336
d75425b21a7f446f61978479183df26e	0	0	0	0	0	0	0	280	0	0	0	0	0	0	89	78	0	0	0	0	0	0	0	0	0	0	0	0	0	0	0	0	0	0	0	0	111	0	0	0	0	0	0	11	0	0	0	0	0
3895d519f974e039dc93463239d5cafb	0	0	0	0	0	0	0	0	0	0	0	0	0	0	0	0	0	0	0	0	0	0	0	0	0	0	0	0	0	0	0	0	0	0	0	0	0	0	0	0	0	0	0	0	0	0	0	0	0
2c4c04099e5e0a900a7b480b43b7e12c	0	0	0	0	0	0	0	0	0	0	0	0	0	0	0	0	0	259	0	0	0	0	0	0	0	0	0	0	0	0	0	0	0	0	0	0	0	0	0	0	0	0	0	0	0	0	0	0	0
51d2fddbf57e9fb0e292f91bb1b00750	0	0	0	0	0	0	0	0	0	0	0	0	0	0	0	0	0	0	0	0	0	0	0	0	0	0	0	0	0	0	0	0	0	0	0	0	0	0	0	0	0	0	0	0	0	0	0	0	0
2248bc9ebca40dcda293dcfdc52d57ea	0	0	0	0	0	0	0	0	312	0	0	0	0	0	0	0	166	0	0	0	0	0	0	0	0	0	0	0	0	0	0	0	0	0	0	0	0	0	0	0	0	0	0	0	296	0	0	0	0
4aed2433bcef1922b3606deb9c835aa7	0	0	0	0	0	0	0	0	0	0	0	0	0	0	0	0	0	31	0	0	0	0	0	0	0	0	5	0	0	0	580	0	0	0	190	0	0	0	0	0	0	0	0	0	0	0	0	0	0
ca2b37c1c528e4206e70c819937ae4e9	0	0	0	0	0	0	0	0	0	0	0	0	0	0	0	0	0	0	0	0	0	0	0	0	0	0	0	0	0	0	0	0	0	0	0	0	0	0	0	0	0	0	0	0	0	0	0	0	0
113c626f0aa97f1d2611c2ae34a98e70	0	0	0	0	0	0	0	0	0	0	0	0	0	0	12	0	0	0	0	0	0	0	0	0	0	0	0	0	0	0	0	0	0	0	0	0	0	0	0	0	0	55	0	0	0	0	0	0	0
76cce24aca728b856dbe1de2b3597dc9	0	0	0	0	0	0	0	0	0	0	0	0	146	0	0	0	0	0	0	0	0	0	0	0	0	0	0	0	0	0	0	0	0	0	0	0	0	0	0	0	0	0	0	0	0	0	0	0	0
ba3e7b027facc47fec6caf687c6864ca	0	0	0	0	0	0	0	0	0	0	0	0	0	0	0	0	0	0	0	0	0	0	0	0	0	0	0	0	0	0	0	0	0	0	0	0	0	0	0	0	0	0	0	0	0	0	0	0	0
08551bb553771c494c3ae996542dd832	0	0	0	0	0	0	0	0	0	0	0	0	0	0	0	0	0	0	0	0	0	0	0	0	0	0	0	0	0	0	0	0	0	0	0	0	0	0	0	0	0	0	0	0	0	0	0	0	0
cefaabeda2bf1a4e96b475ea2edfae1a	0	0	0	0	0	0	0	0	0	0	0	0	0	0	57	0	0	0	18	0	0	0	0	0	0	0	0	69	282	0	0	189	29	0	0	0	0	0	0	0	0	244	0	0	0	0	0	0	0
44d001541819a67b5d9458567522edd5	0	0	0	0	0	0	0	0	500	0	0	0	0	0	0	0	0	0	0	0	0	0	0	0	0	0	0	0	0	0	0	0	0	0	0	0	0	0	0	0	0	0	0	0	0	0	0	0	0
73dea9f759ee5c4ac9b229539fd1f604	0	0	111	0	0	0	0	0	0	0	0	0	0	0	0	0	0	0	0	0	0	0	0	0	0	0	0	0	0	0	0	0	0	0	0	0	0	0	0	0	253	0	0	0	0	0	0	0	0
ad405667aa331512f0a6b1d7b5624c2c	0	0	0	0	0	0	0	0	30	0	0	0	0	0	0	0	0	0	0	0	0	0	0	0	0	19	0	0	0	0	0	0	0	0	0	0	0	0	0	0	0	0	0	0	0	0	1198	0	0
2022ef86aff28f3f87a63ca1bb2beb77	0	0	0	0	0	0	1538	0	0	0	0	0	0	0	0	0	0	0	0	0	0	0	0	0	0	0	0	0	0	0	0	0	0	0	0	0	0	0	0	0	0	0	0	0	0	0	0	0	0
e77725fe449e0e19cc38ca1ff0f3ee1a	0	13	0	0	0	0	0	18	0	0	0	0	0	0	41	0	0	0	0	0	0	0	0	0	0	0	0	83	0	0	0	0	39	133	0	0	116	0	0	0	0	135	0	0	0	0	0	0	74
a27aa744402a672e04e4f2499fbddbdc	0	0	0	0	0	0	0	0	0	0	0	0	0	111	0	0	0	0	0	0	0	0	0	0	0	0	0	0	0	0	0	0	0	0	0	0	0	0	0	0	0	0	0	0	0	0	0	0	0
955d7b8895003bbac071d48f0a195e88	0	0	0	0	0	0	0	0	0	0	0	0	0	0	88	0	0	0	0	0	0	0	0	0	0	0	0	0	0	0	0	0	0	0	0	0	0	0	0	0	0	0	0	0	0	0	0	0	0
6146154d0164475c28a8c168b510a27f	200	0	0	0	0	0	0	0	40	0	0	0	0	0	0	0	47	0	0	0	0	0	0	0	0	0	0	0	0	0	0	0	0	0	0	0	0	0	0	0	0	0	0	0	85	0	0	0	0
a3bda86ca04362210185e544a13d0fa7	0	139	0	0	0	0	0	32	0	0	0	0	0	0	0	0	0	0	16	0	0	0	0	0	0	0	0	0	0	0	0	16	0	0	0	0	0	0	0	0	0	0	0	408	0	0	0	0	0
33b4d143c552dbee41f80fcf39250878	0	0	0	0	0	0	0	0	0	0	0	0	0	0	0	0	0	0	0	0	0	0	0	0	0	0	0	0	0	0	0	0	0	0	0	0	0	0	0	0	459	0	0	0	0	0	0	0	0
7a4489b7e0dd6b8c0390e38a2975788c	0	0	0	0	1190	0	0	0	0	0	0	0	0	0	0	0	0	0	0	0	0	0	0	0	0	0	0	0	0	0	0	0	0	0	0	0	0	0	0	0	0	0	0	0	0	0	0	0	0
1659f8393fdab0858984b2696428789f	0	0	0	239	0	0	0	0	0	0	0	0	0	0	0	0	0	0	0	0	0	0	0	0	0	0	0	0	0	0	0	0	0	0	0	0	0	0	0	0	0	0	0	0	0	0	0	0	0
1af5d58542af38c33e62fba53889e9d6	0	0	0	0	0	0	0	0	0	0	0	0	0	0	0	0	0	0	0	0	0	0	0	0	0	0	0	0	0	0	0	0	0	0	0	0	0	0	0	0	0	0	0	0	0	0	0	0	0
a44bdb951f76bbe7366e758c9493f939	0	0	0	0	0	0	0	0	0	0	0	0	0	0	0	0	0	0	0	0	357	0	0	0	0	0	0	0	0	0	0	0	0	0	0	0	0	0	0	0	0	0	0	0	0	0	0	0	0
9157e5504c1c2f29a8baf975c4fb3cf7	0	0	0	0	0	0	0	0	0	0	0	0	0	0	0	0	0	0	0	0	0	0	0	0	0	0	0	0	0	0	0	0	0	0	0	0	0	0	0	0	0	0	0	0	0	0	0	0	0
6a5bd89532b5449147a3315f6f692e88	0	0	0	0	0	0	0	0	0	115	0	0	164	0	0	0	0	41	0	0	0	72	0	0	0	0	0	0	0	0	27	0	0	0	0	0	0	0	0	0	0	0	0	0	0	0	0	0	0
8c5f6bf8f67da00702665160fa97406e	0	0	0	0	0	0	0	0	0	0	0	0	0	0	0	0	0	0	0	0	0	0	0	0	0	0	0	0	0	0	0	0	0	0	0	0	0	0	0	0	0	0	0	0	0	2715	0	0	0
2eeb51c5c1da131794c32cbbcd37c29d	0	0	0	0	0	0	0	58	0	0	0	0	0	0	0	0	0	0	0	0	169	0	0	0	0	0	0	0	0	0	0	0	0	0	0	0	0	0	0	0	0	0	0	56	0	0	0	0	0
edd4dd87133408c2d99a97ce870a65e3	0	0	0	0	0	0	0	0	0	0	0	0	0	0	0	0	0	0	0	0	0	0	0	0	0	0	0	0	0	0	0	0	0	0	0	0	0	0	0	0	0	0	0	0	0	0	0	83	0
b09850e6d37850f279f5a81262dfdf0f	0	0	0	0	0	0	0	0	0	0	0	0	0	0	0	0	0	0	0	0	0	0	0	0	0	0	0	0	51	0	0	79	0	0	0	0	0	0	0	0	0	348	0	0	0	0	0	0	0
59ec6a75bc7f0c54c13f43ea83595779	0	0	0	0	0	0	0	0	0	0	0	0	0	0	0	0	0	0	0	23	0	0	0	0	0	1065	0	0	0	0	0	0	0	0	0	0	0	0	0	0	0	0	0	0	21	0	84	0	0
f39a106143c8ef709c75dcd1e6370357	0	0	0	43	0	0	0	0	0	0	0	34	0	0	0	0	0	0	0	0	0	0	0	0	0	0	0	0	0	0	0	0	0	0	0	0	0	0	0	0	0	0	0	0	0	0	0	0	0
3396bcfa2d624bed1af580fd946fbde8	0	0	0	0	0	0	0	0	0	0	0	0	0	0	0	0	0	0	0	0	0	0	357	0	0	192	0	0	0	0	0	0	0	0	0	0	0	0	0	0	0	0	0	0	0	0	0	0	0
893f8434762f199293098a2b1ef97bdf	0	0	0	0	0	0	0	0	0	0	0	0	0	0	0	0	0	0	26	0	125	0	0	0	0	0	0	0	51	0	0	0	24	0	0	0	0	0	0	0	0	0	0	0	0	0	0	0	0
b246c871d9857c85cd7b3c5f9828f745	99	0	0	0	0	0	0	0	63	0	0	0	0	0	0	0	0	0	0	0	0	0	181	0	0	114	0	0	0	0	0	0	0	0	0	0	0	0	0	83	0	0	0	0	0	0	374	0	0
afcd1f32ca7d5a0be11987069e0c98e6	0	0	0	0	0	0	0	0	0	0	0	0	0	0	0	0	0	20	0	0	0	0	0	0	0	0	0	0	0	0	0	0	0	0	0	0	0	0	0	0	0	0	0	0	0	0	0	0	0
8cd4fcf5afa556eaec9d9ced2e885cec	0	0	0	0	0	0	0	0	0	0	0	0	0	0	0	0	0	0	0	0	20	0	0	0	0	0	0	0	0	0	0	0	548	0	0	0	0	0	0	0	0	0	0	0	0	0	0	0	0
ce3532ec3bf46cec031c2b02925d8164	0	0	0	0	0	0	0	0	0	0	0	0	0	0	0	0	0	0	0	0	0	0	0	0	0	0	0	0	0	0	0	0	0	47	0	0	0	0	0	0	0	0	0	0	0	0	0	0	0
591a710b75c0a9889817052899aef213	34	0	0	0	0	0	0	0	0	0	0	0	0	179	0	0	111	0	0	18	0	0	357	0	0	0	0	0	0	0	0	0	0	0	0	10	0	0	0	37	0	0	0	0	0	23	0	0	0
1219fcb309335462b2c2b62d5cf32e84	0	0	0	0	0	0	0	0	0	0	0	0	0	0	0	0	0	0	0	0	0	0	0	0	0	0	0	0	0	0	0	0	0	0	0	0	0	0	0	0	0	0	0	0	0	0	0	0	0
d858f4649ced1f96ab6d884276b065e4	0	0	0	0	0	0	0	0	0	0	41	0	68	0	0	0	0	0	0	0	0	2	0	0	0	0	0	0	0	0	100	0	0	0	0	0	0	0	31	0	0	0	0	0	0	0	0	0	0
afbbeabb28b624bea782dadfb9c0a56e	0	0	0	0	0	0	0	0	150	0	0	0	0	0	0	0	0	0	0	0	0	0	0	0	0	0	0	0	0	0	0	0	0	0	0	0	0	0	0	0	0	0	0	0	0	0	0	0	0
270825d074137662834ea459cd7e0967	0	0	0	0	0	0	0	57	0	0	0	0	0	0	0	0	0	0	0	0	0	0	0	0	0	0	0	0	0	0	0	0	0	0	0	0	0	0	0	0	0	0	0	0	0	0	0	0	0
c2dbf7e48db7efd02a3c8163db8c98ad	0	0	0	0	0	0	0	0	0	0	0	0	0	0	0	0	0	0	0	0	0	0	0	0	0	0	0	0	0	0	0	0	0	0	0	0	0	0	0	0	50	0	87	0	0	0	0	0	0
16e7057fb03c4c2a1f9373d69bf61b66	62	0	0	0	0	0	0	0	15	0	0	0	0	63	0	0	0	0	0	10	0	0	166	0	22	178	0	0	0	0	0	0	0	0	0	13	0	0	0	190	0	0	0	0	0	0	8	0	0
3b64a1860d62d305f9cf62798d7c8b05	0	0	0	0	0	0	0	0	0	0	0	0	0	0	0	0	0	0	0	0	0	0	0	0	0	0	0	0	0	0	0	0	0	0	0	0	0	0	0	0	0	0	0	0	0	0	0	0	0
5d98f96e31f1dc919c9db4b587afe21a	0	0	0	0	0	0	0	0	0	0	0	0	0	0	0	0	0	0	0	0	0	0	0	0	0	0	0	0	0	0	0	0	0	0	0	0	0	0	0	0	0	0	0	0	0	0	0	0	0
e423fe1ed11b67dfacacee1c9cd53cd5	0	0	128	0	0	57	72	0	0	0	0	0	0	0	0	0	0	0	0	0	0	0	0	0	0	0	0	0	0	80	0	0	0	0	0	0	0	0	0	0	94	0	33	0	0	0	0	0	0
4c3058edb6edab7ec0c1cc881654e9d9	0	0	0	0	0	0	0	0	0	68	0	0	71	0	0	0	0	0	0	0	0	82	0	0	0	0	0	0	0	0	0	0	0	0	0	0	0	0	0	0	0	0	0	0	0	0	0	0	0
6cded8950df69b6db54a005a952083be	0	0	0	0	0	0	0	0	0	0	0	0	0	0	0	0	0	0	0	0	0	0	0	0	0	0	0	0	0	0	0	0	0	0	0	0	0	0	0	0	0	0	0	0	0	0	0	0	0
a9abc612247fa9a26012b9db2bfdc040	0	0	0	0	0	0	0	0	0	0	0	0	92	0	0	0	0	0	0	0	0	0	0	0	0	0	0	0	0	0	0	0	0	0	0	0	0	0	0	0	0	0	0	0	0	0	0	0	0
c676d803998767a7936009a32b4b0628	0	0	0	0	0	0	0	0	0	0	0	0	0	0	0	0	0	0	0	0	0	82	0	0	0	0	0	0	0	0	0	0	0	0	0	0	0	0	0	0	0	0	0	0	0	0	0	0	0
c1d865504eac15e565af97da9f3c2ed7	0	0	203	52	0	0	17	0	0	0	0	53	0	0	0	0	0	0	0	0	0	0	0	0	0	0	0	0	0	181	0	0	0	0	0	0	0	0	0	0	0	0	0	0	0	0	0	0	0
e719f8175e32e25881b13f82a06a44de	0	0	0	0	0	0	0	0	0	0	0	0	0	0	65	0	0	0	0	0	9	0	0	0	0	0	0	0	0	0	0	0	57	0	0	0	0	0	0	0	0	17	0	0	0	0	0	0	0
8246a6ba5db4b4c466b7819c3fbc9509	0	166	0	0	0	0	0	0	0	0	0	0	0	0	0	0	0	0	27	0	0	0	0	0	0	0	0	0	0	0	0	0	74	22	0	0	0	0	0	0	0	53	0	0	0	0	0	0	380
50fecba3e2c46e32e49d41a86de4e475	0	0	0	0	0	0	0	0	0	0	0	0	0	0	0	0	0	0	0	0	0	0	0	0	0	0	0	0	0	0	0	0	0	0	0	0	0	0	0	0	0	0	0	0	0	0	0	0	0
1d3a44e2d040a212f8daef2f94964c38	0	0	0	0	0	0	0	0	0	0	0	0	0	0	0	0	0	0	0	0	0	0	0	0	0	0	172	0	0	0	46	0	0	0	0	0	0	0	0	0	0	0	0	0	0	0	0	0	0
23e2b40978e2136373696cc066d4586f	0	0	0	0	0	0	0	0	0	0	0	0	0	46	0	0	0	0	0	0	0	0	0	0	0	0	0	0	0	0	0	0	0	0	0	0	0	0	0	0	0	0	0	0	0	0	0	0	0
afb79e1484f5f00663d42f78a3a94d19	0	0	1198	471	0	0	66	0	0	0	0	0	0	0	0	0	0	0	0	0	0	0	0	0	0	0	0	0	0	0	0	0	0	0	0	0	0	0	0	0	0	0	101	0	0	0	0	0	0
16727386ac9d13fdf462fa52ff317b88	0	0	0	0	0	0	0	0	0	0	0	0	0	0	0	0	0	0	0	0	0	0	0	0	0	0	0	0	0	0	0	0	0	0	0	0	0	299	0	0	0	0	0	0	0	0	0	0	0
881b30c9a1028cb25bf5856709da076d	0	0	0	0	0	0	0	0	0	0	0	0	0	0	0	0	0	0	0	0	0	0	0	0	0	0	0	0	0	0	0	0	0	0	0	0	0	0	0	0	0	0	21	0	0	0	0	0	0
69a5225d2d7ab68dde827c43b4c1a100	0	0	0	0	0	0	0	0	0	0	0	0	0	0	0	0	0	23	0	0	0	0	0	0	0	0	0	0	0	0	583	0	0	0	324	0	0	0	0	0	0	0	0	0	0	0	0	0	0
e2ca0f6b51370b0e45e742e341663f10	0	0	0	0	0	0	0	132	0	0	0	0	0	0	0	63	0	0	0	0	0	0	0	0	0	0	0	160	0	0	0	71	0	0	0	0	0	0	0	0	0	0	0	0	0	0	0	0	282
391888a7c9f5fdeb5c518c192b4d5d3c	0	0	0	0	0	0	0	0	0	0	0	0	0	0	0	0	341	0	0	0	0	0	0	0	0	0	0	0	0	0	0	0	0	0	0	0	0	0	0	0	0	0	0	0	0	0	0	0	0
de45d0447aca77274886be13064fad2f	0	42	0	0	1651	0	0	48	0	0	0	0	0	0	38	0	0	0	0	0	0	0	0	0	0	0	0	0	0	0	0	0	0	0	0	0	28	0	0	0	0	0	0	0	0	0	0	0	0
53f39485bb07f7de98c87a3361effa96	0	0	0	0	0	0	0	0	0	223	0	0	0	0	0	0	0	93	0	0	0	0	0	0	0	0	0	0	0	0	0	0	0	0	0	0	0	0	0	0	0	0	0	0	0	0	0	253	0
252d4a38c4f9a73bc2b3b441be4e633a	0	0	0	0	0	0	1828	0	0	0	0	0	0	0	0	0	0	0	0	0	0	0	0	0	0	0	0	0	0	0	0	0	0	0	0	0	0	0	0	0	0	0	373	0	0	0	0	0	0
78a06c9630b6964cee844345a60b3345	0	0	0	0	0	0	0	0	0	26	0	0	0	0	0	0	0	0	0	0	0	36	0	0	0	0	50	0	0	0	107	0	0	0	0	0	0	0	0	0	0	0	0	0	0	0	0	0	0
1828d58c599c6ab86d065ed63cec2ebb	0	0	0	0	0	0	0	0	0	0	0	0	0	0	0	0	0	0	0	0	0	0	144	0	0	36	0	0	0	0	0	0	0	0	0	0	0	0	0	0	0	0	0	0	0	0	0	0	0
01e54fae4150924234edb2f6b36238b5	0	0	0	0	0	0	0	0	0	0	0	0	0	0	0	0	0	0	0	0	0	0	0	0	0	0	0	0	0	0	0	0	0	0	0	0	0	0	0	0	0	0	0	0	0	0	0	0	0
05c4119a7be5afc4dd73268d30ba101a	0	0	0	0	0	0	0	0	0	0	0	0	0	0	0	0	0	0	0	0	0	0	0	0	0	0	0	0	0	0	0	0	0	0	0	0	0	0	0	0	0	0	0	0	0	0	0	0	0
5b11b65506c17b8edbcc880b0d01c2fe	0	0	0	0	0	0	0	0	0	0	0	0	0	0	0	0	0	0	0	0	0	0	0	0	0	0	0	0	0	0	0	0	0	0	0	0	0	0	0	0	0	0	0	0	0	0	0	0	0
df6badd14e76063ca999141379977d8b	0	0	236	66	0	0	0	0	0	0	0	0	0	0	0	0	0	0	0	0	0	0	0	0	0	0	0	0	0	158	0	0	0	0	0	0	0	0	0	0	0	0	0	0	0	0	0	0	0
c85ad104c566da2a83b05f01ed96c153	0	0	0	0	0	0	0	0	0	0	0	0	0	0	0	0	0	0	0	0	0	0	0	0	0	0	0	0	0	0	0	0	0	0	0	0	0	0	0	0	0	0	0	0	0	0	0	0	0
2102af3190735c360a9e809768abf4f0	0	0	713	0	0	0	0	0	0	0	0	0	0	0	0	0	0	0	0	0	0	0	0	0	0	0	0	0	0	0	0	0	0	0	0	0	0	0	0	0	0	0	0	0	0	0	0	0	0
357204635fade182b775552b429c90ac	0	0	0	0	0	0	0	0	0	0	0	0	0	0	108	0	0	0	61	0	0	0	0	0	0	0	0	0	0	0	0	0	0	0	0	0	0	0	0	0	0	114	0	0	0	0	0	0	0
617b45e62dca9b78172e8b2ac393290a	0	0	0	0	0	0	0	0	0	0	17	0	0	0	0	0	0	0	0	0	0	0	0	0	0	0	0	0	0	0	0	0	0	0	0	0	0	0	0	0	0	0	0	0	0	0	0	0	0
e4be0ef2630c65fcbf55e436103b3748	3	0	0	0	0	0	0	0	0	0	0	0	0	0	0	0	54	0	0	0	0	0	0	0	0	0	0	0	0	0	0	0	0	0	0	79	0	50	0	106	0	0	0	0	0	0	0	0	0
1efae5b838302dc20ab3fa4fdef41cfb	0	0	0	0	0	0	0	0	0	0	0	0	0	0	0	0	753	0	0	0	0	0	0	0	0	0	0	0	0	0	0	0	0	0	0	148	0	0	0	18	0	0	0	0	0	0	5	0	0
b1c6b5411d78f4e1a4df313e352b7be7	0	0	0	0	0	0	0	0	0	0	0	0	0	0	0	0	0	0	0	0	0	0	0	0	0	0	977	0	0	0	53	0	0	0	152	0	0	0	0	0	0	0	0	0	0	0	0	0	0
1c20a307d14a9c2d806e657df3036638	0	0	0	0	0	772	0	0	0	0	0	0	0	0	0	0	0	0	0	0	0	0	0	0	0	0	0	0	0	0	0	0	0	0	0	0	0	0	0	0	233	0	0	0	0	0	0	0	0
cb81a48c797046d9c5ac3171ad04ad5d	0	0	0	0	0	0	0	0	0	0	91	0	20	0	0	0	0	19	0	0	0	0	0	0	0	0	0	0	0	0	449	0	0	0	296	0	0	0	0	0	0	0	0	0	0	0	0	89	0
f6befdf57681317bb100fa8d853f8ca1	119	0	0	0	0	0	0	0	80	0	0	0	0	54	0	0	65	0	0	0	0	0	0	0	0	0	0	0	0	0	0	0	0	0	0	93	0	0	0	0	0	0	0	0	0	0	0	0	0
4c1ff7e1c2dfc257009feb6ea5988c43	135	0	0	0	0	0	0	0	48	0	0	0	0	0	0	0	59	0	0	0	0	0	0	0	0	8	0	0	0	0	0	0	0	0	0	93	0	0	0	97	0	0	0	0	0	31	21	0	0
59a4c6cdfeff5a49176cc6dbf6231a07	0	0	11	0	0	0	0	0	0	0	0	0	0	0	0	0	0	0	0	0	0	0	0	0	0	0	0	0	0	0	0	0	0	0	0	0	0	0	0	0	0	0	0	0	0	0	0	0	0
34d3d94648fa9ecdd2a4be920a999f9c	0	0	0	0	0	0	0	0	0	0	0	0	0	0	0	0	0	0	0	0	0	50	0	0	0	0	45	0	0	0	0	0	0	0	0	0	0	0	0	0	0	0	0	0	0	0	0	0	0
3610f53766e648a5e4122770b8b7284b	0	0	93	23	0	0	0	0	0	0	0	0	0	0	0	0	0	0	0	0	0	0	0	925	0	0	0	0	0	147	0	0	0	0	0	0	0	0	0	0	0	0	0	0	0	0	0	0	0
20ba38cb0d03d19edfeb6addb7969543	0	0	0	0	0	0	0	0	0	0	0	0	0	0	0	0	0	0	0	0	0	0	0	0	0	0	0	0	0	0	0	0	0	0	0	0	0	0	0	0	0	0	0	0	0	0	0	0	0
e519f1ec07026dd9331229d89998e8f3	0	0	0	0	0	0	0	0	0	0	0	0	0	0	0	0	59	0	0	0	0	0	0	0	0	0	0	0	0	0	0	0	0	0	0	0	0	0	0	403	0	0	0	0	0	0	0	0	0
ff8e8362ce7fd6e71cab35ee97b9847c	0	0	0	0	0	0	0	0	0	0	0	0	0	0	0	0	0	0	0	0	0	0	0	0	0	0	0	0	0	0	0	0	0	0	0	0	0	0	0	0	0	0	0	0	0	0	0	0	0
6bce289ae0e9c8f7e73ae9881c8a87d5	0	0	107	0	0	0	285	0	0	0	0	0	0	0	0	0	0	0	0	0	0	0	0	0	0	0	0	0	0	153	0	0	0	0	0	0	0	0	0	0	0	0	0	0	0	0	0	0	0
7dbd1e3d67b0dbe37902e31bc59798e7	0	0	0	0	0	0	0	0	0	0	0	0	0	0	0	0	0	0	0	0	0	0	0	0	0	0	0	0	0	0	0	0	0	0	0	0	0	0	0	0	0	0	0	0	0	0	0	0	0
95e2579c5bf1a5e806099a44d3d155a4	0	0	0	0	0	0	0	0	45	0	0	0	0	0	0	0	0	0	0	42	0	0	149	0	0	117	0	0	0	0	0	0	0	0	0	0	0	45	0	48	0	0	0	0	119	25	0	0	0
8d88105c31074a693295bb5d389ea3b4	0	0	0	0	0	0	0	0	0	0	0	0	0	0	0	0	0	0	0	0	0	322	0	0	0	0	0	0	0	0	0	0	0	0	0	0	0	0	0	0	0	0	0	0	0	0	0	0	0
3ce985ce2e408991ad5ae87a5858741a	0	0	240	28	0	0	0	0	0	0	0	0	0	0	0	0	0	0	0	0	0	0	0	0	0	0	0	0	0	85	0	0	0	0	0	0	0	0	0	0	0	0	22	0	0	0	0	0	0
08d27cbd1d99adc08fb01e329e6f8b60	0	0	0	0	0	0	0	0	0	0	0	0	0	0	0	72	0	0	0	0	0	0	0	0	0	0	0	0	32	0	0	23	0	0	0	0	0	0	0	0	0	0	0	88	0	0	0	0	426
72ab32679f19ae9db455c27b2d0baa7d	0	0	0	0	0	0	0	0	0	0	0	0	0	0	0	0	0	0	0	0	0	0	0	0	0	0	0	0	0	0	200	0	0	0	175	0	0	0	0	0	0	0	0	0	0	0	0	343	0
a250bdfd9661e108f95d14a99f1e06bc	0	0	0	0	0	0	0	0	0	0	0	0	0	0	0	0	0	0	190	0	2461	0	0	0	0	0	0	0	0	0	0	0	0	0	0	0	0	0	0	0	0	0	0	0	0	0	0	0	0
71ac6562b66843107b5f97442c2cc643	0	0	0	0	0	0	0	23	0	0	0	0	0	0	15	0	0	0	40	0	49	0	0	0	0	0	0	0	22	0	0	0	0	20	0	0	13	0	0	0	0	60	0	0	0	0	0	0	83
8fbed2153aa5af2760083446f4eca5f4	0	0	0	0	0	0	0	0	0	0	0	0	0	0	0	0	0	0	0	0	0	0	0	0	0	0	0	0	0	0	0	0	0	0	0	0	0	0	0	0	0	0	0	0	0	42	0	0	0
a24dfd565d2b6725bf290ca0b31ef98c	0	0	0	0	0	0	0	0	0	0	0	0	0	0	43	0	0	0	92	0	64	0	0	0	0	0	0	0	134	0	0	287	0	0	0	0	0	0	0	0	0	0	0	16	0	0	0	0	0
c4d9f824a575db3d8f54daab768e0332	0	0	0	0	0	0	0	0	0	0	0	0	45	0	0	0	0	72	0	0	0	0	0	0	0	0	0	0	0	0	0	0	0	0	0	0	0	0	0	0	0	0	0	0	0	0	0	68	0
cac94382d1471d890637a53f1397143f	0	0	19	0	0	0	36	0	0	0	0	57	0	0	0	0	0	0	0	0	0	0	0	0	0	0	0	0	0	0	0	0	0	0	0	0	0	0	0	0	36	0	27	0	0	0	0	0	0
9ec6f0080f138045fe24b9d126336908	0	0	0	137	0	0	67	0	0	0	0	19	0	0	0	0	0	0	0	0	0	0	0	0	0	0	0	0	0	66	0	0	0	0	0	0	0	0	0	0	0	0	0	0	0	0	0	0	0
f3385ea2dddaee44ca20d5098d5520df	0	0	0	0	0	0	0	58	0	0	0	0	0	0	58	42	0	0	0	0	0	0	0	0	0	0	0	0	0	0	0	0	0	29	0	0	0	0	0	0	0	97	0	0	0	0	0	0	598
21b965c80eed2ea7c174ce4dbd10f1fe	29	0	0	0	0	0	0	0	0	0	0	0	0	76	0	0	82	0	0	0	0	0	0	0	0	0	0	0	0	0	0	0	0	0	0	168	0	0	0	99	0	0	0	0	0	0	0	0	0
e3d280c29a11d9467cc0a158dd62d369	0	0	0	0	0	0	0	0	0	0	0	0	0	0	0	0	0	0	0	0	0	0	0	0	0	0	23	0	0	0	0	0	0	0	152	0	0	0	0	0	0	0	0	0	0	0	0	16	0
2314de057f41570bab0fab97d069ef80	243	0	0	0	0	0	0	0	0	0	0	0	0	43	0	0	119	0	0	0	0	0	0	0	0	0	0	0	0	0	0	0	0	0	0	58	0	62	0	36	0	0	0	0	35	69	47	0	0
4b2662ae2109f708346659673aae0e09	0	0	0	0	0	0	0	0	0	0	0	0	0	0	0	0	0	0	0	0	0	0	0	0	0	0	0	0	0	0	0	0	0	0	0	0	0	0	0	0	0	0	0	0	0	0	0	0	0
efcb2d06b924bbcdbacb80e85ae5cd68	0	0	0	0	0	0	0	0	0	0	0	0	0	0	0	0	0	0	0	0	152	0	0	0	0	0	0	0	0	0	0	0	0	0	0	0	0	0	0	0	0	0	0	0	0	0	0	0	0
8b855a817726f5af0747b1d8b82fa561	0	0	0	0	0	0	0	0	0	0	0	0	0	0	0	0	0	0	0	79	0	0	0	0	0	54	0	0	0	0	0	0	0	0	0	0	0	0	0	0	0	0	0	0	0	0	0	0	0
9eb429bb624ff42e55c701f8b3a9f88f	0	0	0	0	0	0	0	0	0	0	0	0	70	0	0	0	0	0	0	0	0	468	0	0	0	0	0	0	0	0	0	0	0	0	0	0	0	0	52	0	0	0	0	0	0	0	0	0	0
11259cbb2d4ad092bec6b6715260a7b7	0	0	0	0	0	0	0	0	0	0	0	0	0	0	0	0	0	0	0	0	0	0	0	0	0	0	0	0	0	0	0	0	0	0	0	0	0	0	0	0	0	0	0	0	0	0	0	0	10
bc60d2e18ddedcb5773ff20fe10bb719	0	630	0	0	0	0	0	49	0	0	0	0	0	0	21	78	0	0	0	0	0	0	0	0	0	0	0	0	0	0	0	0	56	0	0	0	65	0	0	0	0	0	0	135	0	0	0	0	0
818f9a24b87a6fec7cc3ba15646c234f	0	0	247	139	0	39	65	0	0	0	0	0	0	0	0	0	0	0	0	0	0	0	0	140	0	0	0	0	0	249	0	0	0	0	0	0	0	0	0	0	0	0	79	0	0	0	0	0	0
ea7a692ea83c842989cf8c8bdf85b21f	0	0	0	0	0	0	0	0	0	58	0	0	0	0	0	0	0	0	0	0	0	0	0	0	0	0	0	0	0	0	0	0	0	0	0	0	0	0	0	0	0	0	0	0	0	0	0	663	0
4bbac39c36f95723335828cbd62b5ba9	0	0	60	39	0	4	76	0	0	0	0	3	0	0	0	0	0	0	0	0	0	0	0	36	0	0	0	0	0	49	0	0	0	0	0	0	0	0	0	0	19	0	11	0	0	0	0	0	0
6e0121a7737a0328df03ca913bc7d95f	0	0	0	0	0	0	0	0	0	0	0	0	0	0	0	0	0	0	0	0	0	0	0	0	0	0	0	0	0	0	0	0	0	0	0	0	0	0	0	0	0	117	0	0	0	0	0	0	0
2ba926ec1e3f11866c283fa8be7e4f52	0	0	0	0	0	0	0	0	0	0	114	0	0	0	0	0	0	0	0	0	0	332	0	0	0	0	0	0	0	0	0	0	0	0	0	0	0	0	0	0	0	0	0	0	0	0	0	0	0
96b2bf69b1abe8224bab894a87978055	0	0	0	0	0	0	0	0	0	0	0	139	0	0	0	0	0	0	0	0	0	0	0	164	0	0	0	0	0	202	0	0	0	0	0	0	0	0	0	0	0	0	0	0	0	0	0	0	0
b4f05270dff98648bad1c2b241e6428c	100	0	0	0	0	0	0	0	0	0	0	0	0	0	0	0	83	0	0	0	0	0	0	0	0	0	0	0	0	0	0	0	0	0	0	0	0	0	0	0	0	0	0	0	0	0	0	0	0
4ef2d7a99682f80cd33c171910325a15	0	0	0	0	2558	0	0	0	0	0	0	0	0	0	0	0	0	0	0	0	0	0	0	0	0	0	0	0	0	0	0	0	0	0	0	0	0	0	0	0	0	0	0	0	0	0	0	0	0
6164388bee4e7446398aafba725c19b0	0	0	0	0	0	0	0	0	0	0	0	0	0	0	0	0	0	51	0	0	0	182	0	0	0	0	151	0	0	0	0	0	0	0	0	0	0	0	0	0	0	0	0	0	0	0	0	0	0
2c948f1cd4381036616c3550a7477784	0	0	79	0	0	70	128	0	0	0	0	0	0	0	0	0	0	0	0	0	0	0	0	0	0	0	0	0	0	40	0	0	0	0	0	0	0	0	0	0	41	0	58	0	0	0	0	0	0
cbbb6628b237433378acf828cc4eac3b	0	0	82	14	0	0	0	0	0	0	0	0	0	0	0	0	0	0	0	0	0	0	0	0	0	0	0	0	0	0	0	0	0	0	0	0	0	0	0	0	94	0	52	0	0	0	0	0	0
750f774bdc60ffd83c67e700bc3726df	0	0	0	0	0	0	0	0	0	0	0	0	0	0	0	0	0	0	0	0	0	0	0	0	0	0	0	0	0	0	0	0	0	0	0	0	0	0	0	0	0	0	0	0	0	0	0	0	0
fee83627376f77bd41ba8cb82e88ec1f	0	0	0	0	0	0	0	0	0	0	0	0	0	0	0	0	0	0	0	0	0	0	0	0	0	0	0	0	0	0	0	0	0	0	0	0	0	0	0	0	0	0	0	0	0	0	0	0	463
a973ff67fcf4fe5d5ac690e558711b0a	0	0	0	0	0	0	2319	0	0	0	0	0	0	0	0	0	0	0	0	0	0	0	0	0	0	0	0	0	0	0	0	0	0	0	0	0	0	0	0	0	191	0	0	0	0	0	0	0	0
f7290556870e53c5b88269057fd1991f	0	0	0	0	0	0	0	0	0	0	0	0	0	0	0	0	0	0	0	0	0	0	0	0	0	0	0	0	0	0	0	0	0	0	0	0	0	0	0	0	0	0	0	0	0	0	0	0	0
7b50b198c95ba9403de2f3349741dccd	0	0	0	0	0	0	0	0	0	0	0	0	0	0	0	0	0	0	0	0	0	0	0	0	0	0	0	0	0	0	0	0	0	0	0	0	0	0	0	0	0	0	0	0	0	0	0	0	0
b0391c1d786d37aa4815c69634e6ee1b	0	0	0	0	0	0	0	0	0	0	0	0	0	0	0	0	0	0	0	0	0	0	0	0	0	0	0	0	0	0	0	0	0	0	0	0	0	0	0	0	0	0	0	0	0	0	0	0	0
6cd1d07d804cb9dd1ff377ffbae1d6fa	0	0	0	0	0	0	0	0	0	0	0	0	0	0	0	0	0	0	0	0	0	0	0	0	0	0	0	0	0	0	0	0	540	0	0	0	0	0	0	0	0	0	0	0	0	0	0	0	0
f271d638bd184002155967b89ccb0aa3	0	0	136	0	0	0	31	0	0	0	0	108	0	0	0	0	0	0	0	0	0	0	0	0	0	0	0	0	0	121	0	0	0	0	0	0	0	0	0	0	63	0	52	0	0	0	0	0	0
f779f0de199f1771bbecc560c1b0a165	0	0	0	0	593	0	0	0	0	0	0	0	0	0	0	0	0	0	0	0	0	0	0	0	0	160	0	0	0	0	0	0	0	0	0	0	0	15	0	0	0	0	0	0	259	0	0	0	0
a03c93352223f515916a60efdbdcf001	0	0	0	0	0	0	0	0	0	0	0	0	0	0	0	0	0	0	0	0	0	0	0	0	0	0	0	0	0	0	0	0	0	0	0	0	0	0	0	0	0	0	0	0	138	0	0	0	0
90eda9084695e0c609f89b5b1bffc048	0	0	0	0	0	0	0	0	0	0	0	0	0	0	0	0	0	0	0	0	0	0	0	0	0	0	0	0	0	0	0	0	0	0	0	0	0	0	0	0	0	0	0	0	0	0	0	0	0
b80c5ada7bb58a9524276ef693af04a4	0	0	0	0	0	0	0	0	0	0	0	0	0	0	528	0	0	0	0	0	0	0	0	0	0	0	0	0	0	0	0	0	0	0	0	0	0	0	0	0	0	53	0	0	0	0	0	0	0
04ac4ca8ad85ac102d202c013385e9ed	0	0	0	0	0	0	0	0	0	0	0	0	0	0	0	0	0	0	0	0	0	0	0	0	0	0	0	0	0	0	0	0	0	0	0	0	0	0	0	717	0	0	0	0	0	0	0	0	0
c60f5bd06d02bb4bd543ef454fbc87e1	43	0	0	0	0	0	0	0	128	0	0	0	0	0	0	0	58	0	0	0	0	0	43	0	0	85	0	0	0	0	0	0	0	0	0	0	0	0	0	106	0	0	0	0	0	0	0	0	0
f7839981d6ece47fb3fb4aae8d414302	0	0	0	181	0	0	0	0	0	0	0	635	0	0	0	0	0	0	0	0	0	0	0	0	0	0	0	0	0	0	0	0	0	0	0	0	0	0	0	0	0	0	0	0	0	0	0	0	0
2e5b9291617d21991b3c4f60973c4e3b	0	0	0	0	0	0	0	0	0	0	0	0	0	0	0	0	0	0	0	0	0	144	0	0	0	0	0	0	0	0	131	0	0	0	0	0	0	0	0	0	0	0	0	0	0	0	0	0	0
cdc2a6a16bfc70164dd8475a01dbc169	0	0	0	0	0	0	0	0	0	0	0	0	0	0	0	0	194	0	0	0	0	0	0	0	0	0	0	0	0	0	0	0	0	0	0	0	0	0	0	0	0	0	0	0	0	0	0	0	0
846945d207a1a5dd4acc39b4adbf1793	0	0	0	0	0	0	0	0	264	0	0	0	0	0	0	0	0	0	0	0	0	0	443	0	0	0	0	0	0	0	0	0	0	0	0	0	0	0	0	0	0	0	0	0	0	0	0	0	0
90509f65aae1d71fae44c4f5f4cb2e99	0	0	0	0	0	0	0	0	0	46	0	0	0	0	0	0	0	0	0	0	0	0	0	0	0	0	0	0	0	0	0	0	0	0	0	0	0	0	0	0	0	0	0	0	0	0	0	0	0
ff9ed3b7a3d36a66c5872e161d5ef595	0	0	0	0	0	0	0	0	0	0	0	0	0	0	0	0	0	0	323	0	0	0	0	0	0	0	0	0	0	0	0	0	0	0	0	0	0	0	0	0	0	0	0	0	0	0	0	0	0
3752175a3f401c446cc389cd4075b184	0	0	0	0	42	0	0	0	0	0	0	0	0	0	0	0	0	0	0	0	0	0	0	0	0	0	0	0	0	0	0	0	0	0	0	0	0	0	0	0	0	151	0	0	0	0	0	0	287
30639b0f170620a1988b27c862fd50aa	0	0	0	0	28	0	0	104	0	0	0	0	0	0	0	0	0	0	0	0	0	0	0	0	0	0	0	0	0	0	0	26	0	0	0	0	0	0	0	0	0	0	0	0	0	0	0	0	119
d31b206e257c377110a5165abb15f347	70	0	0	0	0	0	0	0	0	0	0	0	0	71	0	0	57	0	0	0	0	0	68	0	26	0	0	0	0	0	0	0	0	0	0	0	0	0	0	0	0	0	0	0	137	70	0	0	0
46d61b32c39f6f8e6528ae7ffcbdc6a5	0	0	0	0	0	0	0	0	0	0	0	0	0	0	0	0	0	0	0	0	0	0	0	0	0	0	0	0	0	0	0	0	0	0	0	0	0	0	0	0	0	0	0	0	0	0	0	0	0
edf381a94c0068579e7896c97981c7dc	0	0	2461	0	0	0	0	0	0	0	0	0	0	0	0	0	0	0	0	0	0	0	0	0	0	0	0	0	0	0	0	0	0	0	0	0	0	0	0	0	0	0	0	0	0	0	0	0	0
e2da2b27da2c52bdb41e5655dcc603cb	0	0	0	0	0	0	0	0	0	0	0	0	0	0	0	0	0	0	0	0	0	0	0	0	0	0	0	0	0	0	0	0	0	0	0	0	0	0	0	0	545	0	0	0	0	0	0	0	0
e009a82a051824cbef2c6d91ed36ad1b	0	0	41	0	0	0	232	0	0	0	0	0	0	0	0	0	0	0	0	0	0	0	0	0	0	0	0	0	0	0	0	0	0	0	0	0	0	0	0	0	0	0	0	0	0	0	0	0	0
efb9954efeed26b1416b8b2fe696cc06	0	0	0	0	0	0	0	0	34	0	0	0	0	0	0	0	0	0	0	0	0	0	9	0	0	0	0	0	0	0	0	0	0	0	0	0	0	0	0	0	0	0	0	0	0	97	0	0	0
00a2d3fafa16fabe18fe0a5534791dd2	0	0	0	0	0	0	0	0	0	0	0	0	0	0	0	0	0	0	0	0	0	212	0	0	0	0	0	0	0	0	0	0	0	0	0	0	0	0	0	0	0	0	0	0	0	0	0	0	0
31b2a5dd81a216630fce1a3efe3d82e5	0	0	0	0	0	0	0	0	0	0	0	0	0	0	0	0	0	0	0	0	0	0	0	0	0	0	0	0	0	0	0	0	0	0	0	0	0	0	0	0	0	0	0	0	0	0	0	0	0
7e48f18add155611b2db71351e8a37df	0	0	0	0	0	0	0	0	0	0	0	0	0	0	0	76	0	0	0	0	2010	0	0	0	0	0	0	0	0	0	0	0	0	0	0	0	0	0	0	0	0	0	0	52	0	0	0	0	0
242a75df9fde2e6227b63f2c401b48f4	0	0	0	0	0	0	0	0	0	0	0	0	0	0	0	0	0	0	0	0	0	0	0	0	0	0	0	0	0	0	0	0	0	0	0	0	0	0	0	0	0	0	0	0	0	0	0	0	0
88b25b049d0074b38b34699335b9f2a7	0	0	0	0	0	0	0	0	266	0	0	0	0	0	0	0	0	0	0	0	0	0	0	0	0	0	0	0	0	0	0	0	0	0	0	0	0	0	0	0	0	0	0	0	0	0	0	0	0
a90bd535bc63d221632486a8fa5180b6	0	0	88	0	0	0	0	0	0	0	0	0	0	0	0	0	0	0	0	0	0	0	0	0	0	0	0	0	0	0	0	0	0	0	0	0	0	0	0	0	0	0	382	0	0	0	0	0	0
8261c8e5e1b930bc0609d3bf91b1f2b4	0	0	0	0	0	0	118	0	0	0	0	0	0	0	0	0	0	0	0	0	0	0	0	0	0	0	0	0	0	106	0	0	0	0	0	0	0	0	0	0	0	0	0	0	0	0	0	0	0
1a91c9b3f778033c35041b9d9596c289	0	0	0	0	0	0	0	0	0	0	0	0	0	0	0	0	0	0	0	0	0	80	0	0	0	0	0	0	0	0	0	0	0	0	0	0	0	0	0	0	0	0	0	0	0	0	0	1512	0
c7dac3c7da6d9a4491221796838c10b7	0	0	0	0	0	0	0	0	0	0	0	0	0	0	0	0	0	0	0	0	0	0	0	0	0	0	0	0	0	0	0	0	0	0	0	0	0	0	0	0	0	0	0	0	0	0	0	0	0
049e5819c06852cfc086a072f4923ae4	0	0	0	0	0	0	0	51	0	0	0	0	0	0	24	0	0	0	0	0	0	0	0	0	0	0	0	0	0	0	0	0	167	70	0	0	70	0	0	0	0	0	0	0	0	0	0	0	45
706da8efde28283f963f78651445a820	0	0	0	0	0	0	0	0	0	0	160	0	0	0	0	0	0	0	0	0	0	70	0	0	0	0	0	0	0	0	123	0	0	0	8	0	0	0	19	0	0	0	0	0	0	0	0	0	0
7096defe96d0222433212c20a296c57e	0	0	0	0	0	0	0	0	0	0	0	0	0	0	0	0	0	0	0	0	0	0	0	0	0	0	0	0	47	0	0	44	0	90	0	0	39	0	0	0	0	15	0	0	0	0	0	0	0
ad630b2c9e946fc128a1185762e0ceed	0	0	0	0	0	0	0	0	0	0	0	0	0	0	0	0	0	0	0	0	0	0	0	0	0	0	0	0	0	0	0	0	0	0	0	0	0	0	0	0	0	0	0	0	0	0	0	0	0
714ad0457b44bf29a50d5b3153174395	0	0	0	0	0	0	0	0	0	0	0	0	0	0	0	0	0	0	0	0	0	0	0	0	0	0	26	0	0	0	0	0	0	0	0	0	0	0	0	0	0	0	0	0	0	0	0	0	0
1d1967f33331148e9cddb1c0252967b2	0	0	15	9	0	0	0	0	0	0	0	0	0	0	0	0	0	0	0	0	0	0	0	0	0	0	0	0	0	0	0	0	0	0	0	0	0	0	0	0	0	0	0	0	0	0	0	0	0
f5736375fb10100177d02274eb7a9b1b	0	0	0	0	0	0	0	0	0	0	0	0	0	0	0	0	0	0	230	0	0	0	0	0	0	0	0	0	0	0	0	17	45	0	0	0	0	0	0	0	0	0	0	0	0	0	0	0	0
c3ce8c9a28e3f02770d6b5045264f1d6	0	0	0	0	0	0	0	0	0	0	0	0	0	0	61	0	0	0	39	0	0	0	0	0	0	0	0	0	0	0	0	72	61	0	0	0	0	0	0	0	0	80	0	0	0	0	0	0	0
ebb3338e87a5f2e9c0e856e4273fa0b1	0	0	114	217	0	0	0	0	0	0	0	0	0	0	0	0	0	0	0	0	0	0	0	0	0	0	0	0	0	0	0	0	0	0	0	0	0	0	0	0	109	0	0	0	0	0	0	0	0
2f3d93935fcdaafd5c10816a0127b539	0	0	0	0	0	0	0	922	0	0	0	0	0	0	0	122	0	0	0	0	0	0	0	0	0	0	0	0	0	0	0	0	0	0	0	0	0	0	0	0	0	0	0	0	0	0	0	0	0
16b7d01d948c0676e488e5dacf481bca	0	0	0	0	0	84	0	0	0	0	0	0	0	0	0	0	0	0	0	0	0	0	0	0	0	0	0	0	0	0	0	0	0	0	0	0	0	0	0	0	0	0	0	0	0	0	0	0	0
b67722907d3039daa0d71e06921baf18	0	0	0	0	0	0	0	0	0	0	24	0	0	0	0	0	0	0	0	0	0	0	0	0	0	0	0	0	0	0	0	0	0	0	0	0	0	0	150	0	0	0	0	0	0	0	0	0	0
e9478d00f2498f8b0047137b9d71737d	0	0	0	0	0	0	0	0	0	0	0	0	0	0	0	0	0	0	0	0	0	376	0	0	0	0	0	0	0	0	0	0	0	0	0	0	0	0	0	0	0	0	0	0	0	0	0	0	0
72d9fbda3ae264c77c297b7b6943eff4	0	0	0	0	0	0	268	0	0	0	0	0	0	0	0	0	0	0	0	0	0	0	0	101	0	0	0	0	0	0	0	0	0	0	0	0	0	0	0	0	38	0	126	0	0	0	0	0	0
0e81dc9bee6c35ad66d61e89bbb1285d	0	0	0	0	0	0	0	0	0	0	0	0	0	0	0	0	0	0	0	0	0	0	0	0	0	0	0	0	0	0	0	0	0	78	0	0	0	0	0	0	0	0	0	0	0	0	0	0	0
1c3db4bc751cd95bb14e41d28cf9bb44	0	0	0	0	0	0	0	0	0	0	0	0	0	0	0	0	0	0	0	0	0	229	0	0	0	0	0	0	0	0	0	0	0	0	0	0	0	0	0	0	0	0	0	0	0	0	0	0	0
2c464a7ae6c8f2e23519ecbd1a7ed501	0	0	0	0	0	0	0	0	0	0	0	0	0	0	0	0	0	0	0	0	0	0	0	0	0	0	0	0	0	0	0	0	0	0	0	0	0	0	0	0	0	0	0	0	0	0	0	0	0
2f59c8123afa8a573372dc01801912c5	0	0	0	0	0	0	0	0	0	0	0	0	0	0	0	0	0	0	0	0	0	0	0	0	0	0	0	0	0	0	0	0	32	0	0	0	0	0	0	0	0	0	0	0	0	0	0	0	0
35852c160e38985223ec3e390513c388	0	0	0	0	0	0	0	0	0	0	0	0	0	122	0	0	0	0	0	0	0	0	0	0	0	0	0	0	0	0	0	0	0	0	0	213	0	0	0	65	0	0	0	0	0	0	0	0	0
455fd08bd89090e71b0f317aa14e5130	0	0	0	0	0	0	0	0	0	0	0	0	0	0	0	0	0	0	0	0	0	0	0	0	0	0	0	0	546	0	0	540	0	0	0	0	0	0	0	0	0	0	0	70	0	0	0	0	0
12b453fe13710af167df0dcfe8cda3c6	0	0	0	0	0	0	0	0	0	0	72	0	0	0	0	0	0	0	0	0	0	99	0	0	0	0	0	0	0	0	0	0	0	0	0	0	0	0	0	0	0	0	0	0	0	0	0	0	0
e6bde8f3a4b92e82332cfedec805dc72	0	0	0	0	0	0	0	0	0	0	0	0	0	0	0	0	0	0	0	0	0	0	0	0	0	0	0	0	0	0	0	0	0	0	0	0	0	0	0	0	0	0	0	0	0	0	0	0	0
1da3ef750ba2ec4377a84e22c4004fa0	0	0	0	0	0	0	0	0	0	0	0	0	0	0	0	0	0	0	0	0	90	0	0	0	0	0	0	0	0	0	0	0	0	0	0	0	39	0	0	0	0	284	0	58	0	0	0	0	0
d6c9665a55317d78213e8f70b68869e1	0	0	119	0	0	0	0	0	0	0	0	0	0	0	0	0	0	0	0	0	0	0	0	0	0	0	0	0	0	0	0	0	0	0	0	0	0	0	0	0	48	0	0	0	0	0	0	0	0
a11d98ecf52baeb1b61c0374247068ac	0	0	0	0	0	0	0	0	0	0	0	0	0	0	0	0	0	0	0	0	0	0	0	0	0	0	0	0	0	0	0	0	0	0	0	0	0	0	0	0	0	0	0	0	0	0	0	0	0
4c8adee38c07427bfca6fcc33becb161	0	0	0	0	0	0	0	0	0	0	0	0	0	0	0	0	0	0	0	0	0	0	0	0	0	0	0	0	0	0	0	0	0	0	0	0	0	0	0	0	0	0	0	0	0	0	0	0	26
9f4ca5fb8c9282b29812da87845487aa	0	0	0	0	0	0	0	0	0	0	0	0	0	0	0	0	0	0	0	0	0	0	0	0	0	0	0	0	0	0	0	0	0	0	0	0	0	0	0	0	0	0	0	0	0	0	0	0	0
bd1c3ee698e203d47dda8a9511f88cfb	63	0	0	0	0	0	0	0	0	0	0	0	0	0	0	0	96	0	0	0	0	0	0	0	0	0	0	0	0	0	0	0	0	0	0	33	0	0	0	30	0	0	0	0	0	0	0	0	0
1b20a664c0509859e8d89c09a234bce8	0	0	0	0	0	0	0	0	0	0	0	0	16	0	0	0	0	0	0	0	0	0	0	0	0	0	0	0	0	0	0	0	0	0	0	0	0	0	0	0	0	0	0	0	0	0	0	0	0
75d494b20dad9856a86877e69c06b828	0	0	0	0	46	0	0	0	0	0	0	0	0	0	0	0	0	0	0	0	0	0	0	0	0	0	0	0	0	0	0	0	1121	0	0	0	0	0	0	0	0	0	0	0	0	0	0	0	0
fae1b24ae065791a21de42b41cb2a17e	0	0	0	0	0	0	0	0	0	0	0	0	0	0	0	0	0	0	0	0	0	0	0	0	0	0	0	0	0	0	0	0	0	0	0	0	0	0	0	0	341	0	0	0	0	0	0	0	0
426bd61e16803776963ca8e13b500cf7	0	0	0	0	0	0	0	0	0	0	0	0	0	0	0	0	0	0	89	0	0	0	0	0	0	0	0	0	0	0	0	0	0	0	0	0	0	0	0	0	0	0	0	103	0	0	0	0	0
d04c1ba61b7e1c48657e0eabef48e95e	0	0	0	0	0	0	0	0	0	0	0	0	0	0	0	0	0	0	0	0	0	0	0	0	0	0	0	0	0	0	0	0	0	0	0	0	0	0	0	0	0	0	0	0	0	0	0	0	0
1716d272a1ed3728625ad099a6494b14	0	0	0	0	0	0	0	0	0	0	0	0	0	0	0	0	0	0	187	0	0	0	0	0	0	0	0	0	337	0	0	82	0	0	0	0	0	0	0	0	0	0	0	124	0	0	0	0	179
4ee99ad0a46b44758aaa9ffa19f3721d	0	0	0	0	0	0	0	0	0	0	0	0	0	0	0	130	0	0	0	0	0	0	0	0	0	0	0	0	9	0	0	4	0	0	0	0	0	0	0	0	0	0	0	0	0	0	0	0	0
0706fba3ebcbd809644c54cd5020f7ef	0	0	0	0	0	0	0	0	0	0	0	0	0	0	0	0	0	0	0	1223	0	0	0	0	0	0	0	0	0	0	0	0	0	0	0	0	0	0	0	0	0	0	0	0	0	0	0	0	0
88301566e052a3c42450ae1dc75d0521	0	0	0	255	0	0	0	0	0	0	0	0	0	0	0	0	0	0	0	0	0	0	0	0	0	0	0	0	0	258	0	0	0	0	0	0	0	0	0	0	0	0	0	0	0	0	0	0	0
914d1bc33294863c1b27d3e5af7b226c	0	0	0	0	0	0	0	0	0	0	0	0	0	0	0	0	0	0	0	0	0	0	0	0	0	0	0	0	0	0	126	0	0	0	129	0	0	0	0	0	0	0	0	0	0	0	0	14	0
ac38df74808bde59766d625dd80f99d1	0	0	0	0	0	0	0	0	0	0	0	0	0	0	0	0	0	0	0	0	0	0	0	0	0	108	0	0	0	0	0	0	0	0	0	0	0	0	0	0	0	0	0	0	0	0	0	0	0
e30db90d701c494b46445f66a8a7ccb7	0	0	0	0	0	0	0	0	0	0	0	0	0	0	0	0	0	0	0	0	0	0	0	0	0	0	0	0	0	0	0	0	0	0	0	0	0	0	0	0	0	0	0	0	0	0	0	0	0
331e53a0f66dd830e6de0c5fbf884c0c	0	0	0	0	0	0	0	0	0	0	0	0	0	0	0	0	0	0	0	0	0	0	0	0	0	0	0	0	0	0	0	0	0	0	0	0	0	0	0	0	0	0	0	0	0	2190	0	0	0
c2d13136bf252f30b7626dbd38228ce5	0	0	0	0	0	0	0	0	0	46	0	0	0	0	0	0	0	65	0	0	0	212	0	0	0	0	84	0	0	0	0	0	0	0	85	0	0	0	35	0	0	0	0	0	0	0	0	0	0
3016fb75079cbd05ce6189df0031f46b	0	0	0	0	0	0	0	0	0	107	0	0	84	0	0	0	0	130	0	0	0	0	0	0	0	0	0	0	0	0	200	0	0	0	52	0	0	0	0	0	0	0	0	0	0	0	0	69	0
1ee49a6ad665c5626b63a814789b958d	0	0	0	0	0	0	0	0	0	0	0	0	0	0	0	0	0	0	0	0	0	0	0	0	0	0	426	0	0	0	0	0	0	0	43	0	0	0	0	0	0	0	0	0	0	0	0	0	0
fae4217dd55f4f681e1b8539a5e9222d	0	0	0	0	0	0	0	0	0	0	0	0	0	0	0	0	0	0	0	0	0	0	0	0	0	0	0	0	0	131	0	0	0	0	0	0	0	0	0	0	0	0	0	0	0	0	0	0	0
68a29c835ff0bee79bb0dae0e93080f8	0	0	0	0	0	0	0	0	0	0	0	0	0	0	0	0	0	0	0	0	0	0	0	0	0	0	0	0	0	0	0	0	0	0	0	0	0	0	0	0	0	0	0	0	0	0	0	0	0
281eb52b399e8bfa29eee952682fc414	0	0	0	107	0	0	0	0	0	0	0	0	0	0	0	0	0	0	0	0	0	0	0	0	0	0	0	0	0	0	0	0	0	0	0	0	0	0	0	0	0	0	134	0	0	0	0	0	0
1e75deff7ac91bf9ec23b88839f77882	0	0	0	0	0	0	0	0	0	25	52	0	11	0	0	0	0	13	0	0	0	0	0	0	0	0	0	0	0	0	82	0	0	0	9	0	0	0	0	0	0	0	0	0	0	0	0	0	0
8e80748e543264dda25aa9040888a0d9	0	0	0	0	0	0	0	0	0	0	0	0	176	0	0	0	0	0	0	0	0	0	0	0	0	0	133	0	0	0	0	0	0	0	0	0	0	0	0	0	0	0	0	0	0	0	0	0	0
b3a440748d4b254b8f2dd3af89a8da40	0	0	0	0	0	0	0	0	0	0	0	0	103	0	0	0	0	0	0	0	0	0	0	0	0	0	0	0	0	0	0	0	0	0	0	0	0	0	0	0	0	0	0	0	0	0	0	0	0
695bc870fc891a7cccd094550762c374	0	0	0	0	0	0	0	0	0	0	0	0	0	0	0	0	38	0	0	0	0	0	0	0	0	0	0	0	0	0	0	0	0	0	0	0	0	0	0	0	0	0	0	0	0	0	0	0	0
6b1258cc544347dd69ba83f2167b8a90	0	0	0	0	0	102	128	0	0	0	0	43	0	0	0	0	0	0	0	0	0	0	0	0	0	0	0	0	0	0	0	0	0	0	0	0	0	0	0	0	0	0	0	0	0	0	0	0	0
f1b8633dc8ff5e1939a0e7e09724d36f	0	0	0	0	0	0	0	0	0	0	0	0	0	0	0	0	0	0	0	0	0	0	0	0	0	0	0	0	0	0	0	0	0	0	0	0	0	0	0	0	0	0	0	0	0	0	0	0	0
c78563ed6dc73c4c86c5c1e210156864	0	0	0	0	0	0	0	592	0	0	0	0	0	0	33	43	0	0	0	0	0	0	0	0	0	0	0	0	0	0	0	0	0	0	0	0	0	0	0	0	0	35	0	0	0	0	0	0	49
8e2b7eaa40d278af0338a300cf6ebc1f	0	0	0	0	0	0	0	0	0	0	0	0	0	0	0	0	0	0	0	0	0	0	0	0	0	0	0	0	0	0	0	0	0	0	0	0	0	0	0	0	0	0	0	0	0	2240	0	0	0
e8def1afc036a078d13e12b7623a8c0b	78	0	0	0	0	0	0	0	0	0	0	0	0	134	0	0	203	0	0	0	0	0	0	0	0	0	0	0	0	0	0	0	0	0	0	0	0	0	0	45	0	0	0	0	0	0	34	0	0
dd2952a81b25f9ad71d89a39abc33e0a	0	0	3	34	0	0	899	0	0	0	0	0	0	0	0	0	0	0	0	0	0	0	0	0	0	0	0	0	0	0	0	0	0	0	0	0	0	0	0	0	28	0	143	0	0	0	0	0	0
108a0bbbb14491186d5658d9c5cf3001	0	0	0	0	0	0	0	120	0	0	0	0	0	0	43	0	0	0	0	0	0	0	0	0	0	0	0	0	0	0	0	0	0	132	0	0	115	0	0	0	0	0	0	0	0	0	0	0	42
1dd1ef36bf7bd702c316ba886c541bef	0	0	0	0	0	0	0	0	0	0	0	116	0	0	0	0	0	0	0	0	0	0	0	0	0	0	0	0	0	83	0	0	0	0	0	0	0	0	0	0	0	0	0	0	0	0	0	0	0
32b6b4ddcbc68319bded37f52ea0304c	0	0	2214	0	0	0	0	0	0	0	0	0	0	0	0	0	0	0	0	0	0	0	0	0	0	0	0	0	0	0	0	0	0	0	0	0	0	0	0	0	0	0	0	0	0	0	0	0	0
d4b5f67807c0f6856bb33ed845ca7f9f	0	0	0	0	0	0	0	0	0	0	0	0	0	0	0	0	0	0	0	0	0	0	0	0	0	0	0	0	0	0	0	0	0	0	0	0	0	0	0	0	0	0	0	0	0	0	0	0	0
d52402f4bad46f2a1b70ca5714329f0e	0	0	0	0	0	0	0	0	0	0	0	0	0	0	0	0	0	0	0	0	0	0	0	0	0	0	0	0	0	0	0	0	0	0	0	0	0	0	0	0	0	0	0	0	35	0	0	0	0
62a4789d1fc92f3d806d5a0904d6c8ce	0	0	0	0	0	0	0	0	0	0	0	0	32	0	0	0	0	55	0	0	0	0	0	0	0	0	0	0	0	0	0	0	0	0	0	0	0	0	0	0	0	0	0	0	0	0	0	0	0
28a0e8177b6be9bce6058e6768e0694a	15	0	0	0	0	0	0	0	36	0	0	0	0	32	0	0	502	0	0	0	0	0	0	0	0	0	0	0	0	0	0	0	0	0	0	0	0	0	0	61	0	0	0	0	0	0	0	0	0
54b5720b83502aa3c88e90176e22a608	0	0	0	0	0	0	0	0	0	0	0	0	0	0	0	0	0	85	0	0	0	0	0	0	0	0	0	0	0	0	0	0	0	0	0	0	0	0	0	0	0	0	0	0	0	0	0	0	0
681b12ec537302b890c64ca9f4e9437d	0	0	0	0	0	0	0	0	0	0	0	0	0	0	64	0	0	0	0	0	0	0	0	0	0	0	0	0	0	0	0	0	51	9	0	0	0	0	0	0	0	30	0	0	0	0	0	0	0
c7c352aa0a4cd91a2f15cd1163f47f17	0	0	0	0	0	0	0	0	0	0	0	0	0	0	0	0	0	0	72	0	126	0	0	0	0	0	0	0	0	0	0	0	244	0	0	0	0	0	0	0	0	0	0	0	0	0	0	0	116
a460e5f237b6262e9f4da94a1fae9289	0	0	0	0	0	0	0	0	0	0	0	0	0	0	0	0	0	0	0	0	0	0	0	0	0	0	0	0	0	0	0	0	0	0	0	0	0	0	0	0	0	0	0	0	0	0	0	0	0
788901f446f97fa2fcac0c721679318c	0	0	0	0	0	0	0	0	0	0	0	0	0	0	0	0	0	0	0	0	0	0	0	0	0	0	0	0	0	0	0	0	0	0	0	0	0	0	0	0	0	0	0	0	0	0	0	0	0
b9b9aa4dd032632b42e4e6637bbbdb07	0	0	0	0	0	0	0	0	0	53	26	0	0	0	0	0	0	50	0	0	0	0	0	0	0	0	23	0	0	0	27	0	0	0	13	0	0	0	0	0	0	0	0	0	0	0	0	49	0
88ed4889497a215c6543b0a21ea57ffa	0	0	0	0	0	0	0	20	0	0	0	0	0	0	0	0	0	0	0	0	77	0	0	0	0	0	0	0	50	0	0	0	0	0	0	0	0	0	0	0	0	0	0	61	0	0	0	0	54
3420437550acc15bd7673f64ed8e37f3	0	0	0	0	0	0	0	0	0	0	0	0	0	0	0	0	0	0	0	0	0	0	0	0	0	0	0	0	0	0	0	0	651	0	0	0	0	0	0	0	0	0	0	0	0	0	0	0	0
56044f68b0b83f574222d36cc2391d27	0	0	0	0	0	0	0	0	0	0	0	0	0	0	0	0	0	0	0	0	0	0	0	0	0	0	0	0	283	0	0	252	31	0	0	0	0	0	0	0	0	414	0	0	0	0	0	0	0
d0e11b7273f0f79c5998c5e4872d066b	0	0	0	0	0	0	0	13	0	0	0	0	0	0	0	38	0	0	0	0	0	0	0	0	0	0	0	35	51	0	0	24	0	63	0	0	0	0	0	0	0	0	0	0	0	0	0	0	0
3970bea246cdefe11a61acf05d43439f	0	0	0	0	0	0	0	0	23	0	0	0	0	65	0	0	65	0	0	0	0	0	22	0	0	14	0	0	0	0	0	0	0	0	0	87	0	0	0	138	0	0	0	0	0	15	0	0	0
59ef00218920dc0b1f022e7aeb1f95eb	0	0	0	0	0	0	0	0	0	0	16	0	0	0	0	0	0	0	0	0	0	0	0	0	0	0	0	0	0	0	0	0	0	0	0	0	0	0	50	0	0	0	0	0	0	0	0	0	0
6965e02f4964315abcd8832eed457c12	0	0	0	0	0	0	0	0	0	0	0	0	0	0	0	0	0	0	0	0	0	0	0	0	0	0	0	0	0	0	0	0	0	0	0	0	0	0	0	0	0	0	0	0	0	0	0	0	0
9b728b7c1417b0b94d693fbb7b937f2e	0	0	0	0	0	0	0	0	0	0	0	0	0	0	0	0	0	0	0	0	0	0	0	0	0	0	0	0	0	0	0	0	0	0	0	0	0	0	0	0	0	0	0	0	0	0	0	0	0
bea706872f08703b875417b97e100736	175	0	0	0	655	0	0	0	0	0	0	0	0	0	0	0	0	0	0	110	0	0	0	0	0	16	0	0	0	0	0	0	0	0	0	0	0	0	0	0	0	0	0	0	36	153	0	0	0
5f01ff7fb9b809398132c8a8e5360f88	0	0	0	0	0	0	0	0	0	0	0	128	0	0	0	0	0	0	0	0	0	0	0	0	0	0	0	0	0	0	0	0	0	0	0	0	0	0	0	0	186	0	48	0	0	0	0	0	0
cc63ad1fe733085fe57683606ed60d05	0	0	0	0	0	0	0	0	0	0	0	0	0	0	0	0	0	0	0	0	0	0	0	0	0	0	0	0	0	0	0	0	0	0	0	0	0	0	0	0	0	0	0	0	0	0	0	0	0
6984ba7e027ef35b9e9df4741c8bbed3	0	0	0	0	0	0	0	0	0	0	0	0	0	0	0	0	72	0	0	0	0	0	321	0	0	0	0	0	0	0	0	0	0	0	0	0	0	0	0	0	0	0	0	0	0	0	0	0	0
8aefa8e866d115c027734bcada8dc602	0	0	314	0	0	0	0	0	0	0	0	153	0	0	0	0	0	0	0	0	0	0	0	0	0	0	0	0	0	0	0	0	0	0	0	0	0	0	0	0	0	0	0	0	0	0	0	0	0
f23055db1a7d762669ed89be4f64865c	0	0	0	0	0	0	0	0	0	0	0	0	0	0	0	0	0	0	0	0	0	0	0	0	0	0	0	0	0	0	0	0	0	0	0	0	0	0	0	0	0	0	0	0	0	0	0	0	0
e5f31f7f3a2fd4a8237142663c565e82	0	0	0	0	0	0	141	0	0	0	0	68	0	0	0	0	0	0	0	0	0	0	0	68	0	0	0	0	0	0	0	0	0	0	0	0	0	0	0	0	0	0	0	0	0	0	0	0	0
d03826e98f795b22bc993b6569064f3c	0	0	0	0	0	0	2125	0	0	0	0	0	0	0	0	0	0	0	0	0	0	0	0	0	0	0	0	0	0	0	0	0	0	0	0	0	0	0	0	0	0	0	0	0	0	0	0	0	0
7fa91577e8013e0e75021ac77c8e9c78	0	0	0	0	0	0	0	94	0	0	0	0	0	0	0	0	0	0	37	0	0	0	0	0	0	0	0	0	0	0	0	0	0	0	0	0	0	0	0	0	0	0	0	41	0	0	0	0	0
13c6fbeb74322e0767f2f531924dc645	0	0	0	0	0	0	0	0	0	0	0	0	0	0	141	0	0	0	0	0	0	0	0	0	0	0	0	0	0	0	0	0	0	0	0	0	0	0	0	0	0	0	0	0	0	0	0	0	0
36071ba1ec750028b722d2ad3ee80543	0	18	0	0	0	0	0	56	0	0	0	0	0	0	0	0	0	0	0	0	62	0	0	0	0	0	0	0	0	0	0	0	0	0	0	0	0	0	0	0	0	0	0	11	0	0	0	0	0
48385f55af2e7a47fbd6444408378f00	0	0	0	0	0	0	27	0	0	0	0	0	0	0	0	0	0	0	0	0	0	0	0	0	0	0	0	0	0	0	0	0	0	0	0	0	0	0	0	0	0	0	60	0	0	0	0	0	0
f482769b86c6adac061aef70f975d312	0	0	0	0	0	0	0	0	0	71	0	0	0	0	0	0	0	168	0	188	0	0	0	0	0	0	0	0	0	0	0	0	0	0	0	0	0	0	0	0	0	0	0	0	0	0	0	0	0
f9421baf2d0aa8eba3f6c09855929355	0	0	0	133	0	0	0	0	0	0	0	0	0	0	0	0	0	0	0	0	0	0	0	0	0	0	0	0	0	0	0	0	0	0	0	0	0	0	0	0	0	0	0	0	0	0	0	0	0
c11008e18579f3413968468bfe38afc9	0	0	0	0	0	0	0	0	0	0	0	0	0	0	0	0	0	114	0	0	0	0	0	0	0	0	0	0	0	0	128	0	0	0	67	0	0	0	0	0	0	0	0	0	0	0	0	20	0
5ddf6009e93c46d15a9f8dcfb740fe18	0	0	0	0	0	0	0	3	0	0	0	0	0	0	0	0	0	0	0	0	0	0	0	0	0	0	0	0	0	0	0	0	0	0	0	0	119	0	0	0	0	0	0	0	0	0	0	0	0
7eb409db539302fb4b95fda17422ca5b	0	0	0	0	0	0	0	0	0	0	0	0	0	0	0	0	0	23	0	0	0	0	0	0	0	0	50	0	0	0	0	0	0	0	0	0	0	0	0	0	0	0	0	0	0	0	0	0	0
109eba1ab641628d94b80775989f908f	0	0	0	0	0	0	0	0	0	0	0	0	0	65	0	0	0	0	0	0	0	0	0	0	0	0	0	0	0	0	0	0	0	0	0	0	0	0	0	0	0	0	0	0	0	0	0	0	0
e14c84d93e2721189a8b6e9b20a23373	0	0	0	0	0	0	0	0	0	0	0	0	0	0	0	0	0	0	0	0	0	0	0	0	0	0	0	0	0	0	0	0	0	0	0	0	0	0	0	0	0	0	0	0	0	0	0	0	0
cb05dd9ce0872b82653bb01edfb2fb46	0	0	0	0	0	0	0	0	0	0	0	0	0	0	0	0	0	0	0	0	0	0	0	0	0	0	0	0	0	0	0	0	0	0	0	0	0	0	0	0	0	0	0	0	0	0	0	0	0
b374a50e98402ab90e128028eff24831	0	0	0	0	0	0	0	0	0	0	0	0	0	0	0	0	0	0	0	0	0	0	0	0	0	0	0	0	0	0	0	0	0	0	0	0	0	0	0	0	0	0	0	0	0	0	0	0	0
dff254e9b463ab64848ff58b667eac67	0	0	0	0	0	0	0	0	0	0	0	0	0	0	0	0	0	0	0	0	0	0	0	0	0	0	0	0	0	0	0	0	0	0	0	0	0	0	0	0	0	0	0	0	0	0	0	0	0
8ee50e15e76051d9cf854f1b4294811a	0	0	0	0	0	0	0	0	0	0	0	0	46	0	0	0	0	0	0	0	0	130	0	0	0	0	0	0	0	0	0	0	0	0	0	0	0	0	0	0	0	0	0	0	0	0	0	0	0
239afda2d9810a557f72ddea2df37110	0	0	0	0	0	0	0	0	0	0	0	0	0	0	0	0	0	0	0	0	0	0	0	0	0	0	0	0	0	0	0	0	0	0	0	0	0	0	0	0	0	0	0	0	0	0	0	0	0
cf026855e8bd3effbdb8aecf75b9a2c9	0	0	0	0	0	0	0	0	0	0	0	0	0	0	34	0	0	0	26	0	0	0	0	0	0	0	0	0	31	0	0	94	0	0	0	0	0	0	0	0	0	94	0	123	0	0	0	0	0
0030f2eb97d5495fa3732e81a6713bd2	0	0	0	0	0	0	0	0	0	0	0	0	0	0	0	0	0	0	0	0	0	0	0	0	0	0	0	0	0	0	0	0	0	0	0	0	0	0	0	0	0	0	0	0	0	0	0	0	0
e07121e58e4174f9656883e43f3c280b	0	0	0	0	0	0	0	0	0	0	0	0	0	0	0	8	0	0	74	0	0	0	0	0	0	0	0	0	46	0	0	233	0	0	0	0	0	0	0	0	0	35	0	0	0	0	0	0	15
270a298e987a9023c7ac5e0fb5cecda6	0	0	0	0	0	0	0	0	0	0	0	0	0	0	0	0	0	0	0	0	0	0	22	0	0	0	0	0	0	0	0	0	0	0	0	0	0	25	0	0	0	0	0	0	0	0	0	0	0
c557393e7f809c620718b88fcdf322fd	0	0	0	0	0	0	0	0	0	0	0	0	0	0	31	0	0	0	0	0	0	0	0	0	0	0	0	0	0	0	0	0	64	0	0	0	0	0	0	0	0	0	0	0	0	0	0	0	0
7e86db019f6e7484cd30033ce7276a89	0	0	0	0	0	0	0	0	0	0	0	0	0	0	0	0	0	0	0	0	0	0	0	0	0	0	0	0	0	0	0	0	0	0	0	0	0	0	0	0	0	0	0	0	0	0	0	0	0
079b21acefb434a78de5add1f2bd2a4b	0	0	0	0	0	0	0	0	34	0	0	0	0	0	0	0	0	0	0	0	0	0	0	0	0	0	0	0	0	0	0	0	0	0	0	0	0	0	0	37	0	0	0	0	0	0	0	0	0
fbff3a72ede46620013b2f75fa643893	45	0	0	0	0	0	0	0	0	0	0	0	0	62	0	0	19	0	0	0	0	0	50	0	35	114	0	0	0	0	0	0	0	0	0	1	0	0	0	0	0	0	0	0	0	89	0	0	0
6ba72520997928b03c6210a0dda6d066	0	0	0	197	0	0	0	0	0	0	0	49	0	0	0	0	0	0	0	0	0	0	0	0	0	0	0	0	0	80	0	0	0	0	0	0	0	0	0	0	0	0	0	0	0	0	0	0	0
8149f8810d03f1e7a1ad190eda39a447	0	0	0	0	0	0	0	0	0	0	0	0	0	0	0	0	0	0	24	0	0	0	0	0	0	0	0	0	45	0	0	70	0	0	0	0	0	0	0	0	0	112	0	15	0	0	0	0	0
d2483ad94799edacff174400c09c3bcb	0	0	0	0	0	0	0	0	0	0	0	0	0	0	0	0	0	0	0	0	0	0	0	0	1270	0	0	0	0	0	0	0	0	0	0	0	0	0	0	0	0	0	0	0	0	0	0	0	0
01964623c4143bd8c6bef116915df949	0	0	0	0	0	0	0	0	0	0	0	0	0	0	0	0	0	0	0	0	0	0	0	0	0	0	0	0	0	0	0	0	0	0	0	0	0	0	0	0	0	0	0	0	0	0	0	0	0
dbe119e0f5160861991a6974a070c98a	0	0	0	0	0	0	0	0	0	0	0	0	0	0	0	0	0	0	0	0	0	0	0	0	0	0	0	0	0	0	0	0	0	0	0	0	0	0	0	0	0	0	0	0	0	0	0	0	0
3f881d740aa9e7e5aef545be87cb8b5a	39	0	0	0	0	0	0	0	12	0	0	0	0	0	0	0	0	0	0	28	0	0	63	0	0	207	0	0	0	0	0	0	0	0	0	0	0	0	0	0	0	0	0	0	0	0	0	0	0
54e63a17b4a3d86d1933b094d2d9b6e3	0	0	0	0	0	0	0	0	0	0	0	0	0	0	0	0	0	0	0	0	0	0	0	0	0	0	0	0	0	0	0	0	0	0	0	0	0	0	0	0	0	0	0	0	0	0	0	0	0
8beaaeb299134b245f526ed994ba6024	0	0	0	0	0	0	0	0	0	0	0	0	0	0	0	0	0	0	0	0	0	0	0	0	0	0	0	0	0	0	0	0	0	0	0	0	0	0	0	0	0	0	0	0	0	0	0	0	0
79bbc2a2d054e411410e4b57c8f6fdc4	0	0	0	0	0	0	0	0	0	0	0	0	0	0	0	0	0	0	0	0	0	0	0	0	0	0	0	0	0	0	0	0	0	0	0	0	0	0	0	0	0	0	0	0	0	0	0	0	0
e1b747ce2239b5e803db10f4845e60b0	0	0	0	83	0	0	0	0	0	0	0	0	0	0	0	0	0	0	0	0	0	0	0	0	0	0	0	0	0	0	0	0	0	0	0	0	0	0	0	0	110	0	78	0	0	0	0	0	0
a3faca47b2724a0659274d69c3a1194b	0	0	0	0	0	0	0	0	0	0	0	0	0	0	0	0	0	0	0	0	0	0	0	0	0	0	0	0	0	0	0	0	0	0	0	0	0	0	0	0	0	0	0	0	0	0	0	0	0
193df5b2745ce98c5a6968588ff94023	0	0	0	20	0	0	0	0	0	0	0	0	0	0	0	0	0	0	0	0	0	0	0	0	0	0	0	0	0	7	0	0	0	0	0	0	0	0	0	0	0	0	18	0	0	0	0	0	0
e85d2d3f4bce1e358bc6da423962ed47	0	0	0	0	0	0	0	0	0	0	0	0	0	0	0	0	0	0	0	0	0	0	0	0	0	0	0	0	0	0	0	0	0	0	0	0	0	0	0	0	0	0	0	0	0	0	0	0	0
e023400308917461de639db216793e9f	0	0	0	0	0	0	0	0	0	0	0	0	0	0	0	0	0	0	220	0	0	0	0	0	0	0	0	0	0	0	0	0	0	0	0	0	0	0	0	0	0	0	0	0	0	0	0	0	0
44dc73a98f201b75704a60d40d7c3ca2	85	0	0	0	0	0	0	0	39	0	0	0	0	0	0	0	0	0	0	0	0	0	65	0	0	0	0	0	0	0	0	0	0	0	0	64	0	0	0	0	0	0	0	0	0	19	0	0	0
dcb3cc81844634bf8ae28fce98ebb539	0	0	0	0	0	43	0	0	0	0	0	0	0	0	0	0	0	0	0	0	0	0	0	0	0	0	0	0	0	0	0	0	0	0	0	0	0	0	0	0	32	0	33	0	0	0	0	0	0
1162488f359d76d2d05fe953b7942eb6	0	0	247	0	0	0	0	0	0	0	0	0	0	0	0	0	0	0	0	0	0	0	0	0	0	0	0	0	0	0	0	0	0	0	0	0	0	0	0	0	0	0	0	0	0	0	0	0	0
566d8a2f93bfdddc84e1843234687691	0	0	0	0	0	0	0	0	0	0	57	0	0	0	0	0	0	0	0	0	0	0	0	0	0	0	0	0	0	0	65	0	0	0	22	0	0	0	0	0	0	0	0	0	0	14	0	0	0
284b2d4fa2ba727326ef6c88d528557e	109	0	0	0	0	0	0	0	64	0	0	0	0	0	0	0	0	0	0	98	0	0	36	0	0	0	0	0	0	0	0	0	0	0	0	0	0	0	0	0	0	0	0	0	0	0	0	0	0
8cc0879009b3ea2a34dcd1720685f230	0	0	0	0	0	0	0	0	0	0	0	0	0	0	0	0	0	0	0	0	0	0	0	0	0	0	0	0	0	0	0	0	0	0	0	0	0	0	0	0	0	0	0	0	0	0	0	0	0
21d2cb2aa382615f8023ffbd204e634c	0	0	0	0	0	0	0	0	0	0	0	0	0	0	0	0	0	0	0	0	0	0	0	0	45	0	0	0	0	409	0	0	0	0	0	0	0	0	0	0	0	0	12	0	0	0	0	0	0
70530064fe9ba0c47c4a314d9294a6cc	0	0	0	0	0	0	0	0	0	0	0	0	0	0	0	0	0	0	0	0	0	0	0	0	0	0	0	0	0	0	0	0	0	0	0	0	0	47	0	0	0	0	0	0	0	0	0	0	0
1cacbc0fd60856f109cab5bfba6aac1c	0	0	0	0	0	0	0	0	0	0	0	0	0	0	0	0	0	0	0	0	0	0	0	0	0	114	0	0	0	0	0	0	0	0	0	0	0	0	0	0	0	0	0	0	0	0	0	0	0
a2422b3beceeacab582160ed87eea504	0	0	0	0	0	0	0	0	0	0	0	0	0	0	0	0	0	0	0	0	0	0	0	0	0	0	0	0	0	0	0	0	0	0	0	0	0	0	0	0	0	0	0	0	0	0	0	0	0
78802613d077d15e63c8da4b3a9d0a11	0	0	0	0	0	0	0	0	0	0	0	0	0	0	0	0	0	0	0	0	0	0	0	0	0	0	0	0	0	0	0	0	0	0	0	0	0	0	0	0	0	0	0	0	0	0	0	0	0
1055c9aab721342e42850965679013dd	0	0	0	537	0	0	0	0	0	0	0	0	0	0	0	0	0	0	0	0	0	0	0	0	0	0	0	0	0	0	0	0	0	0	0	0	0	0	0	0	0	0	0	0	0	0	0	0	0
652fb6525f31fb0929b217ec5d6b8c22	0	0	0	0	0	0	0	0	0	0	0	0	0	0	0	0	333	0	0	0	0	0	0	0	0	0	0	0	0	0	0	0	0	0	0	854	0	0	0	0	0	0	0	0	0	0	0	0	0
82ae196f64b957f2acca710db45df104	0	0	0	0	0	0	0	0	0	0	0	0	0	0	0	0	327	0	0	0	0	0	0	0	0	0	0	0	0	0	0	0	0	0	0	0	0	0	0	0	0	0	0	0	0	0	0	0	0
2c6398958fd6178732864fa4137f4092	0	0	0	0	0	0	0	0	0	0	0	0	0	0	0	0	0	0	0	0	0	0	0	0	0	0	0	0	0	0	0	0	0	0	0	0	0	0	0	0	0	0	0	0	0	0	0	0	0
1b36d72fec0111718b130b6c6cf7e83b	0	0	0	48	0	0	66	0	0	0	0	0	0	0	0	0	0	0	0	0	0	0	0	0	0	0	0	0	0	212	0	0	0	0	0	0	0	0	0	0	62	0	0	0	0	0	0	0	0
6790fce3d3d3f87e5427f5d84dcdcec5	0	0	0	0	0	0	0	85	0	0	0	0	0	0	15	78	0	0	0	0	26	0	0	0	0	0	0	0	0	0	0	0	0	0	0	0	0	0	0	0	0	0	0	0	0	0	0	0	15
da3b4f02e4e1379c26c9808636bf5163	0	0	0	0	0	0	0	0	0	0	0	0	0	0	0	0	0	0	0	0	0	0	0	0	0	0	0	0	0	0	0	0	0	0	0	0	0	0	0	0	0	0	0	0	0	0	0	0	0
5c258bdfc171c93d1fdb4d50338d3589	0	0	0	0	0	0	0	0	0	0	0	0	0	0	0	0	0	0	0	0	0	0	0	0	0	0	0	0	0	0	0	0	0	0	0	0	0	0	0	0	0	0	0	0	0	0	0	0	0
0f569c41b5fd48a18a412960a5d31a0e	0	0	0	30	0	0	0	0	0	0	0	0	0	0	0	0	0	0	0	0	0	0	0	0	0	0	0	0	0	46	0	0	0	0	0	0	0	0	0	0	0	0	0	0	0	0	0	0	0
46d3cfda5b2915d6a1154359860dbd96	0	0	0	0	0	0	0	0	0	0	0	0	0	0	0	0	0	0	0	0	0	0	0	0	0	0	0	0	0	536	0	0	0	0	0	0	0	0	0	0	0	0	0	0	0	0	0	0	0
c54cc6557a7f635e27c6d2519af23d7e	0	0	0	0	0	0	0	0	0	0	0	0	0	0	0	0	0	0	0	0	0	0	0	12	0	0	0	0	0	0	0	0	0	0	0	0	0	0	0	0	0	0	0	0	0	0	0	0	0
21bf046edad0e7d1f1ec5f8ef83179bb	0	0	0	103	0	62	700	0	0	0	0	0	0	0	0	0	0	0	0	0	0	0	0	0	0	0	0	0	0	0	0	0	0	0	0	0	0	0	0	0	0	0	0	0	0	0	0	0	0
7a35212aa5f40dcee12ed8efe6571cad	0	0	0	0	0	0	0	0	0	0	0	0	130	0	0	0	0	0	0	0	0	0	0	0	0	0	0	0	0	0	0	0	0	0	0	0	0	0	0	0	0	0	0	0	0	0	0	0	0
ca8fa7f255b8e65e33f753f9d0a625e6	0	0	0	0	0	0	0	0	0	0	0	0	0	0	0	0	0	0	0	0	0	0	0	0	0	0	0	0	77	0	0	57	0	0	0	0	0	0	0	0	0	0	0	0	0	0	0	0	0
41a8f27e316c4f58ced87f7bfbf07cb3	0	0	0	0	0	0	0	0	0	0	0	0	0	0	0	0	0	0	0	0	0	0	0	0	0	0	0	0	0	0	0	0	0	0	0	0	0	0	0	0	0	0	0	0	0	0	0	0	0
82e84c669fd6406e2b29ca0d564ac252	0	0	0	0	0	0	0	0	0	0	0	0	0	0	0	0	0	0	0	0	0	0	0	0	0	0	0	0	0	0	0	0	0	0	0	0	0	0	0	0	0	0	0	0	0	0	0	0	0
99c7990147b165499079defdb5a348a8	0	0	0	0	0	0	0	0	0	0	0	0	0	0	0	0	0	0	0	0	0	0	0	0	0	0	0	0	0	0	0	0	0	0	0	0	0	0	0	0	0	0	0	0	0	0	0	0	0
21388ef2fc6d46aa88a86246d37e5721	0	0	0	0	0	0	0	0	0	0	0	0	0	0	0	0	0	0	0	0	0	0	177	0	0	0	0	0	0	0	0	0	0	0	0	0	0	0	0	0	0	0	0	0	0	0	0	0	0
c8ccf455b037d104117c83e2f06adb58	0	0	0	0	0	0	0	0	26	0	0	0	0	0	0	0	0	0	0	0	0	0	176	0	0	0	0	0	0	0	0	0	0	0	0	0	0	44	0	0	0	0	0	0	0	0	0	0	0
f79a80d03d471037c1f2090bd123bdbf	0	0	0	0	0	0	0	0	0	0	0	0	0	0	0	0	0	0	0	0	0	0	0	0	0	0	0	0	0	0	0	0	0	184	0	0	72	0	0	0	0	0	0	0	0	0	0	0	0
ef8fd316bd6cf3362692c17186e62d8a	0	0	0	0	0	0	0	0	0	0	0	0	0	0	0	0	0	0	0	0	0	0	0	0	0	0	0	0	0	0	0	0	0	0	0	0	0	0	0	0	0	100	0	0	0	0	0	0	0
8d3292f26a53c1f07f59403cef479f4f	0	0	0	0	0	0	0	0	0	0	0	0	0	0	0	0	0	0	0	0	0	0	0	0	0	0	0	0	0	0	0	0	0	0	0	0	0	0	0	0	0	0	0	0	0	0	0	0	0
3ac63f94014b787aebea3bb63241dff9	0	0	0	0	0	0	0	0	0	0	0	0	0	0	0	0	0	0	0	0	0	0	0	0	0	0	0	0	0	0	0	0	0	0	0	0	0	0	0	0	0	0	0	0	0	0	0	0	0
c44ed177be5efc20c6f9cb2b927d87e7	0	0	0	0	0	0	0	0	0	0	0	0	0	0	0	0	0	0	0	0	0	0	0	0	0	0	0	0	0	0	0	0	0	0	0	0	0	0	0	0	0	0	0	0	0	0	0	0	0
01e1d570ffdb568715abfe7c59e5791a	0	0	0	49	0	0	161	0	0	0	0	0	0	0	0	0	0	0	0	0	0	0	0	0	0	0	0	0	0	58	0	0	0	0	0	0	0	0	0	0	0	0	0	0	0	0	0	0	0
455dc3aa6aa7c7aa1c9bdd61a6306ab8	0	0	0	0	0	0	0	0	0	0	0	0	0	0	0	0	0	0	0	0	0	0	0	0	0	0	0	0	0	0	0	0	0	0	0	0	0	0	0	0	0	0	0	0	0	0	0	0	0
46126e0466dccfb290484d7a64a988ae	0	0	0	0	0	0	0	0	0	0	0	0	0	0	0	0	0	0	0	0	0	0	0	0	0	0	0	0	0	0	0	0	0	0	12	0	0	0	0	0	0	0	0	0	0	0	0	0	0
406c0878b636c291992af385d0509cda	0	0	0	0	0	0	0	0	0	0	0	0	0	0	0	0	0	0	0	0	0	0	0	0	0	0	0	0	0	0	0	0	0	0	0	0	0	0	0	0	0	0	0	0	0	0	0	0	0
8a51894521b3f3644c38e6b513f43647	0	0	50	0	0	0	363	0	0	0	0	0	0	0	0	0	0	0	0	0	0	0	0	0	0	0	0	0	0	70	0	0	0	0	0	0	0	0	0	0	0	0	0	0	0	0	0	0	0
ffc54b648ae39279c5c611f0e2cce82e	0	0	0	0	0	0	0	0	0	0	0	0	0	0	583	0	0	0	0	0	0	0	0	0	0	0	0	0	0	0	0	0	91	0	0	0	0	0	0	0	0	0	0	0	0	0	0	0	0
7f28f497d51ddd087e4aa89296b26646	0	0	0	0	0	0	0	0	47	0	0	0	0	111	0	0	0	0	0	0	0	0	15	0	13	0	0	0	0	0	0	0	0	0	0	15	0	0	0	121	0	0	0	0	0	0	18	0	0
9f763cdf96be521d113c18f742f8c3d0	0	0	0	0	0	0	0	0	0	0	0	0	0	0	0	0	0	0	0	0	0	0	0	0	0	0	0	0	0	0	0	0	0	0	0	0	0	0	0	0	0	0	0	0	0	0	0	0	0
a80d94dfee65a9456e751e9df1134cd6	0	0	0	0	0	0	0	0	112	0	0	0	0	0	0	0	0	0	0	51	0	0	63	0	0	203	0	0	0	0	0	0	0	0	0	0	0	76	0	0	0	0	0	0	0	0	0	0	0
93cb0db7a4ca35f2866955d3a85c3cad	0	0	0	0	0	0	0	0	0	0	0	0	0	0	0	0	0	0	0	0	0	0	0	0	0	0	0	0	0	0	0	0	0	0	0	0	0	0	0	0	0	0	0	0	0	0	0	0	0
dc6ff157c2e5defdab4f9513d233b97d	0	0	0	0	0	0	0	0	0	0	0	0	0	0	0	0	0	0	0	0	0	0	0	0	0	0	0	0	0	0	0	0	0	0	0	0	0	0	0	0	0	0	0	0	0	0	0	0	0
41683a9e0acd97f8d1595f0b445012f1	0	0	0	0	0	0	0	0	0	0	0	0	0	0	36	0	0	0	0	0	35	0	0	0	0	0	0	0	0	0	0	0	0	0	0	0	0	0	0	0	0	92	0	0	0	0	0	0	0
baf45e58846faf7b2391d7fa1fc8cd03	0	0	0	0	0	0	0	1454	0	0	0	0	0	0	13	0	0	0	23	0	7	0	0	0	0	0	0	0	0	0	0	0	9	0	0	0	0	0	0	0	0	0	0	0	0	0	0	0	0
78259c3d6138ef86cafca174eda8d860	0	0	0	0	0	0	0	0	0	44	0	0	253	0	0	0	0	44	0	0	0	136	0	0	0	0	0	0	0	0	0	0	0	0	40	0	0	0	0	0	0	0	0	0	0	0	0	0	0
2b8a69a940be9503e0e74ca5fcd9a094	0	0	0	0	0	0	0	0	0	0	0	0	0	0	0	0	0	0	0	0	0	0	0	0	0	0	306	0	0	0	63	0	0	0	0	0	0	0	0	0	0	0	0	0	0	0	0	0	0
583ba3042ae4673a6c3abe75e8d2171a	0	0	0	0	0	0	0	0	0	0	0	0	0	0	0	0	0	0	0	0	0	0	0	0	0	0	0	0	0	0	56	0	0	0	51	0	0	0	0	0	0	0	0	0	0	0	0	0	0
75d027e345005ebb3cc16de54e626be4	0	0	0	0	0	0	0	0	0	0	0	0	0	0	0	0	0	0	0	0	0	0	0	0	0	0	0	0	0	0	0	0	0	0	0	0	0	0	0	0	282	0	0	0	0	0	0	0	0
855ea94e5c0b331d513df3df2ba261b6	68	0	0	0	0	0	0	0	0	0	0	0	0	0	0	0	142	0	0	0	0	0	0	0	0	0	0	0	0	0	0	0	0	0	0	59	0	0	0	45	0	0	0	0	0	0	0	0	0
8a758b0ed034c40861bad78a6368dba9	0	0	0	0	0	0	0	0	0	0	0	0	0	0	0	0	0	0	0	0	161	0	0	0	0	0	0	0	0	0	0	0	0	0	0	0	0	0	0	0	0	0	0	0	0	0	0	0	701
3b7a67ea4194269bace102a6edf1bfbf	0	0	0	0	0	0	0	0	0	0	0	0	0	0	0	0	0	0	0	0	0	0	0	0	0	0	0	0	0	0	0	0	0	0	0	0	0	0	0	0	0	0	0	91	0	0	0	0	0
0ec19a4c40980e2feb59c25b08fa686d	0	0	0	212	0	0	0	0	0	0	0	93	0	0	0	0	0	0	0	0	0	0	0	0	0	0	0	0	0	0	0	0	0	0	0	0	0	0	0	0	0	0	0	0	0	0	0	0	0
819509bfe6424dccf548476b51b90c0f	0	0	35	0	0	0	21	0	0	0	0	0	0	0	0	0	0	0	0	0	0	0	0	45	0	0	0	0	0	31	0	0	0	0	0	0	0	0	0	0	8	0	0	0	0	0	0	0	0
df3bba430daa198d7011bbc7da4a85ec	0	0	0	0	0	0	0	0	48	0	0	0	0	46	0	0	39	0	0	0	0	0	0	0	0	0	0	0	0	0	0	0	0	0	0	0	0	0	0	74	0	0	0	0	0	0	0	0	0
9d4a48d292fa035b20c495e91db4f11e	0	0	0	0	0	0	0	0	0	35	0	0	0	0	0	0	0	8	0	0	0	37	0	0	0	0	36	0	0	0	48	0	0	0	62	0	0	0	0	0	0	0	0	0	0	0	0	1	0
fe516f7c10402c647ead1f6c1db17ff4	0	0	0	61	0	0	0	0	0	0	0	0	0	0	0	0	0	0	0	0	0	0	0	0	0	0	0	0	0	0	0	0	0	0	0	0	0	0	0	0	0	0	591	0	0	0	0	0	0
32b59625a1257e0aed541d40071db8c0	0	0	0	0	0	0	0	0	0	53	0	0	0	0	0	0	0	91	0	0	0	0	0	0	0	0	0	0	0	0	0	0	0	0	0	0	0	0	0	0	0	0	0	0	0	0	0	0	0
45b4bd8dd176117868472f4d29ea5886	0	0	0	0	0	0	0	382	0	0	0	0	0	0	23	0	0	0	0	0	16	0	0	0	0	0	0	0	0	0	0	0	28	0	0	0	90	0	0	0	0	0	0	0	0	0	0	0	13
908e9e7abc0170d257cbe9b3e1fe5ea8	0	64	0	0	0	0	0	125	0	0	0	0	0	0	0	0	0	0	27	0	30	0	0	0	0	0	0	0	0	0	0	0	0	0	0	0	0	0	0	0	0	19	0	56	0	0	0	0	33
3b660bcf898d3e609b03b302fac58845	0	0	0	0	0	0	0	0	0	0	0	0	0	0	92	0	0	0	0	0	563	0	0	0	0	0	0	0	0	0	0	0	0	0	0	0	0	0	0	0	0	43	0	0	0	0	0	0	0
08bb30373eaf108bb8270b613bcaa632	0	0	0	0	0	0	0	0	0	0	0	100	0	0	0	0	0	0	0	0	0	0	0	0	0	0	0	0	0	0	0	0	0	0	0	0	0	0	0	0	0	0	0	0	0	0	0	0	0
89225bf5485b7fe0d0cd2e284824dc19	0	0	0	0	0	0	0	0	0	0	0	0	0	0	0	0	140	0	0	0	0	0	0	0	0	0	0	0	0	0	0	0	0	0	0	31	0	0	0	0	0	0	0	0	0	0	0	0	0
9f8b36a416ba9d5e959f54502cb1a4e0	0	0	0	0	0	0	0	0	0	0	0	0	0	0	0	0	0	0	0	0	0	0	0	0	0	0	0	0	0	0	0	0	0	0	0	0	0	0	0	0	62	0	0	0	0	0	0	0	0
c0f1003d5f840d9c19454f657d4780c7	167	0	0	0	0	0	0	0	0	0	0	0	0	0	0	0	165	0	0	0	0	0	0	0	0	0	0	0	0	0	0	0	0	0	0	0	0	0	0	0	0	0	0	0	0	0	0	0	0
18cf41986fb18f7fded421a0f6e4bc98	0	0	0	0	0	0	0	0	0	0	107	0	0	0	0	0	0	0	0	0	0	0	0	0	0	0	0	0	0	0	0	0	0	0	0	0	0	0	0	0	0	0	0	0	0	0	0	0	0
689fb65997235438d78da228f534800d	95	0	0	0	0	0	0	0	0	0	0	0	0	0	0	0	0	0	0	0	0	0	0	0	0	176	0	0	0	0	0	0	0	0	0	0	0	0	0	0	0	0	0	0	75	0	0	0	0
b90b927fc19d1a823640cd3d2fa35920	0	0	0	0	0	0	243	0	0	0	0	0	0	0	0	0	0	0	0	0	0	0	0	0	0	0	0	0	0	0	0	0	0	0	0	0	0	0	0	0	0	0	0	0	0	0	0	0	0
89a8f664f1e71dcfbf49aa487740a974	0	0	0	0	0	0	0	0	0	0	0	0	0	0	0	0	0	0	0	0	0	0	0	0	0	0	0	0	42	0	0	13	0	0	0	0	0	0	0	0	0	0	0	0	0	0	0	0	0
d522c46586f5b42189e682734f879887	0	0	0	0	0	214	0	0	0	0	0	0	0	0	0	0	0	0	0	0	0	0	0	64	0	0	0	0	0	0	0	0	0	0	0	0	0	0	0	0	0	0	89	0	0	0	0	0	0
3ba18ed06f756f4364f69dfff059f7d5	0	0	0	0	0	0	0	0	519	0	0	0	0	0	0	0	0	0	0	0	0	0	0	0	0	0	0	0	0	0	0	0	0	0	0	0	0	0	0	99	0	0	0	0	0	0	0	0	0
98404d09320f7b0d084837be44bb4251	0	0	0	0	290	0	0	0	0	0	0	0	0	0	0	0	0	0	0	0	0	0	0	0	0	0	0	0	0	0	0	0	0	0	0	0	0	0	0	0	0	0	0	0	0	0	0	0	0
1755cb1bde69f436065aa5469a641816	0	0	0	0	0	0	0	0	0	0	0	0	0	0	0	0	0	0	0	0	0	0	0	0	0	0	0	130	0	0	0	0	0	0	0	0	0	0	0	0	0	0	0	0	0	0	0	0	43
e4e7bd6c9b2f6ca7d1b74141abf43f9d	0	0	0	0	0	0	0	0	0	0	0	0	0	0	0	0	0	0	0	0	0	0	0	0	0	0	0	0	0	0	0	0	0	0	0	0	0	0	0	0	0	0	0	0	0	0	0	855	0
8e139015e1a2ffca396104c5a0594169	0	0	0	0	0	0	0	0	0	0	0	0	0	0	0	0	0	0	0	0	0	0	0	0	0	0	0	0	0	0	0	0	0	0	49	0	0	0	0	0	0	0	0	0	0	0	0	0	0
77081f6674d9e4e18461e2f66cb33ead	0	0	0	0	0	0	0	0	0	0	0	0	0	0	0	0	0	0	0	0	0	0	0	0	0	0	28	0	0	0	0	0	0	0	0	0	0	0	0	0	0	0	0	0	0	0	0	0	0
d6bcb8dcd948dfd4442cdfc1bc9b9200	0	0	0	0	0	0	0	0	0	0	0	78	0	0	0	0	0	0	0	0	0	0	0	0	0	0	0	0	0	0	0	0	0	0	0	0	0	0	0	0	0	0	325	0	0	0	0	0	0
2f1a746b374aec69cc30243c6b0ce0db	0	0	0	0	0	0	0	0	0	0	0	0	0	0	0	0	0	0	99	0	17	0	0	0	0	0	0	0	144	0	0	134	0	0	0	0	0	0	0	0	0	0	0	0	0	0	0	0	0
84263118929d7acd0a01277eb8b1ce09	0	0	0	0	0	0	0	0	0	0	0	0	0	0	0	0	0	0	0	0	0	0	0	0	0	88	0	0	0	0	0	0	0	0	0	0	0	0	0	0	0	0	0	0	0	0	0	0	0
74dd5c54db02065f7459b35d27e34545	0	0	0	0	0	0	0	0	0	0	0	0	0	0	0	0	0	0	0	0	0	0	0	0	0	0	0	0	0	0	0	0	0	0	0	0	0	0	0	0	0	0	0	0	0	163	0	0	0
c75664af107b2c44fa9a45edc6ae3c28	0	0	0	0	0	0	0	0	0	0	0	0	0	0	0	0	0	0	0	0	0	0	0	0	0	0	0	0	0	0	0	0	0	0	0	0	0	0	0	0	0	0	0	0	0	0	0	294	0
e40dc20efd5b6fcd85dc6bf91ae4fe4a	0	0	134	0	0	0	150	0	0	0	0	0	0	0	0	0	0	0	0	0	0	0	0	0	0	0	0	0	0	0	0	0	0	0	0	0	0	0	0	0	0	0	0	0	0	0	0	0	0
424190468ef6f5eece5ea8bc9be2e7f0	0	0	0	0	0	0	0	0	0	0	0	0	0	0	0	0	0	0	0	0	0	0	0	0	0	0	0	0	0	112	0	0	0	0	0	0	0	0	0	0	0	0	0	0	0	0	0	0	0
09ede3185c3117b7a9a0df74d6aa3b8e	0	0	0	0	0	0	0	0	0	0	0	0	0	0	0	0	0	0	0	0	0	0	0	0	0	0	0	0	0	0	0	0	0	0	0	0	0	0	0	0	0	0	0	0	0	0	0	0	0
bc32b4a725cdb0384b4c6c3b107b18eb	0	0	61	0	0	0	120	0	0	0	0	0	0	0	0	0	0	0	0	0	0	0	0	0	0	0	0	0	0	12	0	0	0	0	0	0	0	0	0	0	22	0	73	0	0	0	0	0	0
a22352f67a02ab3cdeaebf7627516c73	0	0	0	0	0	0	0	181	0	0	0	0	0	0	0	0	0	0	0	0	0	0	0	0	0	0	0	0	0	0	0	0	0	0	0	0	0	0	0	0	0	0	0	0	0	0	0	0	0
502048220625d0cb626e4afb142100dd	0	0	0	0	0	0	0	0	0	0	0	0	0	0	0	0	0	0	0	0	0	0	0	0	0	74	0	0	0	0	0	0	0	0	0	0	0	96	0	0	0	0	0	0	0	0	0	0	0
ad4e98a3bb45a2f6a9489bb38be70186	0	0	738	0	0	0	103	0	0	0	0	0	0	0	0	0	0	0	0	0	0	0	0	0	0	0	0	0	0	0	0	0	0	0	0	0	0	0	0	0	0	0	0	0	0	0	0	0	0
965ee83336d94a9d60feb0db8b9a3a7d	0	0	0	0	0	0	0	0	0	0	0	0	0	0	0	0	0	0	0	0	0	0	0	0	0	0	0	0	0	0	0	0	0	0	0	0	0	0	0	0	0	0	0	0	0	0	0	0	0
5b1dc07d79d4932e732c2075346cd1f7	0	0	0	0	0	0	0	0	0	0	0	0	0	0	0	0	0	0	0	0	0	0	0	0	0	0	0	0	0	0	0	0	0	0	0	0	0	0	0	0	0	0	0	0	0	0	0	0	0
a381c92c7b28d2b3fb5b155cf6553188	0	0	0	0	0	0	0	0	0	0	0	0	0	0	0	0	0	0	0	0	823	0	0	0	0	0	0	0	0	0	0	0	0	0	0	0	0	0	0	0	0	0	0	0	0	0	0	0	0
957533b209625caa37b192588e8acf7f	0	0	0	0	0	0	0	0	0	112	130	0	0	0	0	0	0	20	0	0	0	0	0	0	0	0	0	0	0	0	33	0	0	0	0	0	0	0	26	0	0	0	0	0	0	0	0	0	0
1530cb7a3d93152bf4122a2d2cd64120	78	0	0	0	0	0	0	0	0	0	0	0	0	0	0	0	14	0	0	0	0	0	0	0	0	12	0	0	0	0	0	0	0	0	0	0	0	0	0	22	0	0	0	0	25	0	19	0	0
16649a0d3733b841b0d9f27652139399	0	0	0	0	0	0	0	0	0	0	0	0	0	0	0	0	0	0	0	0	0	0	0	0	0	0	0	0	0	0	0	0	0	0	0	0	0	0	0	0	0	0	0	0	0	0	0	0	0
07c9d040cc193de3af8a4764d9ecdc50	0	0	0	42	0	16	68	0	0	0	0	0	0	0	0	0	0	0	0	0	0	0	0	0	0	0	0	0	0	77	0	0	0	0	0	0	0	0	0	0	0	0	10	0	0	0	0	0	0
be1e11928e5b38efa04a72a1293c35bb	0	0	0	0	0	66	0	0	0	0	0	0	0	0	0	0	0	0	0	0	0	0	0	0	0	0	0	0	0	123	0	0	0	0	0	0	0	0	0	0	67	0	0	0	0	0	0	0	0
b9bf00ee146c77bf6106a12159567e39	0	118	0	0	0	0	0	99	0	0	0	0	0	0	14	28	0	0	0	0	0	0	0	0	0	0	0	0	0	0	0	0	0	0	0	0	0	0	0	0	0	0	0	0	0	0	0	0	0
13ab14eec06327771208e69c2cccb01c	0	0	0	0	0	0	0	0	0	0	0	0	0	0	0	0	0	0	0	0	0	0	0	0	0	0	0	0	0	0	0	0	0	0	0	0	0	0	0	0	0	0	0	0	0	0	0	0	0
a537ae46cfe6c153bcd4b0b4cb3fb456	38	0	0	0	0	0	0	0	0	0	0	0	0	0	0	0	55	0	0	0	0	0	22	0	0	0	0	0	0	0	0	0	0	0	0	0	0	0	0	69	0	0	0	0	0	0	34	0	0
18d9ccc412acd5e883521f62f0bf7cc9	0	0	0	0	0	0	0	0	0	52	0	0	46	0	0	0	0	28	0	0	0	0	0	0	0	0	0	0	0	0	22	0	0	0	22	0	0	0	0	0	0	0	0	0	0	0	0	63	0
3b27ef45f455313470aaa21f7b7058c5	0	0	0	0	0	0	0	0	0	0	0	0	0	0	0	0	0	0	0	54	0	0	0	0	0	0	0	0	0	0	0	0	0	0	0	0	0	0	0	0	0	0	0	0	0	0	0	0	0
09a3da095f6ed2798ac62d0115e57aff	0	0	0	0	0	0	0	0	0	51	0	0	0	0	0	0	0	0	0	0	0	0	0	0	0	0	0	0	0	0	0	0	0	0	0	0	0	0	0	0	0	0	0	0	0	0	0	0	0
6ca7128c803c37d87523cb052c92aa23	0	0	912	0	0	0	150	0	0	0	0	0	0	0	0	0	0	0	0	0	0	0	0	0	0	0	0	0	0	0	0	0	0	0	0	0	0	0	0	0	0	0	0	0	0	0	0	0	0
468133836b2476c0a676b751114a8229	112	0	0	0	0	0	0	0	103	0	0	0	0	0	0	0	17	0	0	0	0	0	0	0	0	0	0	0	0	0	0	0	0	0	0	0	0	0	0	0	0	0	0	0	0	0	38	0	0
c4ec8b1d5d7759416d18d1f56c690b9e	0	0	0	0	0	0	105	0	0	0	0	0	0	0	0	0	0	0	0	0	0	0	0	0	0	0	0	0	0	0	0	0	0	0	0	0	0	0	0	0	0	0	0	0	0	0	0	0	0
70a1e93353c96f02cef5eeefa1d38242	0	0	0	0	0	0	0	0	0	0	0	0	0	0	0	0	0	0	0	0	188	0	0	0	0	0	0	0	0	0	0	0	0	0	0	0	0	0	0	0	0	51	0	0	0	0	0	0	203
0301f58f2dfa8b97d26cc2c1c27c10f8	0	0	178	0	0	63	0	0	0	0	0	19	0	0	0	0	0	0	0	0	0	0	0	0	0	0	0	0	0	0	0	0	0	0	0	0	0	0	0	0	0	0	0	0	0	0	0	0	0
bf2d574f5fc93d4a66ca66bfb3b1bcfa	25	0	24	0	0	0	0	0	0	0	0	0	0	0	0	0	55	0	0	0	0	0	0	0	0	0	0	0	0	0	0	0	0	0	0	0	0	0	0	0	0	0	0	0	0	24	0	0	0
39ab963cd7215de4975cef39a0c44f98	0	0	0	0	0	0	0	0	0	0	0	0	0	0	0	0	0	0	0	0	0	0	0	0	0	0	0	0	0	0	0	0	0	0	0	0	0	0	0	0	0	0	0	0	0	0	0	0	0
08f6eceeff31a9cc452d3a77af01d3c9	0	0	0	0	0	0	0	0	0	0	0	0	0	0	0	0	0	0	0	0	0	0	0	0	0	0	0	0	0	0	0	0	0	0	0	0	0	0	0	0	0	0	0	0	0	0	0	0	0
bb4b3a194667b0dadbbac76f3b8637ca	0	0	0	0	0	0	0	0	0	0	0	0	0	0	0	0	0	0	0	0	0	0	0	0	0	0	0	0	0	0	0	0	0	0	0	0	0	0	0	0	0	0	0	0	0	0	0	0	0
ca41fa511fabc3a9db40395886620066	0	0	0	0	0	0	0	0	0	0	0	0	0	0	0	0	0	0	0	0	0	0	0	0	0	0	0	0	0	0	0	0	0	0	0	0	0	0	541	0	0	0	0	0	0	0	0	0	0
5ec8c3cc4d2b75389feb59509c89dc94	0	0	0	0	0	0	0	0	0	0	0	0	0	0	0	0	0	0	0	0	0	0	0	0	0	0	0	0	0	0	0	0	0	0	0	0	0	0	0	0	0	0	0	0	0	0	0	0	0
106d0f04ca6757b241831eac037f3178	83	0	0	0	0	0	0	0	21	0	0	0	0	45	0	0	43	0	0	0	0	0	0	0	0	145	0	0	0	0	0	0	0	0	0	0	0	0	0	82	0	0	0	0	0	0	0	0	0
b3781b1d9ce2bbca1a209f41ad0a97b2	0	0	0	0	0	0	0	0	0	0	0	0	0	0	0	0	0	0	0	0	0	0	0	0	0	0	0	0	0	0	0	0	0	0	0	0	0	0	127	0	0	0	0	0	0	0	0	0	0
3b3ddd09e371d1c2fee59b9b8f2ceb03	0	0	0	0	0	0	0	0	0	0	0	0	0	0	0	0	0	0	0	0	0	84	0	0	0	0	0	0	0	0	0	0	0	0	0	0	0	0	0	0	0	0	0	0	0	0	0	0	0
a6d18bb0646cb1c4cea9ad0d7da51da1	0	0	0	0	0	0	0	0	0	0	0	0	0	0	0	0	0	0	0	0	0	0	0	0	0	0	0	0	0	0	0	0	0	0	0	0	0	0	0	0	1742	0	0	0	0	0	0	0	0
48743a6505b28efa23375f91b74ddb5a	0	0	0	0	0	0	0	0	0	18	0	0	0	0	0	0	0	0	0	0	0	0	0	0	0	0	0	0	0	0	0	0	0	0	0	0	0	0	0	0	0	0	0	0	0	0	0	117	0
202900894b520ffa722aac5f919f38bb	0	0	0	0	0	0	0	0	0	0	0	0	0	0	0	0	0	0	0	0	0	0	0	0	0	0	0	0	0	0	0	0	0	0	0	0	0	0	0	0	0	15	0	0	0	0	0	0	0
94f9163f4cbb9f30ed6d28f3e16c127a	0	0	0	0	0	0	0	0	0	0	0	0	0	0	0	0	0	0	0	0	0	548	0	0	0	0	0	0	0	0	0	0	0	0	0	0	0	0	0	0	0	0	0	0	0	0	0	0	0
1b1f06cc5f4b377bf2975495f4adacf0	0	22	0	0	0	0	0	0	0	0	0	0	0	0	0	0	0	0	86	0	0	0	0	0	0	0	0	0	0	0	0	0	0	0	0	0	0	0	0	0	0	1	0	0	0	0	0	0	160
b746782bf392bf169b2ab1cbf0e06c9f	0	0	29	0	0	0	253	0	0	0	0	0	0	0	0	0	0	0	0	0	0	0	0	0	0	0	0	0	0	52	0	0	0	0	0	0	0	0	0	0	0	0	48	0	0	0	0	0	0
f605cad02e92d4bd258c30bde06a9427	0	0	0	0	0	0	0	0	0	0	0	0	0	0	0	0	0	0	0	0	0	0	0	0	0	0	0	0	0	0	0	0	0	0	0	0	0	0	0	0	0	0	0	0	0	0	0	0	0
12f955a0a709c93814efe9c504b408b2	0	0	0	0	0	0	475	0	0	0	0	0	0	0	0	0	0	0	0	0	0	0	0	0	0	0	0	0	0	0	0	0	0	0	0	0	0	0	0	0	0	0	0	0	0	0	0	0	0
b64c5c6312631eaefa47f66b2aa32843	0	0	0	0	0	0	0	0	0	0	0	0	0	0	0	0	0	0	0	0	0	0	0	0	0	0	0	0	0	0	0	0	0	0	0	0	0	0	0	0	0	0	0	0	0	0	0	0	0
a55c3c0e3410bdfca7e0d1ca08e09ccf	0	0	0	0	0	0	0	0	0	0	0	0	0	0	0	0	0	0	0	0	0	0	0	0	0	0	0	0	0	0	0	0	0	0	0	0	0	0	0	0	0	0	0	0	0	0	0	670	0
aac40a9d921a8b1d04aa3dc859a9a499	0	0	0	0	0	0	0	0	0	0	0	0	0	0	0	0	0	0	0	0	0	0	0	93	0	0	0	0	0	0	0	0	0	0	0	0	0	0	0	0	0	0	0	0	0	0	0	0	0
bbd47bc3fba5979269daf174c6c6a1fb	0	0	0	0	0	0	0	0	0	0	0	0	0	0	0	0	0	0	0	0	0	0	0	0	0	0	0	0	0	0	0	0	0	0	0	0	0	0	0	0	0	0	0	0	0	0	0	0	0
b462debf8b8ba835cba82ae528fa15f4	272	0	0	0	0	0	0	0	0	0	0	0	0	0	0	0	0	0	0	0	0	0	0	0	0	0	0	0	0	0	0	0	0	0	0	0	0	0	0	0	0	0	0	0	262	0	0	0	0
1bba5888a54d49615c0e3087c770c04a	0	0	0	0	0	0	0	0	0	0	0	0	0	0	0	0	0	0	0	0	0	0	0	0	0	0	0	0	0	343	0	0	0	0	0	0	0	0	0	0	0	0	0	0	0	0	0	0	0
04232d64f71de0e3bef3818e2a8b3558	0	0	0	0	0	0	0	0	0	0	0	0	33	0	0	0	0	0	0	0	0	0	0	0	0	0	8	0	0	0	183	0	0	0	108	0	0	0	0	0	0	0	0	0	0	0	0	0	0
05da9e2506c8297814f5f436c2624079	0	0	0	0	0	0	0	0	0	0	0	0	0	0	0	0	0	0	0	0	0	0	0	0	0	0	0	0	322	0	0	344	0	0	0	0	0	0	0	0	0	0	0	0	0	0	0	0	0
8d8cc9da169e23ece32ad392a54ba8f2	0	0	0	0	0	0	0	0	0	0	0	0	0	0	0	0	0	0	0	0	0	0	0	0	0	0	0	0	0	0	0	0	0	0	0	0	0	0	0	0	0	0	0	0	0	0	0	0	0
4ffd8bf2cde87126ef8dc2353891a65f	0	0	0	0	0	0	0	0	0	0	0	0	0	0	0	0	0	0	0	0	575	0	0	0	0	0	0	0	0	0	0	0	0	0	0	0	0	0	0	0	0	0	0	0	0	0	0	0	0
9edfff9bab011a91aa77ccf53db46395	0	0	0	0	0	0	0	0	0	0	0	0	0	0	0	0	0	0	0	0	0	0	0	0	0	0	0	0	0	0	0	0	0	0	0	0	0	0	0	0	0	0	0	0	0	0	0	0	0
2d96e3d8c6f491e0a3052a51024acaa9	0	0	0	0	0	0	0	0	0	0	0	0	0	0	0	0	0	0	0	0	0	0	0	0	0	0	0	0	0	0	0	0	0	0	0	0	0	0	0	0	0	0	0	0	0	0	0	0	0
2369afe08dee0298da0533ce88fdfc72	0	0	0	0	0	0	0	0	0	0	0	0	0	0	0	0	0	0	0	0	0	0	0	0	0	0	0	0	0	0	0	0	0	0	0	0	0	0	0	0	0	0	0	0	0	0	0	0	0
568f99a5435fd7da95404625e911b1a9	0	0	0	0	0	0	0	0	0	0	0	0	0	0	0	0	0	0	0	0	0	0	0	0	0	0	0	0	0	0	0	0	0	0	0	0	0	0	0	0	0	0	0	0	0	0	0	0	0
4c6eb4f4e514ec38fe007a307b9aa01b	0	0	0	0	0	0	0	0	0	0	0	0	0	0	0	130	0	0	0	0	42	0	0	0	0	0	0	0	0	0	0	0	0	147	0	0	28	0	0	0	0	0	0	0	0	0	0	0	210
7cdbee585acfcfae8403af2f906eaf45	0	0	0	0	0	0	0	0	0	0	0	0	0	0	0	0	0	0	0	0	0	0	0	0	0	0	0	0	0	0	0	0	0	0	0	0	0	0	0	0	0	0	0	0	0	0	0	0	0
db98cf6abdcc01c6edf253792d7f31c8	0	0	0	0	0	0	0	0	0	0	0	0	0	0	0	0	0	7	0	0	0	0	0	0	0	0	61	0	0	0	7	0	0	0	16	0	0	0	0	0	0	0	0	0	0	0	0	0	0
aa89fe23becbd90ed69c6f999d76b95d	0	0	0	0	0	0	0	0	3	0	0	0	0	0	0	0	0	0	0	0	0	0	91	0	0	0	0	0	0	0	0	0	0	0	0	0	0	0	0	0	0	0	0	0	0	0	0	0	0
ce7f4873a9fbb75de952568df4663b77	0	0	0	0	0	0	0	0	0	0	0	0	0	0	0	0	0	0	0	0	0	0	0	0	0	0	0	0	0	0	0	0	0	0	0	0	0	0	0	0	0	0	0	0	0	0	0	0	0
9e55865923c77c74cf3b2612ce98d51d	0	0	0	0	0	0	0	0	0	0	0	0	0	0	0	0	0	0	0	0	0	0	0	0	0	0	0	0	0	0	0	0	0	0	0	0	0	0	0	0	0	0	0	0	0	0	0	0	0
4d7e5d4ad52853875be658b1c963387c	0	0	0	0	0	0	0	0	0	0	0	0	0	0	0	0	0	0	0	0	0	0	0	0	0	0	0	0	0	0	0	0	0	0	0	0	0	0	0	0	0	0	0	0	0	0	0	0	0
4ca18506dbd4dee7ebfb583bb3cde2fa	0	0	0	0	0	0	0	0	0	0	0	0	0	0	0	0	0	0	0	0	0	0	206	0	0	0	0	0	0	0	0	0	0	0	0	0	0	0	0	21	0	0	0	0	0	0	0	0	0
3c460c49c7ccb3ea4310771e6dc22ead	0	0	0	0	0	0	0	0	200	0	0	0	0	0	0	0	0	0	0	0	0	0	0	0	0	0	0	0	0	0	0	0	0	0	0	0	0	0	0	0	0	0	0	0	0	0	0	0	0
acd6c10df40eab5f053e9221fbaabb94	0	0	0	0	0	0	0	0	0	0	0	0	0	0	0	0	0	0	0	0	0	0	0	0	0	0	0	0	0	0	0	0	0	0	0	0	0	0	0	0	0	0	0	0	0	0	0	0	0
5e8bfcf5d687ecf0e7c408d7fa35ff64	0	0	0	0	0	0	0	0	0	0	0	0	0	0	0	0	0	0	0	0	0	0	0	0	0	0	0	0	0	0	471	0	0	0	251	0	0	0	0	0	0	0	0	0	0	0	0	0	0
4b134643520bca8f3f33f137b5f546e5	0	0	0	0	0	0	0	0	0	0	0	0	0	0	0	0	0	0	0	0	0	0	0	0	0	0	0	0	0	0	0	0	0	0	0	0	0	0	0	0	0	0	0	0	0	0	140	0	0
d6ca98ca501ea1476d56481cb7fb0b84	0	0	0	0	0	0	0	0	0	0	0	0	0	0	0	0	0	0	0	0	0	0	0	0	0	0	0	0	0	0	0	0	0	0	0	0	0	0	0	125	0	0	0	0	0	0	0	0	0
d63c463df01726c865c28a68656a995d	0	0	0	0	0	0	0	0	0	0	0	0	0	0	0	0	0	0	0	0	0	0	0	117	0	0	0	0	0	0	0	0	0	0	0	0	0	0	0	0	0	0	0	0	0	0	0	0	0
bb5fa869c9390dca4324866bf9c3e29a	0	0	0	0	0	0	0	0	0	0	0	0	0	0	0	0	0	0	0	0	0	0	0	0	0	0	0	0	0	0	0	0	0	0	0	0	0	0	0	0	0	0	0	0	0	0	0	0	0
5484fda564dbe1ed8151ba831cb899ff	0	0	0	0	0	0	0	393	0	0	0	0	0	0	0	0	0	0	0	0	0	0	0	0	0	0	0	0	0	0	0	0	0	0	0	0	0	0	0	0	0	62	0	116	0	0	0	0	0
f966976248cead824d9ecc3ff9f01788	0	0	0	0	0	0	0	0	0	0	0	0	0	0	0	0	0	0	0	0	0	0	0	0	0	0	0	0	0	0	0	0	0	0	0	0	0	0	0	0	0	0	0	0	0	0	0	0	0
eb8735ef1fa928758e445a72a62b0067	0	0	35	0	0	0	0	0	0	0	0	0	0	0	0	0	0	0	0	0	0	0	0	0	0	0	0	0	0	0	0	0	0	0	0	0	0	0	0	0	28	0	19	0	0	0	0	0	0
5973a5336d9dc2b33ed1b4b737049cee	0	0	0	0	0	0	0	0	0	0	0	0	0	0	0	0	0	0	0	0	0	0	0	0	0	0	0	0	0	0	0	0	0	0	0	0	0	0	0	0	0	0	0	0	0	0	0	0	0
8efa1ef92c39364b144b0a36c5529810	0	0	0	0	0	0	0	352	0	0	0	0	0	0	0	0	0	0	0	0	0	0	0	0	0	0	0	0	0	0	0	0	0	164	0	0	117	0	0	0	0	0	0	0	0	0	0	0	181
e1e5f21d791e7567f8b5638f306f1591	0	0	0	44	0	0	0	0	0	0	0	0	0	0	0	0	0	0	0	0	0	0	0	0	0	0	0	0	0	0	0	0	0	0	0	0	0	0	0	0	0	0	0	0	0	0	0	0	0
76da2fcc7a7608a5e9741b1a839ddd31	0	0	0	0	0	0	0	0	0	0	0	0	0	0	0	0	0	0	0	0	0	0	0	0	0	0	0	0	0	0	0	0	0	0	0	0	0	0	0	0	0	0	0	0	0	0	0	0	0
1b6fd0b6a30b317f4993e2561e4135a2	0	0	0	0	0	0	0	0	0	0	0	0	0	0	0	0	0	0	0	0	0	0	0	0	0	0	0	0	0	0	0	0	0	0	0	0	0	0	0	0	0	0	0	0	0	0	0	0	0
c2066c64bf674947880d5e2273724644	0	0	0	135	0	0	0	0	0	0	0	0	0	0	0	0	0	0	0	0	0	0	0	0	0	0	0	0	0	0	0	0	0	0	0	0	0	0	0	0	0	0	0	0	0	0	0	0	0
5196c9764da0502795db79ff791e5e61	0	0	0	0	0	0	0	0	147	0	0	0	0	0	0	0	0	0	0	0	0	0	121	0	0	0	0	0	0	0	0	0	0	0	0	0	0	0	0	193	0	0	0	0	0	0	0	0	0
3606bf8892eb7134c248a1d0abfc8931	0	0	0	0	0	0	0	0	0	0	0	0	0	0	0	0	0	0	0	0	0	0	0	0	0	0	0	0	0	0	0	0	0	0	0	0	0	0	0	0	0	0	0	0	0	0	0	0	431
7c4ca46e2733aaf980f7947444c3a45b	0	0	0	0	0	0	0	0	0	35	0	0	0	0	0	0	0	10	0	0	0	0	0	0	0	0	43	0	0	0	50	0	0	0	55	0	0	0	18	0	0	0	0	0	0	0	0	0	0
e11e6c82ff7a02056aa7708084d23277	0	0	0	0	0	0	0	0	0	0	0	0	0	0	0	0	0	0	0	0	0	0	0	0	0	0	0	0	0	0	0	0	0	0	0	0	0	0	0	0	0	0	0	0	0	0	0	0	0
c2449a345a00f98e5da10ff677717ab7	0	0	0	0	0	0	0	0	0	0	0	0	0	0	0	0	0	0	0	0	0	0	0	0	0	0	0	0	0	0	0	0	0	0	0	0	0	0	0	0	0	0	0	0	0	0	0	0	0
52a332b80dfb90046fbdb80c27628594	0	0	0	0	0	0	0	0	0	0	0	0	0	0	0	0	0	0	0	0	0	0	0	0	0	0	0	0	0	0	0	0	0	0	0	0	0	0	0	0	0	0	0	0	0	0	0	0	0
fe6dc4b59cf480e541c10bdbc58d024a	154	0	0	0	0	0	0	0	0	0	0	0	0	0	0	0	0	0	0	0	0	0	0	0	0	0	0	0	0	0	0	0	0	0	0	0	0	0	0	0	0	0	0	0	0	14	0	0	0
03df32b91e6873759b05dc5184931305	0	0	0	0	0	0	0	0	0	0	0	0	0	0	0	0	0	0	0	0	0	0	0	0	0	0	0	0	0	0	0	0	0	0	0	0	0	0	0	0	0	0	0	0	0	0	0	0	0
d084c7112fc3b04acf58a987e0c0b37d	0	0	0	0	0	0	0	0	0	0	0	0	0	0	0	0	0	0	0	0	0	0	0	0	0	0	0	0	0	0	0	0	0	0	0	0	0	0	0	0	0	0	0	0	0	0	0	0	0
2e27abcb1deb50beed29f476c6bf1131	0	0	182	0	0	0	0	0	0	0	0	0	0	0	0	0	0	0	0	0	0	0	0	0	0	0	0	0	0	0	0	0	0	0	0	0	0	0	0	0	0	0	0	0	0	0	0	0	0
1e110c5f47e9a0987d55f43d9f55de8a	0	0	0	0	0	14	0	0	0	0	0	37	0	0	0	0	0	0	0	0	0	0	0	0	0	0	0	0	0	97	0	0	0	0	0	0	0	0	0	0	14	0	0	0	0	0	0	0	0
c51e5b9d75a394f175f28e75a7f7a6eb	0	0	0	0	0	0	0	0	0	0	0	0	0	0	0	0	0	0	0	0	0	0	0	0	0	0	0	0	0	0	0	0	0	0	0	0	0	0	0	0	0	0	0	0	0	0	0	0	0
5312623a7dbe51f532585354d412a97b	0	0	0	0	0	0	0	0	0	0	0	0	0	0	0	0	0	0	0	0	0	0	0	0	0	0	0	0	0	0	0	0	0	0	0	0	0	0	83	0	0	0	0	0	0	0	0	0	0
66297fbb3bdef364dd8b0650c08d5510	0	0	0	41	0	0	0	0	0	0	0	0	0	0	0	0	0	0	0	0	0	0	0	0	0	0	0	0	0	9	0	0	0	0	0	0	0	0	0	0	61	0	0	0	0	0	0	0	0
0e7b7963722e9c31bd20a5a198effc3e	0	0	0	0	0	34	0	0	0	0	0	0	0	0	0	0	0	0	0	0	0	0	0	0	0	0	0	0	0	0	0	0	0	0	0	0	0	0	0	0	208	0	89	0	0	0	0	0	0
ab27c27bf1d778bfe7ab7c93ab41ffa7	0	0	0	0	0	0	0	0	0	0	0	0	0	0	0	0	0	0	0	0	0	0	0	0	0	0	0	0	0	0	0	0	0	0	0	0	0	0	0	0	0	0	0	0	0	0	176	0	0
28f9a22e073b2c4d43b30c30f90fcdbe	0	0	0	0	0	0	0	0	0	0	0	0	0	0	0	0	0	0	0	0	0	0	0	0	0	0	0	0	92	0	0	120	0	0	0	0	0	0	0	0	0	919	0	0	0	0	0	0	0
3de8eb83d14362ee96c463aa8b658044	0	0	0	0	0	0	1243	0	0	0	0	0	0	0	0	0	0	0	0	0	0	0	0	0	0	0	0	0	0	0	0	0	0	0	0	0	0	0	0	0	0	0	0	0	0	0	0	0	0
a7f41897087d48247b16de74e0afd14a	0	0	0	0	0	0	0	0	0	0	0	0	0	0	0	0	0	125	0	139	0	0	0	0	0	0	0	0	0	0	0	0	0	0	0	0	0	0	0	0	0	0	0	0	0	0	0	0	0
cad0d2a3928f34c4698e187e165ecacf	0	0	0	0	0	0	0	0	0	0	0	0	0	0	0	0	0	0	0	0	0	0	0	0	0	0	0	0	0	0	0	0	0	0	0	0	0	0	0	0	0	0	0	0	0	0	0	0	0
ef80a8a2243a74191f0a8114ecf0836b	0	0	0	0	0	0	0	0	0	0	0	0	0	0	0	0	49	0	0	0	0	0	96	0	0	0	0	0	0	0	0	0	0	0	0	0	0	0	0	0	0	0	0	0	0	80	0	0	0
6b0cb40ea3f2f2da8dd85b8b8cf4a425	0	0	0	0	0	0	0	0	0	0	0	0	0	0	0	0	0	0	0	0	0	0	0	0	0	0	0	0	0	0	0	0	0	0	0	0	0	0	0	0	0	0	0	0	0	0	0	0	0
016f4cdf81ed2637643b95c02a6354a6	0	0	0	0	0	0	0	0	0	0	0	0	0	0	3	66	0	0	0	0	0	0	0	0	0	0	0	0	34	0	0	0	0	0	0	0	0	0	0	0	0	0	0	0	0	0	0	0	0
63ab53e943c31179349675a6181bd7cb	0	0	0	0	0	0	0	0	0	0	0	0	0	0	0	0	0	0	0	0	0	0	0	0	0	0	0	0	0	0	0	0	0	0	0	0	0	0	0	0	0	0	0	0	0	0	0	0	0
d8187e5159ca228ed302bf570f7424db	0	0	1	0	0	0	0	0	0	0	0	0	0	0	0	0	0	0	0	0	0	0	0	0	0	0	0	0	0	0	0	0	0	0	0	0	0	0	0	0	0	0	0	0	0	0	0	0	0
50414a6f26e45eebc90f28d5e3e66db3	0	0	0	0	0	0	0	0	0	0	0	0	0	0	0	0	0	0	0	0	0	0	0	0	0	0	0	0	0	0	0	0	0	0	0	0	0	0	0	0	0	0	0	0	0	0	0	0	0
a78092f1f1e7c2fd60f81b55514ae7ba	0	0	0	0	0	0	0	0	0	0	0	0	0	0	50	0	0	0	0	0	0	0	0	0	0	0	0	0	0	0	0	0	0	0	0	0	0	0	0	0	0	97	0	0	0	0	0	0	0
3694af5de5d20823f55e969a27209123	0	0	0	0	0	0	0	0	0	0	0	0	0	0	0	0	0	0	0	0	0	0	0	0	0	0	0	0	0	0	0	0	0	0	0	0	0	0	0	0	0	0	0	0	0	0	0	0	0
39ddeb4c50e3e14cc5382fc4cb5d67a3	0	0	0	0	0	0	0	40	0	0	0	0	0	0	0	0	0	0	0	0	0	0	0	0	0	0	0	0	0	0	0	0	0	0	0	0	0	0	0	0	0	0	0	0	0	0	0	0	0
4336f1fb91ef212bf1f778bc522d3b30	0	0	0	0	0	0	0	0	0	0	0	0	0	0	0	0	0	0	0	0	0	0	0	0	0	0	0	0	0	0	0	0	0	0	0	0	0	0	0	0	0	0	0	0	0	0	0	0	0
765ff9079a739f88c44d03a5dc4c5ab3	0	263	0	0	0	0	0	0	0	0	0	0	0	0	0	0	0	0	0	0	0	0	0	0	0	0	0	0	0	0	0	0	0	129	0	0	144	0	0	0	0	0	0	0	0	0	0	0	0
747b2d6b6bcff884914cc7eb8d5bc68c	0	0	0	0	0	0	0	0	0	0	0	0	0	0	0	0	0	0	0	0	0	0	0	0	0	0	0	0	0	0	0	0	0	0	0	0	0	0	0	0	0	0	0	0	0	0	0	0	0
3e075c1cd21729a71331f3abd2d2b0ee	0	0	0	29	0	46	0	0	0	0	0	0	0	0	0	0	0	0	0	0	0	0	0	0	0	0	0	0	0	17	0	0	0	0	0	0	0	0	0	0	0	0	0	0	0	0	0	0	0
dd15e33e31fcaf644875f6714de1a2c4	0	0	0	0	0	0	0	0	55	0	0	0	0	14	0	0	0	0	0	0	0	0	0	0	0	0	0	0	0	0	0	0	0	0	0	0	0	0	0	0	0	0	0	0	0	0	0	0	0
bab3f271115d9f443e65726dfa59620a	0	0	0	0	0	0	0	0	0	0	0	0	0	0	0	0	0	170	0	0	0	0	0	0	0	0	0	0	0	0	0	0	0	0	0	0	0	0	0	0	0	0	0	0	0	0	0	0	0
1f824652c8fae95f04a8b0daf5e760aa	0	0	0	0	0	0	0	0	0	0	0	0	0	0	0	0	0	0	0	0	0	0	0	0	0	0	0	0	0	0	0	0	0	0	0	0	0	0	0	0	0	0	0	0	0	0	0	0	0
fe78920ee394b15b1acf4bdc9aedd171	0	0	0	0	0	0	0	0	0	0	0	0	0	0	0	0	0	0	0	0	0	0	0	0	0	0	0	0	0	0	0	0	0	0	0	0	0	0	0	0	0	0	0	0	0	0	0	0	0
55778510f7460b160e2c95dac73b1f53	0	0	0	0	0	0	0	0	49	0	0	0	0	0	0	0	0	0	0	0	0	0	0	0	0	0	0	0	0	0	0	0	0	0	0	0	0	0	0	0	0	0	0	0	0	0	0	0	0
b861f810cbc7477ccfcdeec3d57326fa	0	0	0	0	0	0	0	0	0	0	0	0	0	0	0	0	0	0	0	0	0	0	0	0	0	0	0	0	0	0	0	0	0	0	0	0	0	0	0	0	0	0	0	0	0	0	0	0	0
b84a1f43cd6df4951d1da172f0d2bec3	0	0	0	0	0	0	0	0	0	0	0	0	0	0	0	0	0	0	0	0	0	0	138	0	0	257	0	0	0	0	0	0	0	0	0	0	0	39	0	0	0	0	0	0	27	34	0	0	0
02cb044746867ec7e685edacad4ef4ec	0	0	0	0	0	0	0	0	0	0	0	0	0	0	0	0	0	0	0	0	0	311	0	0	0	0	0	0	0	0	0	0	0	0	0	0	0	0	0	0	0	0	0	0	0	0	0	0	0
df4adfaaab39750ac4ad916a253198bc	0	0	0	0	0	0	0	0	0	0	0	0	0	0	0	0	0	0	0	0	0	0	0	0	0	0	0	0	115	0	0	0	0	145	0	0	0	0	0	0	0	64	0	0	0	0	0	0	0
b3177f08231ba3fd08aa08280d5089f5	0	0	0	0	0	0	0	0	0	0	0	0	0	0	0	0	0	0	0	0	50	0	0	0	0	0	0	0	0	0	0	0	0	0	0	0	0	0	0	0	0	267	0	0	0	0	0	0	0
990c77b1c163268b4dfffd719ece4b7e	0	70	0	0	0	0	0	0	0	0	0	0	0	0	0	288	0	0	0	0	0	0	0	0	0	0	0	0	0	0	0	0	0	0	0	0	0	0	0	0	0	106	0	0	0	0	0	0	53
b9a47c54bcba42b52f97e3c9ae4efabb	0	0	0	0	0	0	0	0	0	0	0	0	0	0	0	0	0	0	0	0	0	0	0	0	0	0	0	0	0	0	16	0	0	0	0	0	0	0	0	0	0	0	0	0	0	0	0	0	0
9fd7f41a4c717871c9010888216a88a6	0	0	0	0	0	0	0	0	0	0	0	0	0	0	0	0	0	0	0	0	0	0	0	0	0	0	0	0	0	0	0	0	0	0	0	0	0	0	0	0	0	0	0	0	0	0	0	0	0
3bff6ec49a4f8d80477631dcc28c7c28	0	0	0	0	0	0	0	0	0	0	0	0	0	0	0	0	0	0	0	0	0	0	0	0	0	0	0	0	0	0	0	0	0	0	0	0	0	0	0	0	0	0	0	0	0	0	0	0	0
dae318e78e8fe19007ed5184cf0a1235	0	0	0	0	0	0	0	0	0	0	0	0	0	0	0	0	0	0	0	0	0	0	0	0	0	0	0	0	0	0	0	0	0	0	0	0	0	0	0	0	0	34	0	0	0	0	0	0	0
39f08c3222f4dc81b46f4425b9fc2c24	0	0	0	0	0	0	0	0	0	0	115	0	0	0	0	0	0	0	0	0	0	0	0	0	0	0	0	0	0	0	0	0	0	0	0	0	0	0	0	0	0	0	0	0	0	0	0	0	0
228ee63213c38dde87b99b04735e3b26	0	0	0	0	0	0	0	0	0	0	0	0	0	0	0	0	0	0	0	0	82	0	0	0	0	0	0	0	304	0	0	111	0	0	0	0	0	0	0	0	0	0	0	0	0	0	0	0	0
057afecf57d606a040c92618e365c144	0	0	0	0	0	0	0	0	0	0	0	0	0	0	0	0	0	0	0	0	0	0	0	0	0	0	0	0	0	0	0	0	0	0	0	0	0	0	0	0	0	0	0	0	0	0	0	0	0
4ad2475125b0d5defa2eaa3c7bee2326	0	0	0	0	0	0	0	0	0	0	0	0	0	0	0	0	36	0	0	0	0	0	0	0	0	0	0	0	0	0	0	0	0	0	0	16	0	0	0	0	0	0	0	0	0	0	0	0	0
494b0d00b476bbc4de8bbd5033a257fb	0	35	0	0	0	0	0	0	0	0	0	0	0	0	0	0	0	0	0	0	0	0	0	0	0	0	0	0	0	0	0	0	0	0	0	0	0	0	0	0	0	0	0	0	0	0	0	0	497
47d146841f60adc8e99aae1e1ef611b4	0	0	0	0	0	0	0	0	0	0	0	0	0	0	0	0	0	0	0	0	0	0	0	0	0	0	0	0	0	0	0	0	0	0	0	0	0	0	0	0	0	0	0	0	0	0	0	0	0
e8df4d2c47667d86834e5f0e79475067	0	0	0	0	0	0	0	196	0	0	0	0	0	0	0	0	0	0	66	0	0	0	0	0	0	0	0	0	0	0	0	0	0	0	0	0	0	0	0	0	0	0	0	0	0	0	0	0	0
3bb65ade9cac40fd7a610136308e3e39	0	0	0	0	0	0	0	0	0	0	0	0	0	0	0	0	0	0	0	0	0	0	0	0	0	0	0	0	0	0	0	0	0	0	0	0	0	0	0	0	0	0	0	0	0	0	0	0	0
509ba83e4c4346a41aae564f7ae957f2	0	0	0	0	0	0	0	0	0	0	0	0	0	0	0	0	0	0	0	0	0	40	0	0	0	0	63	0	0	0	17	0	0	0	35	0	0	0	31	0	0	0	0	0	0	0	0	0	0
3f31232d9138a9610296b2421ad79464	0	0	101	0	0	155	0	0	0	0	0	81	0	0	0	0	0	0	0	0	0	0	0	0	0	0	0	0	0	177	0	0	0	0	0	0	0	0	0	0	56	0	0	0	0	0	0	0	0
c8beed905ad7a73856ff40fa1e9365d6	0	0	0	0	0	0	0	0	0	0	0	0	0	0	0	0	0	0	0	0	0	0	0	0	0	0	0	0	0	0	0	0	0	0	0	0	0	0	0	0	0	23	0	0	0	0	0	0	199
b31b779285060b50336deea97b0dc58a	0	0	0	0	0	0	0	0	0	29	0	0	0	0	0	0	0	91	0	95	0	0	0	0	0	0	0	0	0	0	0	0	0	0	0	0	0	0	0	0	0	0	0	0	0	0	0	0	0
3c7fb6a94232201b83b974d8e3340ef3	0	0	0	0	0	0	0	0	0	0	0	0	34	0	0	0	0	0	0	0	0	0	0	0	0	0	81	0	0	0	0	0	0	0	0	0	0	0	0	0	0	0	0	0	0	0	0	0	0
6a2d966b703f4bfcfd653c4fd4b6ac25	0	0	0	0	0	0	0	0	0	0	0	0	0	0	0	0	0	0	0	0	0	0	0	0	0	0	0	0	0	0	128	0	0	0	43	0	0	0	0	0	0	0	0	0	0	0	0	0	0
ef034d6cb2e0e0e7a9d3c5ae36e6d49e	0	0	0	0	0	0	0	0	0	0	0	0	0	0	0	0	0	0	0	0	0	0	0	0	0	0	0	0	0	0	0	0	0	0	0	0	0	0	0	0	0	0	0	0	0	0	0	0	0
f298799f71113e89459e1cbf5eb98014	0	0	0	0	0	0	0	0	0	0	0	0	0	0	0	0	0	0	0	0	0	0	0	0	0	0	0	0	0	0	0	0	0	0	0	0	0	0	0	0	0	0	0	0	0	0	0	0	0
ee81e3f3e9013725a129ee551a7a6fea	0	0	0	0	0	0	0	0	0	0	0	0	0	0	0	0	0	0	0	0	0	0	0	0	0	0	0	0	0	0	0	0	0	0	0	0	0	0	0	0	0	0	0	0	0	0	0	0	0
fda11ae8ebcc27e42293eaa13e7ab848	0	0	50	0	0	0	29	0	0	0	0	20	0	0	0	0	0	0	0	0	0	0	0	0	0	0	0	0	0	0	0	0	0	0	0	0	0	0	0	0	51	0	0	0	0	0	0	0	0
5bd097ad088870c670e2718d49f9146b	0	0	66	0	0	0	0	0	0	0	0	259	0	0	0	0	0	0	0	0	0	0	0	0	0	0	0	0	0	0	0	0	0	0	0	0	0	0	0	0	0	0	0	0	0	0	0	0	0
e9933496bf6a6b65620409cd2fe6450f	0	0	0	0	0	0	0	0	0	0	0	0	0	0	0	0	0	0	0	0	0	0	0	0	0	0	0	0	0	0	0	0	0	0	0	0	0	0	0	0	0	0	0	0	0	0	0	0	0
eaa3b820b2f02769e5493d8f93b32ee8	0	0	0	0	0	0	0	0	0	0	0	0	0	0	0	0	0	0	0	0	0	0	0	0	0	0	0	0	0	0	0	0	0	0	0	0	0	0	0	0	0	0	0	0	0	0	0	0	0
bc6f8573a09e81844b0583e7e716fe00	0	251	0	0	0	0	0	0	0	0	0	0	0	0	0	0	0	0	0	0	0	0	0	0	0	0	0	0	0	0	0	0	0	0	0	0	0	0	0	0	0	0	0	0	0	0	0	0	0
3500e6b85cc2bfcd717df2bce3bc8f9f	0	0	0	0	0	0	0	0	0	0	0	0	0	0	0	0	0	0	0	0	0	0	0	0	0	0	0	0	0	0	0	0	0	0	0	0	0	0	0	0	0	0	0	0	0	0	0	0	0
4eaf043d3bb3f986443d6f89b2eb1928	0	0	0	0	0	0	0	0	0	0	0	0	0	0	0	0	0	0	0	0	0	0	0	0	0	0	0	0	0	0	0	0	0	0	0	0	0	0	0	0	0	0	0	0	0	0	0	0	0
7fd71f54f3d951393bda678d1ea30a9f	0	0	4	86	0	0	0	0	0	0	0	0	0	0	0	0	0	0	0	0	0	0	0	0	0	0	0	0	0	0	0	0	0	0	0	0	0	0	0	0	108	0	0	0	0	0	0	0	0
89eb772ed386fcfcccfd06b66f4883dd	0	0	0	0	576	0	0	0	0	0	0	0	0	0	0	0	0	0	0	0	0	0	154	0	0	42	0	0	0	0	0	0	0	0	0	0	0	0	0	0	0	0	0	0	0	0	0	0	0
4acc7e79fbafab293a9b88eb9e39ae60	0	0	0	0	0	0	0	0	0	0	0	0	0	0	0	0	0	0	0	0	0	0	0	0	0	0	0	0	0	0	0	0	0	0	0	0	0	0	0	0	0	0	0	0	0	0	0	0	0
d95f39c6eefe77c187fa702e68fa7740	0	0	236	0	0	0	166	0	0	0	0	196	0	0	0	0	0	0	0	0	0	0	0	0	0	0	0	0	0	57	0	0	0	0	0	0	0	0	0	0	0	0	0	0	0	0	0	0	0
807db926d20f3cd37fb469bf881b09ef	0	0	0	0	0	0	0	0	0	0	0	0	0	136	0	0	0	0	0	0	0	0	0	0	0	0	0	0	0	0	0	0	0	0	0	0	0	0	0	0	0	0	0	0	0	0	0	0	0
74e3c7a0ad2ded671ce572b331661085	40	0	0	0	0	0	0	0	0	0	0	0	0	18	0	0	0	0	0	0	0	0	0	0	0	0	0	0	0	0	0	0	0	0	0	0	0	0	0	0	0	0	0	0	0	0	112	0	0
7e92c3332893f12c956e745f0a44989a	0	0	0	0	0	0	0	0	0	0	0	0	0	0	0	0	0	0	0	0	0	0	0	0	0	0	0	0	0	0	0	0	0	0	0	0	0	0	0	0	0	0	0	0	0	0	0	0	0
dab30080659adddc1d1d73764746fafd	0	0	0	12	0	0	0	0	0	0	0	0	0	0	0	0	0	0	0	0	0	0	0	0	0	0	0	0	0	0	0	0	0	0	0	0	0	0	0	0	0	0	5	0	0	0	0	0	0
8882f3c44dcd7ea10730ea973f8d85be	0	0	0	0	0	0	0	317	0	0	0	0	0	0	68	0	0	0	43	0	23	0	0	0	0	0	0	0	6	0	0	0	18	224	0	0	48	0	0	0	0	65	0	0	0	0	0	0	30
4d26a9458994639e081c276412331319	0	0	0	0	0	0	0	0	0	16	0	0	0	0	0	0	0	0	0	0	0	0	0	0	0	0	0	0	0	0	0	0	0	0	0	0	0	0	0	0	0	0	0	0	0	0	0	0	0
1b3828811a4ea0321c7386a40331b8f5	0	0	0	0	0	0	0	0	0	0	0	0	0	0	106	0	0	0	0	0	0	0	0	0	0	0	0	0	0	0	0	0	0	0	0	0	0	0	0	0	0	0	0	0	0	0	0	0	0
ff05007abdacf4b97bf008743898e582	0	0	0	0	0	0	0	0	0	0	0	0	0	0	0	0	0	0	0	0	0	0	0	0	0	0	0	0	0	0	0	0	36	0	0	0	0	0	0	0	0	114	0	0	0	0	0	0	0
7f5faf0b4994f63f582c20de1bee20d1	29	0	0	0	0	0	0	0	80	0	0	0	0	0	0	0	44	0	0	0	0	0	154	0	0	0	0	0	0	0	0	0	0	0	0	48	0	0	0	0	0	0	0	0	0	0	34	0	0
7020787b7c84fc19de088471b9b457de	0	0	0	0	0	0	0	0	0	0	0	0	0	0	0	0	0	0	0	0	0	38	0	0	0	0	0	0	0	0	120	0	0	0	45	0	0	0	35	0	0	0	0	0	0	0	0	0	0
0671bc3e88d4d1dc62eec6625ba9b820	0	0	0	0	0	0	0	0	0	0	0	0	0	0	0	0	0	0	0	0	0	0	0	0	0	0	0	0	0	0	0	0	0	0	0	0	0	0	0	0	0	0	0	309	0	0	0	0	0
29935350ce0f8e1a395a7dda057f5d84	0	0	0	0	0	0	0	0	38	0	0	0	0	24	0	0	0	0	0	0	0	0	0	0	0	0	0	0	0	0	0	0	0	0	0	17	0	0	0	142	0	0	0	0	0	0	0	0	0
51813a9c68281d0b85625c5b88cd19e2	0	0	0	0	0	0	0	0	0	0	0	0	0	0	0	0	0	72	0	0	0	0	0	0	0	0	0	0	0	0	0	0	0	0	0	0	0	0	0	0	0	0	0	0	0	0	0	0	0
4deab7e7d592d1ce14b6c759495e831e	0	0	0	0	0	0	0	0	0	0	0	0	0	0	0	0	0	0	0	0	0	0	0	0	0	0	0	0	0	0	0	0	0	0	0	0	0	0	0	0	0	0	1193	0	0	0	0	0	0
57301d76e8acc4cb728ad6fd14c130ba	0	0	0	0	0	0	0	0	0	0	0	0	0	0	0	0	0	0	0	0	0	0	0	0	0	0	0	0	0	0	0	0	0	0	0	0	0	0	0	0	0	0	0	0	0	0	0	0	0
d862e3ce2c44ff2a19fb632464779396	0	0	0	0	0	0	0	0	0	0	0	0	0	0	0	0	0	0	0	0	0	0	0	0	0	0	0	0	0	0	0	0	0	0	0	0	0	0	0	0	0	0	0	0	0	0	0	0	0
23eb83b27939bb0c2fc9fb94f01a2b1a	0	0	0	0	0	0	0	0	0	0	0	0	0	0	0	0	0	0	0	0	0	134	0	0	0	0	0	0	0	0	0	0	0	0	0	0	0	0	27	0	0	0	0	0	0	0	0	0	0
2870349720a426a8c15d73e75cbf7f4e	0	0	0	0	0	0	0	0	0	0	0	0	0	0	0	0	0	0	0	0	0	0	0	0	0	0	0	0	0	0	0	0	0	0	0	0	0	0	0	0	0	0	0	0	0	0	0	0	0
553f94803dbe9d4992123b09f6268457	0	0	0	0	0	0	0	0	0	0	0	0	0	0	0	0	0	0	0	0	0	61	0	0	0	0	41	0	0	0	76	0	0	0	90	0	0	0	0	0	0	0	0	0	0	0	0	0	0
c34711d748a0cb4be9142c45e5968c39	0	0	0	0	0	0	0	0	0	0	0	0	0	0	0	0	0	0	0	0	0	28	0	0	0	0	0	0	0	0	0	0	0	0	0	0	0	0	0	0	0	0	0	0	0	0	0	487	0
3b46eee2279bba10a426d55de9e4dcf8	0	0	0	0	0	0	0	0	0	0	0	0	0	0	0	0	0	0	0	0	0	0	0	0	0	0	0	0	0	0	0	0	0	0	0	0	0	0	0	0	0	0	0	0	0	0	0	0	0
7c5a9eaf019de041be74403e08649ca4	0	0	0	0	0	0	0	0	0	0	0	0	0	0	0	0	0	0	0	0	0	0	0	0	0	0	0	0	0	0	0	0	0	0	0	0	0	0	0	0	0	0	0	0	0	0	0	0	0
971ce2e9cc008291217416b5caac0701	0	0	0	0	7	0	0	0	0	0	0	0	0	0	21	0	0	0	0	0	0	0	0	0	0	0	0	107	0	0	0	0	12	19	0	0	33	0	0	0	0	22	0	0	0	0	0	0	24
cd7d7ce449f199e8d8640331b0719b2e	0	0	0	0	0	0	0	0	0	0	0	0	0	0	0	0	0	0	0	0	0	0	19	0	0	0	0	0	0	0	0	0	0	0	0	0	0	0	0	195	0	0	0	0	0	0	27	0	0
de4987da39aa46d1868a0286f5b43b76	61	0	0	0	0	0	0	0	0	0	0	0	0	111	0	0	0	0	0	0	0	0	0	0	0	0	0	0	0	0	0	0	0	0	0	0	0	0	0	0	0	0	0	0	0	0	48	0	0
0976b122df5f0630a1a7e61d78bb0cdd	0	0	0	0	0	0	0	0	0	0	0	0	0	0	0	0	0	0	0	0	0	0	0	0	0	0	0	0	0	0	0	0	0	0	0	0	0	0	0	0	0	0	0	0	0	0	0	0	0
29182c05d21db0304a2c71e1062fd802	0	0	0	0	0	0	0	0	0	0	0	0	0	0	0	0	0	0	0	0	0	0	0	0	0	0	0	42	0	0	0	16	0	0	0	0	60	0	0	0	0	0	0	0	0	0	0	0	0
0ce38278c98275e0db9c3d9577f32e44	0	0	0	0	0	0	0	0	0	0	0	0	0	0	0	0	0	0	0	0	0	0	0	0	0	0	0	0	0	0	0	0	0	0	0	0	0	0	0	0	0	0	0	0	0	0	0	0	0
cbed2b0e595c8c23e574d4dc8fd4804a	0	0	0	0	0	0	0	0	0	0	0	177	0	0	0	0	0	0	0	0	0	0	0	0	0	0	0	0	0	0	0	0	0	0	0	0	0	0	0	0	0	0	0	0	0	0	0	0	0
a90b78a3f708f818af149a0ac6723150	0	0	59	40	0	0	396	0	0	0	0	0	0	0	0	0	0	0	0	0	0	0	0	0	0	0	0	0	0	0	0	0	0	0	0	0	0	0	0	0	23	0	62	0	0	0	0	0	0
b75e933cc3d26630e7b2c663c63b2cfa	0	0	0	0	0	0	0	0	0	0	0	0	72	0	0	0	0	0	0	0	0	0	0	0	0	0	0	0	0	0	140	0	0	0	216	0	0	0	0	0	0	0	0	0	0	0	0	0	0
6a0421eda2b014442b5b11578de3aaac	0	0	0	0	0	0	0	0	0	0	0	0	0	0	0	0	0	0	0	0	0	0	0	0	0	0	44	0	0	0	0	0	0	0	0	0	0	0	0	0	0	0	0	0	0	0	0	0	0
92d08cc2c8930bf43dc1d6924b45cd49	143	0	0	0	0	0	0	0	0	0	0	0	0	0	0	0	0	0	0	0	0	0	0	0	0	0	0	0	0	0	0	0	0	0	0	0	0	0	0	0	0	0	0	0	188	0	0	0	0
8a8d84157f47113b64836502bd569f46	0	0	0	0	0	0	0	0	0	0	0	0	0	0	0	0	0	0	0	0	0	0	0	0	0	0	0	0	0	0	0	0	0	0	0	0	0	0	0	0	0	0	0	0	0	0	0	0	0
fdeca2215f20d24e646f9a2b56577e6f	0	0	0	0	0	0	0	0	0	0	0	0	0	0	26	0	0	0	0	0	42	0	0	0	0	0	0	0	0	0	0	0	0	9	0	0	28	0	0	0	0	91	0	0	0	0	0	0	1
7cc83aa005d1c65f6ce1fe468f09a135	0	0	0	0	0	0	0	0	0	0	0	0	0	0	0	0	0	0	0	0	0	0	0	0	0	0	0	0	0	0	0	0	0	0	0	0	0	0	0	0	0	0	0	0	0	0	0	0	0
45eb221da2c56df82d05195c147338e8	0	0	0	0	0	28	0	0	0	0	0	0	0	0	0	0	0	0	0	0	0	0	0	0	0	0	0	0	0	0	0	0	0	0	0	0	0	0	0	0	0	0	0	0	0	0	0	0	0
0d0fc43aa1a6b48fd9a91134e1fae892	0	0	0	0	0	0	0	0	0	0	0	0	0	0	0	0	0	0	0	0	0	0	0	0	0	0	0	0	0	0	0	0	0	0	0	0	0	0	0	0	0	0	0	0	0	0	0	0	0
050eae16033343025333b7e5a15ec0b6	0	0	0	0	0	0	0	0	0	30	0	0	0	0	0	0	0	0	0	0	0	104	0	0	0	0	60	0	0	0	75	0	0	0	52	0	0	0	0	0	0	0	0	0	0	0	0	0	0
fdff2d5ec6bf3296f28bd3a7ed0cbd62	0	0	0	0	0	0	0	17	0	0	0	0	0	0	43	0	0	0	0	0	0	0	0	0	0	0	0	0	0	0	0	0	0	0	0	0	0	0	0	0	0	0	0	0	0	0	0	0	51
1e44843201658fb277d2e20ba673a5cc	0	0	0	0	0	0	0	0	0	0	705	0	0	0	0	0	0	0	0	0	0	0	0	0	0	0	0	0	0	0	0	0	0	0	0	0	0	0	0	0	0	0	0	0	0	0	0	0	0
bac1abd1df7d9c4ee52a4ddd532e35cb	0	0	0	0	0	0	0	0	0	0	0	0	0	0	0	0	0	0	0	0	0	0	0	0	0	0	0	0	0	0	0	0	0	0	0	0	0	0	0	0	0	0	0	0	0	671	0	0	0
16706897c0a255b6bc416a230efac9e6	0	0	0	0	0	0	0	0	0	0	0	0	0	0	0	0	0	0	0	0	0	0	0	0	0	0	0	0	0	0	0	0	0	0	0	0	0	0	0	0	508	0	0	0	0	0	0	0	0
49dfb4d196fc7cb271eeef1a3474b160	0	0	0	0	0	0	0	0	0	0	0	0	0	0	0	0	0	0	0	0	0	0	0	0	0	0	0	0	0	0	0	0	0	0	0	0	0	0	0	0	0	0	0	0	0	0	0	0	0
ebb641e9941ca3ba8cd4e0abb6d2f197	85	0	0	0	0	0	0	0	39	0	0	0	0	22	0	0	40	0	0	17	0	0	0	0	0	0	0	0	0	0	0	0	0	0	0	0	0	0	0	0	0	0	0	0	0	0	0	0	0
9935fefb1bada594727deb51f0d8e51f	0	0	21	0	0	0	648	0	0	0	0	0	0	0	0	0	0	0	0	0	0	0	0	0	7	0	0	0	0	0	0	0	0	0	0	0	0	0	0	0	0	0	0	0	0	0	0	0	0
e92eeb6bfe589aac81b33541b4093859	0	0	0	0	0	0	0	0	0	0	0	0	0	0	0	0	0	0	0	0	0	0	0	0	0	0	0	0	0	0	0	0	0	0	0	0	0	0	0	0	0	0	0	0	0	0	0	0	0
4437a00b8290503746e27de8b62e53eb	0	0	0	105	0	0	0	0	0	0	0	0	0	0	0	0	0	0	0	0	0	0	0	160	0	0	0	0	0	0	0	0	0	0	0	0	0	0	0	0	0	0	0	0	0	0	0	0	0
8e37a8e38c2211f9d62f15a34657d030	0	0	0	0	0	0	0	0	0	0	0	0	0	0	0	0	37	0	0	0	0	0	0	0	0	0	0	0	0	0	0	0	0	0	0	22	0	0	0	0	0	0	0	0	0	0	0	0	0
8647456322f5767294311e07b6248b3e	0	0	0	0	0	0	0	0	0	0	0	0	0	0	0	0	0	0	0	0	0	0	0	0	0	0	0	0	0	0	0	0	0	0	0	0	0	0	0	0	0	0	0	0	0	0	0	831	0
0dfd0b51b6203d2dac700e95eb85ab9e	0	0	0	0	0	0	0	0	0	0	0	0	0	0	0	0	0	0	0	0	0	0	316	0	0	0	0	0	0	0	0	0	0	0	0	0	0	0	0	0	0	0	0	0	0	0	0	0	0
b385fe2aa42f13c6db3cb7ae9489a37a	0	0	0	0	0	0	0	0	0	0	0	0	0	0	19	0	0	0	0	0	0	0	0	0	0	0	0	0	0	0	0	0	0	0	0	0	0	0	0	0	0	62	0	0	0	0	0	0	200
4e5ff6b2fbde8083aaafcd43cc63ad9d	0	0	0	0	0	0	0	0	0	0	0	0	0	0	0	0	0	0	0	0	0	0	0	0	0	0	0	0	0	0	0	0	0	0	0	0	0	0	0	0	0	0	0	0	0	0	0	0	0
9528948ba74d1f36de4a0aa055390bf7	0	0	0	0	0	0	0	0	0	0	0	0	0	0	0	0	0	0	0	0	0	0	0	0	0	0	0	0	0	0	0	0	0	0	0	0	0	0	0	0	0	0	0	0	0	0	0	0	0
c18811f4083dcd6609e5453d71546b94	0	0	0	0	0	0	0	0	0	0	0	0	0	0	0	0	0	0	0	0	0	0	0	0	0	0	0	0	0	0	0	0	0	0	0	0	0	0	0	0	0	0	0	0	0	0	0	0	0
7250bfe6e72720fe02482065765484ba	0	0	0	0	0	0	0	0	0	0	0	0	43	0	0	0	0	0	0	0	0	43	0	0	0	0	0	0	0	0	0	0	0	0	33	0	0	0	0	0	0	0	0	0	0	0	0	0	0
e75494d232193313184d2188d5e540f9	0	0	0	0	0	0	0	0	25	0	0	0	0	0	0	0	79	0	0	0	0	0	0	0	0	0	0	0	0	0	0	0	0	0	0	0	0	0	0	0	0	0	0	0	0	0	19	0	0
fadcfc9309ab6caa358365f5640d03f4	0	0	0	0	0	0	0	0	0	0	0	0	0	0	0	0	0	0	0	0	0	0	0	0	0	0	0	0	0	0	0	0	0	0	0	0	0	0	0	0	0	0	0	0	0	0	0	0	0
aaf654dfd1d90dc082d1dc889b68dc4c	0	368	0	0	0	0	0	0	0	0	0	0	0	0	0	0	0	0	0	0	0	0	0	0	0	0	0	0	0	0	0	0	0	0	0	0	0	0	0	0	0	0	0	0	0	0	0	0	0
90da030f02e63cb93680410e5bdf3621	0	0	767	0	0	189	0	0	0	0	0	0	0	0	0	0	0	0	0	0	0	0	0	0	0	0	0	0	0	0	0	0	0	0	0	0	0	0	0	0	0	0	0	0	0	0	0	0	0
38076f1c2dfe9b3f9b6922299457bff0	0	0	0	0	0	0	0	0	0	0	0	0	0	0	307	178	0	0	0	0	0	0	0	0	0	0	0	0	0	0	0	0	0	0	0	0	0	0	0	0	0	93	0	0	0	0	0	0	0
026689de7b11e41d38193bc4cb412c4c	0	0	0	0	0	0	0	0	0	0	0	0	0	0	0	0	0	0	0	0	0	0	0	0	0	0	0	0	0	0	0	0	0	0	0	0	0	0	0	0	0	0	0	0	0	0	0	0	0
af89d3a1df5e1757598f98492eb110f1	0	0	0	0	0	0	0	0	0	0	0	0	0	0	0	0	0	0	0	0	0	0	0	0	0	0	0	0	0	0	0	0	0	0	0	0	0	0	0	0	0	0	0	0	0	0	0	0	0
6a32a05e1cdeaef8547b10f1b3e47100	0	0	0	0	0	0	0	0	0	0	0	0	0	0	0	0	0	0	0	0	0	0	0	0	0	0	0	0	0	0	0	0	0	0	0	0	0	0	0	0	0	0	0	0	0	0	0	0	0
b49a028bb0ae028c60992e823b128b1d	0	0	0	0	0	0	0	0	0	0	0	0	0	0	0	0	0	0	0	0	0	19	0	0	0	0	0	0	0	0	0	0	0	0	0	0	0	0	34	0	0	0	0	0	0	0	0	0	0
d2868b305e32c7988428a86b62170b11	0	0	0	0	0	0	0	0	2	0	0	0	0	0	0	0	0	0	0	0	0	0	44	0	0	0	0	0	0	0	0	0	0	0	0	0	0	0	0	0	0	0	0	0	0	0	0	0	0
bdf31324dd9abc897814224c5a8f1ec8	0	0	439	0	0	0	438	0	0	0	0	0	0	0	0	0	0	0	0	0	0	0	0	0	0	0	0	0	0	0	0	0	0	0	0	0	0	0	0	0	0	0	0	0	0	0	0	0	0
488ba259290ced67fedd6912f393108d	0	0	0	0	0	0	0	0	0	0	0	0	0	0	0	0	0	0	0	0	0	704	0	0	0	0	0	0	0	0	0	0	0	0	0	0	0	0	0	0	0	0	0	0	0	0	0	0	0
e026732a9802c73bf04567d3716b8223	0	0	0	0	0	0	0	0	0	0	0	0	0	0	0	0	0	0	0	0	0	0	0	0	0	0	0	0	0	0	0	0	0	0	0	0	0	0	0	0	0	0	0	0	0	0	0	0	0
be9e2829b2884dc41713567fe58438f8	0	0	0	0	0	0	0	0	0	0	0	0	0	0	0	0	0	0	0	0	0	0	0	0	0	0	0	0	0	0	0	0	0	0	0	0	0	0	0	0	0	0	0	0	0	0	0	0	0
40c774f4b87f8463520ea5ef3035936d	0	0	0	26	0	0	6	0	0	0	0	0	0	0	0	0	0	0	0	0	0	0	0	37	0	0	0	0	0	0	0	0	0	0	0	0	0	0	0	0	0	0	0	0	0	0	0	0	0
ced6b05457e15e7f58086432d861a324	0	0	0	0	0	0	0	0	0	0	0	0	0	0	0	0	0	0	0	0	0	50	0	0	0	0	0	0	0	0	0	0	0	0	0	0	0	0	0	0	0	0	0	0	0	0	0	0	0
d4111c25a9da585b5e8a075fa3d0d034	0	0	0	0	0	0	0	0	0	0	0	0	0	0	0	0	0	0	0	0	0	0	0	0	0	0	257	0	0	0	0	0	0	0	0	0	0	0	144	0	0	0	0	0	0	0	0	0	0
d6ed296bd0db56e29146892d4763c881	0	0	0	0	0	0	0	0	0	0	0	0	0	0	0	0	0	0	0	0	0	0	0	0	0	0	0	0	0	0	0	0	0	0	0	0	0	0	0	0	0	0	0	0	0	0	0	0	0
5817d9f880e7b776bd3c4ab4a624ff84	0	0	0	0	0	0	0	0	0	0	0	0	0	0	0	0	0	0	0	0	0	0	0	0	0	0	0	0	0	0	0	0	0	0	0	0	0	0	0	0	0	0	0	0	0	0	0	0	0
78394e379ec1dad413b7edfaf46f8591	0	0	0	0	0	0	0	0	0	0	0	0	0	54	0	0	86	0	0	0	0	0	0	0	0	0	0	0	0	0	0	0	0	0	0	85	0	0	0	93	0	0	0	0	0	0	0	0	0
b8d3ad5f055fec1fd6a6d00538899150	0	0	0	0	0	0	0	0	0	0	0	0	0	0	0	0	0	0	0	0	0	1183	0	0	0	0	0	0	0	0	0	0	0	0	0	0	0	0	0	0	0	0	0	0	0	0	0	0	0
19c9f8f2076bacdc916bda9605ec4387	209	0	0	0	0	0	0	0	0	0	0	0	0	0	0	0	0	0	0	0	0	0	0	0	0	0	0	0	0	0	0	0	0	0	0	0	0	0	0	0	0	0	0	0	0	0	0	0	0
bf68edbfb81073cf14dda0a5b7207d37	0	0	0	0	0	0	0	0	0	0	0	0	0	0	0	0	0	0	0	0	0	113	0	0	0	0	0	0	0	0	0	0	0	0	0	0	0	0	0	0	0	0	0	0	0	0	0	0	0
fd9863123abfdf2275a390ac051188e6	986	0	0	0	0	0	0	0	0	0	0	0	0	0	0	0	0	0	0	0	0	0	0	0	0	0	0	0	0	0	0	0	0	0	0	0	0	0	0	0	0	0	0	0	0	0	0	0	0
3333064dbad7aaab532b6f7a83f529a8	0	420	0	0	0	0	0	134	0	0	0	0	0	0	0	0	0	0	0	0	0	0	0	0	0	0	0	0	0	0	0	0	0	0	0	0	0	0	0	0	0	0	0	0	0	0	0	0	0
e084bd9aea8043de16c8f28c77f0b5b4	0	0	0	0	0	0	0	0	0	0	0	0	0	0	0	0	0	0	0	0	0	0	0	0	0	0	0	0	0	0	0	0	0	0	0	0	0	0	0	0	0	0	0	0	0	0	0	0	0
123319c0f84ed6d8750b9c9e30a221d2	0	0	131	19	0	44	0	0	0	0	0	0	0	0	0	0	0	0	0	0	0	0	0	0	0	0	0	0	0	0	0	0	0	0	0	0	0	0	0	0	0	0	0	0	0	0	0	0	0
d783a8bcd58df3bc891f3de8b707f541	0	0	104	0	0	0	0	0	0	0	0	0	0	0	0	0	0	0	0	0	0	0	0	0	0	0	0	0	0	0	0	0	0	0	0	0	0	0	0	0	0	0	0	0	0	0	0	0	0
9b722fcafd28860af2c7887adcefdbe2	0	0	0	97	0	0	0	0	0	0	0	0	0	0	0	0	0	0	0	0	0	0	0	0	0	0	0	0	0	80	0	0	0	0	0	0	0	0	0	0	0	0	0	0	0	0	0	0	0
cc1e8d622674e3c15a0c99e3c7b4e029	0	0	0	0	0	0	0	0	0	0	0	0	0	0	0	0	0	0	0	0	0	0	0	0	0	0	0	0	3	0	0	1	0	0	0	0	0	0	0	0	0	298	0	0	0	0	0	0	0
8d3977a69aacf5402704b5811a5aafc6	0	0	0	0	0	0	0	0	0	0	0	0	0	0	0	0	0	0	0	0	0	0	0	0	0	0	0	0	0	0	0	0	0	0	0	0	0	0	0	0	0	0	0	0	0	0	0	0	0
66bb2f5daabbda8bd3a9e4574ca4d652	51	0	0	0	0	0	0	0	43	0	0	0	0	0	0	0	127	0	0	0	0	0	76	0	0	0	0	0	0	0	0	0	0	0	0	0	0	0	0	88	0	0	0	0	0	0	0	0	0
ded332d6a0eaae8849f459270c6a7933	0	0	0	0	0	49	0	0	0	0	0	0	0	0	0	0	0	0	0	0	0	0	0	0	0	0	0	0	0	0	0	0	0	0	0	0	0	0	0	0	0	0	0	0	0	0	0	0	0
54422c0a9640ec4bb036f06a7ad0ca6b	0	0	0	0	0	0	0	0	0	0	0	0	0	0	0	0	0	0	0	0	0	0	0	0	0	0	0	0	0	0	0	0	0	0	0	0	0	0	0	0	0	0	0	0	0	0	0	0	0
a72984e5041dfbb1331b6c89e2b75c37	36	0	0	0	0	0	0	0	0	0	0	0	0	0	0	0	40	0	0	0	0	0	48	0	0	0	0	0	0	0	0	0	0	0	0	0	0	0	0	140	0	0	0	0	0	0	0	0	0
fa678a13ff694734e841ae3b8e24e1f3	0	0	0	0	0	0	0	0	0	0	0	0	0	0	0	0	0	0	0	0	0	0	0	0	0	0	0	0	0	0	0	0	0	0	0	0	0	0	0	0	0	0	0	0	0	0	0	0	0
33c82052b9a90fd034afe5937b131752	0	0	0	0	0	0	0	0	0	0	0	0	0	0	0	0	549	0	0	0	0	0	0	0	0	0	0	0	0	0	0	0	0	0	0	0	0	0	0	0	0	0	0	0	0	0	0	0	0
6d44c6db03b6e80ad7173901599767bc	0	0	0	0	0	0	0	0	0	0	0	0	0	0	0	0	0	0	0	0	0	0	0	0	0	0	0	0	0	82	0	0	0	0	0	0	0	0	0	0	0	0	0	0	0	0	0	0	0
2d6396fc13c7f5113f4d247eb576e269	0	0	0	0	0	0	0	0	0	0	0	0	0	0	0	0	0	0	0	0	0	0	0	0	0	0	0	0	0	0	0	0	0	0	0	0	0	0	0	0	0	0	0	0	0	0	0	0	0
3746437ed0c9ba15988dbcaf04ed3155	0	0	0	0	0	0	0	0	0	0	0	0	0	0	0	0	0	0	0	0	0	0	0	0	0	0	0	0	0	0	0	0	0	0	0	0	0	0	0	0	0	0	0	0	0	0	0	0	0
36933b413c31d23c650e65ab63f3004b	0	0	0	0	0	0	0	0	0	0	0	0	0	0	0	0	0	0	0	0	0	0	0	0	0	0	0	0	0	0	0	0	0	0	0	0	0	0	0	0	0	0	0	0	0	0	0	0	0
d8e8e0cb2aa4a103232be7e6dcdcb0c8	31	0	0	0	0	0	0	0	0	0	0	0	0	0	0	0	248	0	0	0	0	0	0	0	0	0	0	0	0	0	0	0	0	0	0	0	0	0	0	27	0	0	0	0	0	0	170	0	0
832fcee3581ecad96b305086ab9558b4	0	0	0	0	0	0	0	0	0	0	0	0	0	0	2	0	0	0	0	0	0	0	0	0	0	0	0	0	180	0	0	0	0	0	0	0	0	0	0	0	0	0	0	0	0	0	0	0	0
97075d36346c21bfcc0ce19f96889dc6	0	0	0	0	0	0	0	0	0	0	0	0	0	0	0	0	0	0	0	0	0	0	0	0	0	0	0	0	0	0	0	0	0	0	0	0	0	0	0	0	0	0	0	0	0	0	0	0	0
9e1f3d1168c0acc85a6d1bd16c6e8fe7	0	0	0	0	0	0	0	0	0	0	0	0	0	0	0	0	0	0	0	0	0	0	738	0	0	0	0	0	0	0	0	0	0	0	0	0	0	0	0	0	0	0	0	0	0	0	0	0	0
0679281880e1ca6a31787160c8a95a4d	0	0	0	69	0	0	0	0	0	0	0	0	0	0	0	0	0	0	0	0	0	0	0	0	0	0	0	0	0	0	0	0	0	0	0	0	0	0	0	0	0	0	0	0	0	0	0	0	0
797aee9eff34ed9416793d4a6e1499d7	0	0	0	0	0	0	0	0	0	0	0	0	0	0	0	0	0	0	0	0	0	0	0	0	0	0	0	0	0	0	0	0	0	0	0	0	0	0	0	0	0	5	0	0	0	0	0	0	1052
6b7dfb0d0eb0e91e85d21b676e88ba64	0	0	0	0	0	0	0	0	89	0	0	0	0	151	0	0	183	0	0	0	0	0	0	0	0	0	0	0	0	0	0	0	0	0	0	0	0	0	0	0	0	0	0	0	0	0	0	0	0
4fa71c3f4f8fdd8e348290f45c9ac5ba	0	0	0	0	0	0	0	0	0	0	0	0	0	0	0	0	0	0	0	0	0	0	0	0	0	0	0	0	0	0	0	0	0	0	0	0	0	0	0	0	0	0	0	0	0	0	0	0	0
573a5551f6fcd3b31dc99e0ca0ddc34a	0	0	0	0	0	0	0	0	0	39	0	0	0	0	0	0	0	0	0	0	0	0	0	0	0	0	42	0	0	0	24	0	0	0	0	0	0	0	0	0	0	0	0	0	0	0	0	0	0
886f09587971378e8237d3161a083efc	127	0	0	0	0	0	0	0	0	0	0	0	0	0	0	0	26	0	0	0	0	0	0	0	0	0	0	0	0	0	0	0	0	0	0	23	0	0	0	33	0	0	0	0	0	0	0	0	0
0bab06523ec1495c91b3f18b4d3ddb8b	0	0	0	0	0	0	0	0	0	21	0	0	0	0	0	0	0	32	0	0	0	0	0	0	0	0	0	0	0	0	0	0	0	0	14	0	0	0	0	0	0	0	0	0	0	0	0	96	0
ab9a12752a3fdd1b0fb21e90554f081e	0	0	0	0	0	0	0	0	0	0	0	0	0	0	0	0	0	0	0	0	0	0	0	0	0	0	0	0	0	0	0	0	0	0	0	0	0	0	0	0	0	0	0	0	0	0	0	0	0
4ef5ec82c6a06648d417d662607b91da	0	0	0	0	0	0	0	0	0	0	0	0	0	0	0	0	0	0	0	0	0	0	0	0	0	0	0	0	0	0	0	0	0	0	0	0	0	0	0	0	0	0	0	0	0	0	0	0	0
cd541ac0a696c5c451da57fa4f36e756	0	0	0	0	0	0	0	0	0	0	0	0	0	0	0	0	0	0	0	0	0	0	0	0	0	0	0	0	0	0	0	0	0	0	0	0	0	0	0	0	0	20	0	0	0	0	0	0	0
35a80bdc9afc85742a206257be2fc10d	0	0	0	0	0	0	0	0	0	0	0	0	0	0	0	0	0	0	0	0	0	0	0	0	0	0	0	0	0	0	0	0	0	0	0	0	0	0	0	0	0	0	0	0	0	0	0	0	0
d65757eef2b3f27376e9f16ed1cff721	0	0	0	0	0	0	0	0	0	0	0	0	0	0	0	0	0	0	0	0	0	0	0	0	0	0	0	0	0	0	0	0	0	0	0	0	0	0	0	0	0	0	0	0	0	0	0	0	0
7e6d53f319ca723bea9efc75d1b0e509	0	0	0	0	0	0	0	0	0	0	0	0	0	0	0	0	0	0	0	0	0	0	0	0	0	0	0	0	0	0	0	0	0	0	0	0	0	0	0	0	0	0	0	0	0	0	0	0	0
47d5f0a0638283d7cbf71973b15eeba7	0	0	0	0	0	0	0	0	0	0	0	0	0	0	0	0	0	5	0	0	0	0	0	0	0	0	0	0	0	0	0	0	0	0	0	0	0	0	0	0	0	0	0	0	0	0	0	0	0
23d5f4c5aa5f6c9b59f439fb2ed5a256	0	0	0	0	0	0	0	0	0	0	0	99	0	0	0	0	0	0	0	0	0	0	0	0	0	0	0	0	0	0	0	0	0	0	0	0	0	0	0	0	80	0	0	0	0	0	0	0	0
ea19a1b303aaf632db4ff8ec0acc95e1	0	0	0	0	0	0	0	0	0	0	0	0	0	0	0	0	0	0	0	0	0	0	0	0	0	0	0	0	0	0	0	0	0	0	0	0	0	0	0	0	0	0	0	0	0	0	0	0	0
9978b289dd10217681ef749ff67c74de	0	0	0	0	0	0	0	0	0	0	0	0	0	0	0	25	0	0	0	0	0	0	0	0	0	0	0	0	0	0	0	0	0	0	0	0	0	0	0	0	0	102	0	0	0	0	0	0	477
a5d2a8b6523c4d09b69ebb0b645f866f	0	0	0	0	0	0	0	0	0	0	0	0	0	0	0	0	0	0	0	0	0	0	0	0	0	0	0	0	0	0	120	0	0	0	91	0	0	0	0	0	0	0	0	0	0	0	0	0	0
e4d83bb87411b49e453500689ddab03d	0	0	0	0	0	0	0	19	0	0	0	0	0	0	0	0	0	0	0	0	0	0	0	0	0	0	0	0	0	0	0	0	0	100	0	0	132	0	0	0	0	0	0	0	0	0	0	0	0
cf6e75e9cb4a7bd11f0b7531a8d1590f	0	0	0	0	0	0	0	0	0	0	0	0	0	0	0	0	0	0	0	0	0	0	0	0	0	0	0	0	0	0	0	0	0	0	0	0	0	0	0	0	0	0	0	0	0	0	0	0	0
26ce4b147eea122361793ba3aaa258fc	108	0	0	0	0	0	0	0	0	0	0	0	0	86	0	0	0	0	0	0	0	0	0	0	0	0	0	0	0	0	0	0	0	0	0	0	0	0	0	0	0	0	0	0	0	0	0	0	0
5d5c79b2c0573e957ffa8e383c6a2e3e	0	0	84	0	0	0	0	0	0	0	0	0	0	0	0	0	0	0	0	0	0	0	0	81	0	0	0	0	0	47	0	0	0	0	0	0	0	0	0	0	112	0	41	0	0	0	0	0	0
51e27c9b23f16037f8148a0f3de1c2ed	0	0	0	0	0	0	0	0	0	0	0	0	0	0	0	0	0	0	0	0	0	0	0	0	0	7	0	0	0	0	0	0	0	0	0	0	0	0	0	0	0	0	0	0	0	0	0	0	0
efac6bea286063ef2be400140677edda	0	0	0	0	0	0	0	262	0	0	0	0	0	0	0	0	0	0	0	0	0	0	0	0	0	0	0	0	0	0	0	0	0	0	0	0	0	0	0	0	0	0	0	0	0	0	0	0	0
d94b4e7eabf8f24a639f01d22ed1e16b	0	0	0	0	0	0	0	0	0	0	0	0	0	0	0	0	0	0	0	0	0	0	0	0	0	0	0	0	0	0	0	0	0	0	16	0	0	0	0	0	0	0	0	0	0	0	0	0	0
d28444ab57dd5a2f509aee9e6b4a626e	0	0	0	0	0	0	0	0	0	0	63	0	0	0	0	0	0	0	0	0	0	0	0	0	0	0	0	0	0	0	0	0	0	0	0	0	0	0	50	0	0	0	0	0	0	0	0	0	0
61d199d72dee88147c623aae1cc0cce8	0	0	110	0	0	0	145	0	0	0	0	0	0	0	0	0	0	0	0	0	0	0	0	0	0	0	0	0	0	0	0	0	0	0	0	0	0	0	0	0	63	0	0	0	0	0	0	0	0
29086ee9faad055d80831dbd02d2998f	0	0	0	0	0	0	0	0	0	0	0	0	0	0	0	0	0	0	0	0	0	0	0	0	0	0	170	0	0	0	0	0	0	0	0	0	0	0	0	0	0	0	0	0	0	0	0	0	0
80ff1a375d80d81f5314d13878d6f460	0	0	0	0	0	0	0	0	0	0	0	0	0	155	0	0	0	0	0	0	0	0	0	0	0	0	0	0	0	0	0	0	0	0	0	210	0	0	0	0	0	0	0	0	0	0	0	0	0
ff4c855a229c5a879045c4f08adbdc32	126	0	0	0	0	0	0	0	0	0	0	0	0	0	0	0	0	0	0	0	0	0	0	0	0	0	0	0	0	0	0	0	0	0	0	0	0	0	0	0	0	0	0	0	0	0	0	0	0
0a9ec04a1323de8f0e8e803bb50a7945	0	0	0	0	0	0	0	0	0	0	0	0	0	0	0	0	0	0	0	0	0	0	0	0	0	0	0	0	0	0	0	0	0	0	0	0	0	0	0	0	0	0	0	0	0	0	0	0	0
2dd9d72e639566cb6fb5b513923d5472	0	0	0	0	0	49	0	0	0	0	0	0	0	0	0	0	0	0	0	0	0	0	0	43	0	0	0	0	0	0	0	0	0	0	0	0	0	0	0	0	0	0	0	0	0	0	0	0	0
ed2d3703634e303548b3e21277b30413	0	0	0	0	0	0	0	0	0	0	0	0	0	0	0	0	0	0	0	0	0	0	0	0	0	94	0	0	0	0	0	0	0	0	0	0	0	0	0	0	0	0	0	0	0	0	0	0	0
45315ad8dd7e2338ee0ceec226f4ea14	0	0	0	0	0	0	0	0	0	0	0	0	0	0	0	0	0	0	0	0	0	0	0	0	0	0	0	0	0	0	0	0	0	0	0	0	0	0	0	0	0	0	0	0	0	0	0	0	0
1a0d74da6fbd8637e488dca95e7a9edb	0	0	0	0	0	0	0	0	0	0	0	0	0	0	0	0	0	0	0	0	0	0	0	0	0	0	0	0	0	0	0	0	0	0	0	0	0	0	0	0	0	0	0	0	0	0	0	0	0
d9a382d2da9295b83f3934f92fbeb1bc	0	0	0	0	0	0	0	0	0	0	0	0	0	0	0	0	0	0	0	0	0	0	0	0	0	0	0	0	0	0	0	0	0	0	0	0	0	0	0	0	0	0	0	0	0	0	0	0	0
d9f1f3db8bdd6276da9f367a7ec44e7e	0	0	0	0	0	0	0	0	0	0	0	0	0	0	0	0	0	0	0	0	0	0	0	0	0	0	0	0	0	0	0	0	0	0	0	0	0	0	0	0	0	0	0	0	0	0	0	0	0
fe7e21a0ae1b4e5cb500816849f1f6c6	0	0	0	0	0	0	0	0	0	0	0	0	0	0	0	0	0	0	0	0	0	0	0	0	0	0	0	0	0	0	0	0	0	0	0	0	0	0	0	0	0	0	0	0	0	0	0	0	0
912dd5948a2790c2b220e0a7a9064261	0	0	0	0	0	0	0	0	0	0	0	0	0	0	0	0	0	0	0	0	0	0	0	0	0	0	0	0	0	0	0	0	0	0	0	0	0	0	0	0	0	0	0	0	0	0	0	0	0
8750cca02ff475858834e47f5a8df4b6	0	0	0	0	0	0	0	0	0	0	0	0	0	0	0	0	0	0	0	0	0	0	0	0	0	0	0	0	0	0	0	0	0	24	0	0	11	0	0	0	0	0	0	0	0	0	0	0	0
ccebc9df5c0ffff00293be853ccfdbce	0	0	0	0	0	0	0	0	0	0	0	0	0	0	0	0	0	0	0	0	0	0	0	0	0	0	0	0	0	0	0	0	0	0	0	0	0	0	0	0	0	0	0	0	0	0	0	140	0
a330cacfdc039d7e26655730800d8da1	0	0	0	0	0	0	0	0	0	0	0	0	0	0	0	0	0	0	0	0	0	0	0	0	0	0	0	0	0	0	0	0	0	33	0	0	29	0	0	0	0	0	0	0	0	0	0	0	0
372059478b8198c899c2e11a2c53d4a6	0	0	165	0	0	0	0	0	0	0	0	0	0	0	0	0	0	0	0	0	0	0	0	0	0	0	0	0	0	0	0	0	0	0	0	0	0	0	0	0	25	0	0	0	0	0	0	0	0
fce495df5ee6ab10b8a8cdb23c5b24fd	0	0	0	0	0	0	25	0	0	0	0	0	0	0	0	0	0	0	0	0	0	0	0	0	0	0	0	0	0	0	0	0	0	0	0	0	0	0	0	0	29	0	310	0	0	0	0	0	0
a591758752d6bd8ec4cf893ee3b25458	0	0	0	0	0	0	0	0	0	0	0	0	0	0	0	0	0	0	0	0	0	0	0	0	0	0	0	0	0	127	0	0	0	0	0	0	0	0	0	0	0	0	0	0	0	0	0	0	0
1aaf307e2d2b2b4cf32d078ef08b83cc	0	0	0	0	0	0	0	0	0	0	0	0	0	0	0	0	0	0	0	0	0	0	0	0	0	0	33	0	0	0	0	0	0	0	0	0	0	0	8	0	0	0	0	0	0	0	0	0	0
a45b71b945c8becc17af62213da353b3	160	0	0	0	0	0	0	0	0	0	0	0	0	0	0	0	0	0	0	0	0	0	0	0	0	0	0	0	0	0	0	0	0	0	0	0	0	0	0	0	0	0	0	0	0	0	0	0	0
e26df221a1ba61e54671a842976bb9ee	0	0	0	0	0	0	0	0	0	0	0	272	0	0	0	0	0	0	0	0	0	0	0	0	0	0	0	0	0	0	0	0	0	0	0	0	0	0	0	0	0	0	0	0	0	0	0	0	0
5b34f6ad3a7ec867f12e0900ecb60725	0	0	0	0	0	88	0	0	0	0	0	0	0	0	0	0	0	0	0	0	0	0	0	0	0	0	0	0	0	0	0	0	0	0	0	0	0	0	0	0	0	0	0	0	0	0	0	0	0
9b8418ef81f95a38dbfeba63c568e6d9	0	8	0	0	0	0	0	0	0	0	0	0	0	0	0	15	0	0	0	0	26	0	0	0	0	0	0	73	0	0	0	0	0	22	0	0	36	0	0	0	0	11	0	0	0	0	0	0	230
31d9c7cbbefbee6d65a46fc668124fbd	0	0	0	0	0	0	0	0	0	0	0	0	0	0	0	0	0	0	0	0	0	0	0	19	0	0	0	0	0	0	0	0	0	0	0	0	0	0	0	0	223	0	0	0	0	0	0	0	0
130864b8fd92a899a76f1e2d53b3798e	0	0	0	0	0	0	0	0	0	0	0	0	0	0	0	0	0	0	0	0	0	0	0	0	0	0	0	0	0	0	0	0	0	0	0	0	0	0	0	0	0	0	0	0	0	0	0	0	0
951b6dff4e5f477f073713b6ab4ce975	0	0	0	0	0	0	0	0	0	0	0	0	0	0	0	0	0	0	0	0	0	0	0	0	0	0	0	0	0	0	0	0	0	0	0	0	0	0	0	0	0	0	0	0	0	0	0	989	0
0a456d354ea6cf18926dce7c27027cb8	0	0	0	0	0	0	158	0	0	0	0	0	0	0	0	0	0	0	0	0	0	0	0	9	0	0	0	0	0	0	0	0	0	0	0	0	0	0	0	0	54	0	0	0	0	0	0	0	0
5cde5ac1ddf1ba4b4264f80e6615aad6	0	0	0	0	0	0	0	0	0	0	0	0	0	0	0	0	0	0	0	0	1287	0	0	0	0	0	0	0	0	0	0	0	0	0	0	0	0	0	0	0	0	0	0	0	0	0	0	0	0
02c8f560452cf199f9d6060a1999629d	0	0	0	0	0	0	0	0	0	56	0	0	0	0	0	0	0	1078	0	0	0	0	0	0	0	0	0	0	0	0	0	0	0	0	0	0	0	0	0	0	0	0	0	0	0	0	0	0	0
f87dd0f76338af2eece55ee5d6e6ddc9	0	0	0	0	0	0	0	0	0	0	0	0	0	0	0	0	0	0	0	0	0	0	0	0	0	0	0	0	0	0	0	0	0	0	0	0	0	0	0	0	0	0	0	0	0	0	0	0	0
59632b79dd0795de8218d6975fd223fe	0	52	0	0	0	0	0	0	0	0	0	0	0	0	0	0	0	0	0	0	0	0	0	0	0	0	0	99	0	0	0	26	15	18	0	0	23	0	0	0	0	79	0	0	0	0	0	0	0
9866d5f7e978ef5562358c48a89ecf8a	0	0	0	0	0	0	0	0	0	0	0	0	0	71	0	0	0	0	0	0	0	0	35	0	19	0	0	0	0	0	0	0	0	0	0	0	0	0	0	209	0	0	0	0	0	23	0	0	0
62a87057fad2be86f3a1900daef92c01	0	0	0	0	0	0	0	0	0	0	0	0	0	0	0	0	0	0	0	0	0	0	55	0	0	0	0	0	0	0	0	0	0	0	0	0	0	0	0	0	0	0	0	0	0	0	0	0	0
fe1c3c2cdee56b4b3a09f82bdce8b846	0	0	0	0	0	0	0	0	0	0	0	0	0	0	0	0	0	0	0	0	0	0	0	0	0	0	0	0	0	0	0	0	0	35	0	0	16	0	0	0	0	277	0	0	0	0	0	0	0
acec0ecbe381de5aeab012d1a81a7be0	0	0	0	0	0	0	0	0	0	349	0	0	0	0	0	0	0	78	0	0	0	93	0	0	0	0	0	0	0	0	6	0	0	0	12	0	0	0	0	0	0	0	0	0	0	0	0	0	0
009d902eeed173f0d5bd0f3b7924239c	0	0	0	0	0	0	0	0	0	0	0	106	0	0	0	0	0	0	0	0	0	0	0	0	0	0	0	0	0	0	0	0	0	0	0	0	0	0	0	0	0	0	0	0	0	0	0	0	0
bb03aa7850e6ea3d652432e1534c78e3	0	0	0	0	0	0	0	207	0	0	0	0	0	0	0	0	0	0	0	0	0	0	0	0	0	0	0	0	0	0	0	0	0	0	0	0	0	0	0	0	0	0	0	0	0	0	0	0	0
320820b261059e04a7a6c95b1ac97b07	130	0	0	0	0	0	0	0	19	0	0	0	0	36	0	0	0	0	0	0	0	0	0	0	0	0	0	0	0	0	0	0	0	0	0	0	0	0	0	0	0	0	0	0	0	0	0	0	0
33987332217be0ca9117fdec07a84dc5	0	0	0	0	0	0	0	0	0	0	0	0	0	0	0	0	0	0	0	0	0	0	0	0	0	0	0	0	0	0	0	0	0	0	0	0	0	0	0	0	0	0	0	0	0	30	0	0	0
66a16a1e3ecab3d840d53abe136c8a44	0	0	0	0	0	0	0	0	0	0	0	0	0	0	0	0	0	0	0	0	0	0	0	0	0	0	0	0	0	0	0	0	0	0	0	0	0	0	0	0	0	0	0	0	0	0	0	0	0
15e3fea6ed11d5c70b1b3e2fb5910d20	0	0	0	0	0	0	0	0	0	0	0	0	0	0	112	0	0	0	0	0	0	0	0	0	0	0	0	136	0	0	0	0	0	0	0	0	0	0	0	0	0	0	0	0	0	0	0	0	0
cc776deed3d5059dcf4d1b2bcca08051	0	0	0	0	0	0	0	0	0	0	0	0	0	0	0	0	0	0	0	0	0	0	0	0	0	0	0	0	0	0	0	0	0	0	0	0	0	0	0	0	0	0	58	0	0	0	0	0	0
bf56a225f28a82a7824e046a316fbdfc	0	0	0	0	0	0	0	0	0	40	0	0	0	0	0	0	0	1035	0	0	0	0	0	0	0	0	0	0	0	0	0	0	0	0	0	0	0	0	0	0	0	0	0	0	0	0	0	0	0
bdce62d19885ff781a38e7e4f0bae50f	0	0	0	0	0	0	0	0	0	0	0	0	0	0	0	0	0	0	0	0	0	0	0	0	0	0	0	0	0	0	0	0	0	0	0	0	0	0	0	0	0	0	0	0	0	0	0	0	0
22948a7a02abe565c1a89df2c2dec85c	0	0	0	0	0	0	0	0	0	0	0	0	0	0	0	0	0	0	0	0	0	0	0	0	0	0	0	0	0	0	0	0	0	0	0	0	0	0	0	0	0	0	0	0	0	0	0	0	0
8e6020ff79b47a7c294356d3bcc60bda	0	0	0	0	0	0	0	0	0	0	0	31	0	0	0	0	0	0	0	0	0	0	0	190	0	0	0	0	0	0	0	0	0	0	0	0	0	0	0	0	0	0	0	0	0	0	0	0	0
cb7e8fdc6d42a8189fb917afdcba7dac	0	0	0	0	0	0	0	0	0	0	0	0	0	0	0	0	0	0	0	0	0	0	0	0	0	0	0	0	0	0	0	0	0	0	0	0	0	0	0	0	0	0	0	0	0	0	0	0	0
3caeb8db2685fafacbaaa4e753b4cd46	0	0	0	0	0	0	0	0	0	0	0	0	0	0	0	0	0	0	0	0	0	0	0	0	0	0	0	0	0	0	0	0	168	0	0	0	0	0	0	0	0	0	0	0	0	0	0	0	0
a988c521a4b8825d2ee1615dec300e53	0	0	0	0	0	0	0	0	0	0	0	0	0	0	0	0	41	0	0	0	0	0	0	0	0	6	0	0	0	0	0	0	0	0	0	0	0	0	0	0	0	0	0	0	0	0	48	0	0
6fc09d2f35c8b46a831c6b4b51eeec6f	0	0	0	0	0	0	0	0	0	0	0	0	0	0	0	0	0	0	0	0	0	0	0	0	0	0	0	0	0	0	0	0	0	0	0	0	0	0	0	0	0	0	76	0	0	0	0	0	0
cf4b4477d0b756593f3c797ca26f3ecf	0	0	0	0	0	0	0	0	0	111	0	0	0	0	0	0	0	0	0	0	0	0	0	0	0	0	0	0	0	0	0	0	0	0	0	0	0	0	0	0	0	0	0	0	0	0	0	0	0
ef30081514f1e4d261e1c2c683e7ade4	0	0	0	0	0	0	0	0	0	0	0	0	0	0	0	0	0	0	0	0	0	0	0	0	0	0	0	0	0	0	0	0	0	0	0	0	0	0	0	0	0	0	0	0	0	0	0	0	0
5d3e93762945931a447f07819361e2bb	0	0	0	0	0	0	0	0	0	0	0	0	0	0	44	75	0	0	0	0	0	0	0	0	0	0	0	0	0	0	0	0	78	141	0	0	0	0	0	0	0	0	0	0	0	0	0	0	0
e98f4eb84a9f05e3cedf9e1c29b045dc	0	0	0	0	0	0	0	0	0	0	0	0	0	0	0	0	0	101	0	0	0	0	0	0	0	0	0	0	0	0	0	0	0	0	0	0	0	0	0	0	0	0	0	0	0	0	0	0	0
28a807eb906f8c464a8fd89fd1c99844	0	0	0	0	0	0	0	0	0	0	0	0	0	0	0	0	0	0	0	0	0	0	0	0	0	0	0	0	0	0	0	0	130	0	0	0	0	0	0	0	0	0	0	0	0	0	0	0	0
c5f769d8453cf26d304c6363e21caa5d	0	0	0	0	0	0	0	0	0	0	0	0	0	0	0	0	0	0	0	0	0	0	0	0	0	0	0	0	0	0	0	0	0	0	0	0	0	0	0	0	0	0	0	0	0	0	0	0	0
1b02d373f248cfdade9152040cb20554	0	0	0	0	0	0	0	0	0	0	0	0	0	0	12	0	0	0	0	0	65	0	0	0	0	0	0	0	0	0	0	0	0	0	0	0	24	0	0	0	0	0	0	0	0	0	0	0	98
2ab1869044cb073edb4b0c2cf54ccb4d	0	0	0	0	0	0	0	0	0	0	0	0	0	0	0	0	0	0	0	0	0	0	0	0	0	0	0	0	0	0	0	0	0	0	0	0	0	0	0	0	0	0	0	0	0	0	0	0	0
06f70bc6a9c51178032856b8bb2e6a7d	0	0	0	0	0	0	0	0	0	0	0	0	0	0	0	0	0	0	0	0	13	0	0	0	0	0	0	0	0	0	0	0	0	0	0	0	0	0	0	0	0	0	0	0	0	0	0	0	0
52065ab12424323dbb1ca3d251a0035c	0	0	0	0	0	0	0	0	0	0	0	0	0	0	0	0	0	0	0	0	0	0	0	0	0	0	0	0	0	0	0	0	0	0	0	0	0	0	0	0	0	0	0	0	0	0	0	0	0
b8a49273582044493714872c62326e50	0	0	0	0	0	0	0	0	0	0	14	0	0	0	0	0	0	0	0	0	0	0	0	0	0	0	0	0	0	0	0	0	0	0	0	0	0	0	0	0	0	0	0	0	0	0	0	0	0
c4757bd52deb25cc18e0e826ed0ac14e	0	0	0	0	0	0	0	0	0	0	0	0	0	0	0	0	0	0	0	0	0	0	0	0	0	0	0	0	0	0	0	0	0	0	0	0	0	0	0	0	0	0	0	0	0	0	0	0	0
436b335bb2bf3fb384242322108dcb13	15	0	0	0	0	0	0	0	9	0	0	0	0	0	0	0	19	0	0	0	0	0	0	0	0	0	0	0	0	0	0	0	0	0	0	16	0	0	0	0	0	0	0	0	0	0	0	0	0
e3010f6c7546b3122774d48c6f71aa73	0	0	0	0	15	0	0	0	0	0	0	0	0	0	0	0	0	0	0	0	89	0	0	0	0	0	0	0	0	0	0	0	69	0	0	0	0	0	0	0	0	0	0	0	0	0	0	0	0
f764bdb92f7b57673bb520de8daec0c3	0	0	0	0	0	0	0	0	0	0	0	0	0	0	0	0	0	0	0	0	0	0	0	0	0	0	0	0	0	0	0	0	14	0	0	0	0	0	0	0	0	0	0	0	0	0	0	0	0
ed3e85daaa3a07b1f4fa99317f69c236	0	0	58	0	0	0	0	0	0	0	0	0	0	0	0	0	0	0	0	0	0	0	0	0	0	0	0	0	0	0	0	0	0	0	0	0	0	0	0	0	0	0	0	0	0	0	0	0	0
62aa9f074a21729f93f719b2a80efbd3	0	0	0	0	0	0	0	0	0	0	0	0	0	0	0	0	0	0	0	0	0	0	0	0	0	0	0	0	0	0	0	0	0	0	0	0	0	0	0	0	0	0	0	0	0	0	0	0	0
fa39d003d5047ee207794a43df991e23	0	0	0	52	0	0	0	0	0	0	0	0	0	0	0	0	0	0	0	0	0	0	0	0	0	0	0	0	0	21	0	0	0	0	0	0	0	0	0	0	27	0	0	0	0	0	0	0	0
6be46172223c245ff010ebbc0d09f083	0	0	0	0	0	0	0	0	0	0	0	0	0	0	0	0	0	0	0	0	25	0	0	0	0	0	0	0	0	0	0	0	0	0	0	0	0	0	0	0	0	0	0	0	0	0	0	0	0
b9a0e2c471b1d2d8aa55d7be233adec2	0	0	0	0	0	0	0	0	0	0	0	0	0	0	0	0	0	0	0	0	0	0	0	0	0	0	0	0	0	0	0	0	0	0	0	0	0	0	0	0	0	0	0	0	0	0	0	0	0
527582000e1288045f68d17c3d5c423c	0	0	0	0	0	0	0	0	0	0	0	0	103	0	0	0	0	0	0	0	0	0	0	0	0	0	0	0	0	0	0	0	0	0	0	0	0	0	27	0	0	0	0	0	0	0	0	0	0
29c53676be99f6552be1b4a394a2ac37	0	0	0	0	0	0	0	0	0	0	0	0	0	0	0	0	0	0	0	0	0	0	0	0	0	0	0	0	0	0	0	0	0	0	0	0	0	0	0	0	0	0	0	0	0	0	0	0	0
02f097cdcc4e251c4b0431f78f29d752	0	0	0	0	0	0	0	0	0	0	0	0	0	0	0	0	0	79	0	0	0	0	0	0	0	0	0	0	0	0	0	0	0	0	0	0	0	0	0	0	0	0	0	0	0	0	0	0	0
7a6a151d9128f4b862e612e3fe8810bf	0	0	0	0	0	0	0	0	0	0	0	0	0	0	0	0	0	0	0	0	0	0	0	0	0	0	0	0	0	0	0	0	0	0	0	0	0	0	0	0	0	0	0	0	0	0	0	0	0
9cdf0c2ea4f9b332e8f6678e98229a27	0	0	0	0	0	0	0	0	0	0	0	0	0	0	0	0	0	0	0	0	0	0	0	0	0	0	0	0	0	0	0	0	0	0	0	0	0	0	0	0	33	0	0	0	0	0	0	0	0
45384c86c675daea4309666c8a88bdff	0	0	0	0	0	0	0	0	0	0	0	0	0	0	0	0	0	0	0	0	0	0	0	0	0	0	0	0	0	0	0	0	0	0	0	0	0	0	0	0	0	0	0	0	0	0	0	0	0
76d7bec69e79d42b38669f46cefe9427	0	0	0	0	0	0	0	0	0	0	0	0	0	0	0	0	0	0	0	0	0	0	0	0	0	0	0	0	0	0	0	0	0	0	0	0	0	0	0	0	0	0	0	0	0	0	0	0	0
7b2f0814ab3efd788da249792faf75b5	0	0	0	0	0	0	0	0	0	0	0	0	0	0	0	0	0	0	0	0	0	0	0	0	0	0	0	0	0	0	0	0	0	0	0	0	0	477	0	0	0	0	0	0	0	0	0	0	0
b7098baf2be4d4665d98d2a9162e34dd	0	0	0	0	0	0	0	636	0	0	0	0	0	0	0	0	0	0	0	0	39	0	0	0	0	0	0	0	0	0	0	0	0	55	0	0	13	0	0	0	0	0	0	0	0	0	0	0	21
689010c708bdb18a0705f65a68ef5b30	0	0	0	0	0	0	0	0	0	0	0	0	0	0	0	97	0	0	0	0	0	0	0	0	0	0	0	0	85	0	0	0	0	0	0	0	0	0	0	0	0	0	0	0	0	0	0	0	0
aab060426c51df34f36a643cd3980278	0	0	0	0	0	0	0	0	0	0	0	0	0	0	0	0	0	0	0	0	0	0	0	0	0	0	0	0	0	0	0	0	0	0	0	0	0	0	0	0	38	0	0	0	0	0	0	0	0
3cd666300c24d6454294647cd3da1aa9	0	0	0	0	0	0	0	84	0	0	0	0	0	0	30	0	0	0	0	0	20	0	0	0	0	0	0	0	22	0	0	0	118	0	0	0	0	0	0	0	0	28	0	0	0	0	0	0	77
0aa6695fbaf1d6d5c6849725a1900b77	0	0	0	0	0	0	0	0	0	0	0	0	0	0	0	0	0	43	0	0	0	28	0	0	0	0	0	0	0	0	0	0	0	0	0	0	0	0	0	0	0	0	0	0	0	0	0	0	0
c4bcbd7f1d5877d2713eb665983d0fef	0	0	0	0	0	0	0	0	0	0	0	0	0	0	0	0	0	0	0	0	0	0	0	0	0	0	0	0	0	0	0	0	0	0	0	0	0	0	0	0	0	0	0	0	0	0	0	0	0
11117568cdde25381653ae5edc6c62e8	0	0	0	0	0	0	0	0	0	0	0	0	0	0	49	0	0	0	0	0	65	0	0	0	0	0	0	0	0	0	0	0	93	0	0	0	0	0	0	0	0	0	0	0	0	0	0	0	0
4a8dab1cc5deb4c719e93522de457240	0	0	0	0	0	0	0	0	0	0	0	7	0	0	0	0	0	0	0	0	0	0	0	0	0	0	0	0	0	26	0	0	0	0	0	0	0	0	0	0	24	0	0	0	0	0	0	0	0
4bdc834a4b652c49f83dda96c212760f	0	0	0	0	0	0	0	0	0	0	0	0	0	0	0	0	0	0	0	0	0	0	0	0	0	0	0	0	0	0	0	0	0	0	0	0	0	0	0	0	0	0	0	0	0	0	0	0	0
fce826d07df5b3af88ba9f149c555067	0	0	0	0	0	0	0	0	0	0	0	0	0	0	0	0	0	117	0	0	0	0	0	0	0	0	0	0	0	0	0	0	0	0	0	0	0	0	0	0	0	0	0	0	0	0	0	0	0
b03bd3d37499ff3fccc356dd027331f9	0	0	0	0	0	0	0	0	0	0	0	0	0	0	0	0	0	0	0	0	0	204	0	0	0	0	65	0	0	0	0	0	0	0	0	0	0	0	0	0	0	0	0	0	0	0	0	0	0
c2c4a37e05c82af9ec62db334ce7d002	0	0	0	0	0	0	0	0	0	0	0	0	0	0	0	0	0	0	0	0	0	0	0	0	0	0	0	0	0	0	0	0	0	0	0	0	0	0	0	0	0	0	0	0	0	0	0	0	0
df5ba786da3cc31530294ad4f5c6035b	0	0	0	0	0	0	0	0	0	0	0	0	0	0	0	0	0	0	0	0	0	0	0	0	0	0	0	0	0	0	0	0	0	0	0	0	0	0	0	0	107	0	0	0	0	0	0	0	0
476213c904476ce05ca146f9ed56bc34	0	0	0	0	0	0	0	0	0	27	0	0	55	0	0	0	0	0	0	0	0	47	0	0	0	0	0	0	0	0	0	0	0	0	0	0	0	0	0	0	0	0	0	0	0	0	0	0	0
8d4f160c63d37a7e4d5c165472f4efca	0	0	0	0	0	0	0	0	0	0	0	0	0	0	0	0	0	0	0	0	0	248	0	0	0	0	33	0	0	0	0	0	0	0	0	0	0	0	43	0	0	0	0	0	0	0	0	0	0
abe044ddbf7659a251fde3fd0c504470	0	0	0	0	0	0	0	0	0	0	0	0	0	0	0	0	0	0	0	0	0	0	0	0	0	0	0	0	0	0	0	0	0	0	0	0	0	0	0	0	0	0	0	0	0	0	0	0	0
bc476b7b84b28ab071b293f562f99e7c	0	0	0	0	0	0	0	0	0	0	0	0	0	0	0	0	0	0	0	0	0	0	0	0	0	0	0	0	0	0	0	0	0	0	0	0	0	0	0	0	0	0	0	0	0	0	0	0	0
a13b561e0d9228d90eb80fe279b5b76a	0	0	0	0	0	0	0	0	0	0	0	0	0	0	0	0	0	0	0	0	0	0	0	0	0	0	40	0	0	0	0	0	0	0	0	0	0	0	0	0	0	0	0	0	0	0	0	0	0
1494231d4d7c1f5622e6ea260ab9036b	0	0	0	0	0	0	0	0	0	0	0	0	0	0	0	0	0	0	0	0	0	0	0	0	0	0	162	0	0	0	0	0	0	0	0	0	0	0	0	0	0	0	0	0	0	0	0	0	0
1f1b1e2720dc90e01e77ff60328f788c	0	0	0	0	0	0	0	0	0	0	0	0	0	0	0	0	0	0	0	0	0	0	0	0	0	0	0	0	0	0	0	0	0	0	0	0	0	0	0	0	0	0	0	0	0	0	0	0	0
c550a442706783bbffbeef6ba9ae1c1d	0	0	0	0	0	0	0	0	0	0	0	0	0	0	0	0	0	0	0	0	0	40	0	0	0	0	0	0	0	0	0	0	0	0	0	0	0	0	0	0	0	0	0	0	0	0	0	0	0
46c19ed90fe2c03a2a910ab03d5cbc8a	0	0	0	0	0	0	0	0	0	0	0	0	0	0	0	0	0	0	0	0	0	0	0	0	0	0	117	0	0	0	0	0	0	0	0	0	0	0	0	0	0	0	0	0	0	0	0	0	0
a512b1bb6b3888ed75d2cefb41ed8e06	0	0	0	0	0	0	0	0	0	0	0	0	0	0	0	0	0	0	0	0	0	0	0	0	0	0	0	0	0	0	0	0	0	0	0	0	0	0	0	0	0	0	0	0	0	0	0	0	0
d9ab3f330d7cda3b9d74f009a3342439	0	0	0	0	0	0	0	0	0	0	0	0	0	0	0	0	0	0	0	0	0	0	0	0	0	0	0	0	0	0	0	0	0	0	0	0	0	0	0	0	0	0	0	0	0	0	0	0	0
66902f33800187f85c27d6f6654e0fc0	256	0	0	0	0	0	0	0	46	0	0	0	0	0	0	0	111	0	0	0	0	0	0	0	0	0	0	0	0	0	0	0	0	0	0	0	0	0	0	0	0	0	0	0	0	0	0	0	0
c874c541820bd5314d25be7a41789896	0	0	0	0	0	0	0	0	0	0	0	0	0	0	0	0	0	0	0	0	0	0	0	0	0	0	0	0	0	0	0	0	0	214	0	0	91	0	0	0	0	0	0	0	0	0	0	0	0
8f168ad866c9bbfeae88ed526cf116f5	0	0	0	0	0	0	0	0	0	0	0	0	0	0	0	0	0	0	0	0	0	0	0	0	0	0	0	0	0	0	0	0	0	0	0	0	0	0	0	0	0	0	0	0	0	0	0	0	0
ad8f9847b252dd726d49b171d6cdfcd5	0	0	0	0	0	0	0	0	0	0	0	0	0	0	0	0	0	13	0	0	0	0	0	0	0	0	113	0	0	0	0	0	0	0	0	0	0	0	0	0	0	0	0	0	0	0	0	115	0
8e4a663a419d3204988fdeef1568971c	0	0	0	0	0	0	0	0	0	0	0	0	0	0	0	0	0	0	0	0	0	0	0	0	0	0	0	0	0	0	0	0	0	0	0	0	0	0	0	0	0	0	0	0	0	1182	0	0	0
0eeac45746bc6eddd423e835c37a32f2	0	0	0	0	0	0	0	0	0	0	0	0	16	0	0	0	0	0	0	0	0	0	0	0	0	0	0	0	0	0	0	0	0	0	0	0	0	0	0	0	0	0	0	0	0	0	0	0	0
b52aa0e21a67173875dc3b4457ee3d80	0	0	0	0	0	0	0	0	0	0	0	0	0	0	0	0	0	0	0	0	0	0	80	0	0	0	0	0	0	0	0	0	0	0	0	0	0	0	0	0	0	0	0	0	0	0	0	0	0
f6ba877db3a63cf6f02ba3c23c6980fb	0	0	0	0	0	0	0	0	0	0	0	0	0	0	0	0	0	0	0	0	0	0	0	0	0	0	0	0	0	0	0	0	0	0	0	0	0	0	0	0	0	0	0	0	0	0	0	0	0
bb2c46acc00c476883fa958bc79e6565	0	0	0	0	0	0	0	0	0	0	0	0	0	0	0	0	0	0	0	0	0	0	0	0	0	0	0	0	0	0	0	0	0	0	0	0	0	0	0	0	0	0	0	0	0	0	0	0	0
6b97334a6587ae4e41ae2b6c42d93ef2	0	0	0	0	0	0	0	0	0	0	0	0	0	0	0	0	0	0	0	0	0	0	0	0	0	0	0	0	0	0	0	0	0	0	0	0	0	0	0	0	0	0	0	0	0	0	0	0	0
22b44e81fdd8bf0e9c5e4d6a9254fa40	0	0	0	0	0	0	0	0	0	0	0	0	0	0	0	0	0	0	0	0	0	0	0	0	0	0	0	0	0	0	0	0	0	0	0	0	0	0	0	0	0	0	0	0	0	0	0	0	0
9c548cf33b84e7cb8cb50d2e52a352d1	0	0	0	0	0	0	0	0	0	0	0	0	0	0	0	0	0	0	0	0	0	0	0	0	0	0	0	0	0	0	0	0	0	0	0	0	0	0	0	0	0	0	0	0	0	0	0	0	0
9e3f5bbc6c9c5ab95b8bf5c3e1421b3d	0	0	0	0	0	0	0	0	0	0	0	0	0	0	0	0	0	0	0	0	0	57	0	0	0	0	0	0	0	0	0	0	0	0	0	0	0	0	0	0	0	0	0	0	0	0	0	222	0
d286faec86cf210087477576c1d2112f	0	0	0	0	0	0	0	0	0	0	0	0	0	0	0	0	0	0	0	0	0	0	0	0	0	0	1168	0	0	0	0	0	0	0	0	0	0	0	0	0	0	0	0	0	0	0	0	0	0
61a3625a2b84e951903e3aedec81cf90	0	0	0	0	0	0	0	0	0	0	0	0	0	0	0	0	0	0	0	0	0	0	0	0	0	0	0	0	0	0	0	0	0	0	0	0	0	0	0	0	0	0	0	0	0	0	0	0	0
0b90f4bf539b2b5af0b35c7a3caaa185	0	0	0	0	0	0	0	0	0	0	0	0	0	0	0	0	0	0	0	0	0	0	0	0	0	0	0	0	0	0	0	0	0	0	0	0	0	0	0	0	0	0	0	0	0	0	0	0	0
a5278f2dc93221d35d653931d9192f5e	0	0	0	0	0	0	0	0	0	0	0	0	0	0	0	0	0	0	0	0	0	0	0	0	0	0	0	0	0	0	0	0	0	0	0	0	0	0	0	0	0	0	0	0	0	0	0	0	0
22b056edcb92227da145545a995ebab3	0	0	0	0	0	0	0	0	0	0	0	0	0	0	0	0	0	0	0	0	0	0	0	0	0	0	0	0	0	0	0	0	0	0	0	0	0	0	0	0	0	0	0	0	0	0	0	0	0
6f8f0a3c465d3e5e54e7b64e8a527122	0	0	23	30	0	0	0	0	0	0	0	0	0	0	0	0	0	0	0	0	0	0	0	0	0	0	0	0	0	158	0	0	0	0	0	0	0	0	0	0	34	0	0	0	0	0	0	0	0
8cfcf3ebc2fbf637b253075094063729	0	0	0	0	0	0	0	0	0	0	0	0	0	0	0	0	0	0	0	0	0	0	0	0	0	0	0	0	0	0	0	0	0	0	0	0	0	0	0	0	0	0	0	0	0	0	0	0	0
1a5d3a18bf27b0c5032a319b33d81586	0	0	0	0	0	0	249	0	0	0	0	0	0	0	0	0	0	0	0	0	0	0	0	0	0	0	0	0	0	0	0	0	0	0	0	0	0	0	0	0	0	0	0	0	0	0	0	0	0
d70b6afe9fdd5f8761f0a8c9377672f2	0	0	0	0	0	0	0	0	0	0	0	0	0	0	0	0	0	0	0	0	0	0	0	0	0	0	0	0	0	0	0	0	0	0	0	0	0	0	0	0	0	0	0	0	0	0	0	0	0
74b51d59b41737e170049fef225396c1	0	0	0	0	0	0	0	0	0	0	0	0	0	0	0	0	0	0	0	0	0	0	0	0	0	0	0	0	0	0	0	0	0	0	0	0	0	0	0	0	0	0	0	0	0	0	0	0	0
160038c373e8f599c5cf1ed582b7e04e	0	0	27	29	0	0	0	0	0	0	0	0	0	0	0	0	0	0	0	0	0	0	0	43	0	0	0	0	0	63	0	0	0	0	0	0	0	0	0	0	0	0	0	0	0	0	0	0	0
a8b1eb729c156b2fd3117d59255b5aeb	0	0	0	0	0	0	0	0	0	0	0	0	0	0	0	0	89	0	0	0	0	0	29	0	0	0	0	0	0	0	0	0	0	0	0	0	0	0	0	0	0	0	0	0	0	0	0	0	0
76c29456b900dc8df5c3ac1a38240994	0	0	0	0	0	0	0	0	0	0	0	0	0	0	0	0	0	0	0	0	0	82	0	0	0	0	0	0	0	0	0	0	0	0	0	0	0	0	30	0	0	0	0	0	0	0	0	0	0
cf8629317f451df259ecb3751794f844	0	0	0	0	0	0	0	0	0	0	0	0	0	0	0	0	0	0	0	0	0	0	0	0	0	0	0	0	0	0	0	0	223	0	0	0	0	0	0	0	0	0	0	0	0	0	0	0	0
657c452a4788080cf75c769a437dbaab	0	0	0	0	0	0	0	0	0	0	0	0	0	0	0	0	0	0	0	0	0	0	0	0	0	0	0	0	0	0	0	0	0	0	0	0	0	0	0	0	0	0	0	0	0	0	0	0	0
ea5b0106e878dda7edaee25dc7249b8e	0	0	731	0	0	0	0	0	0	0	0	0	0	0	0	0	0	0	0	0	0	0	0	0	0	0	0	0	0	0	0	0	0	0	0	0	0	0	0	0	0	0	0	0	0	0	0	0	0
e20e5a1de1a836bd93f193c3c45cee76	0	0	0	0	0	0	0	0	0	0	0	0	0	0	0	0	0	0	0	0	0	0	0	0	0	0	0	0	0	0	0	0	0	0	0	0	0	0	0	0	0	0	0	0	0	0	0	39	0
d8e8872d690b7a742d81fadbc7cc37ad	0	0	0	0	0	0	0	0	0	0	0	422	0	0	0	0	0	0	0	0	0	0	0	0	0	0	0	0	0	0	0	0	0	0	0	0	0	0	0	0	0	0	0	0	0	0	0	0	0
956e583f95469b7ef10daf6375d92186	0	0	0	0	0	0	0	0	0	0	0	0	0	0	0	0	0	0	0	0	0	0	0	0	0	0	0	0	0	21	0	0	0	0	0	0	0	0	0	0	25	0	0	0	0	0	0	0	0
9dc9bad37401d0a482c02c01b28744e6	0	0	0	11	0	14	0	0	0	0	0	0	0	0	0	0	0	0	0	0	0	0	0	0	0	0	0	0	0	0	0	0	0	0	0	0	0	0	0	0	0	0	0	0	0	0	0	0	0
feba01a0d49e5d203001f47fc692cbc5	0	0	0	0	0	0	0	0	0	0	0	0	0	0	0	0	0	0	0	0	0	0	0	0	0	0	0	0	0	0	0	0	0	0	0	0	0	0	0	0	0	0	54	0	0	0	0	0	0
7d69bfb025378e761b116984089b52a5	0	0	0	0	0	0	0	0	0	47	0	0	0	0	0	0	0	0	0	0	0	0	0	0	0	0	0	0	0	0	0	0	0	0	0	0	0	0	0	0	0	0	0	0	0	0	0	0	0
b773288b44b6fe5b39a7db07c3d29f04	0	37	0	0	0	0	0	0	0	0	0	0	0	0	0	0	0	0	0	0	223	0	0	0	0	0	0	0	0	0	0	0	0	0	0	0	0	0	0	0	0	47	0	0	0	0	0	0	0
c1041fdb071e605f2938289196c80340	0	0	0	0	0	0	0	0	0	0	0	0	0	0	0	0	0	35	0	35	0	0	0	0	0	0	0	0	0	0	0	0	0	0	0	0	0	0	0	0	0	0	0	0	0	0	0	0	0
e5f8776258718bc3a016b550eba2a8e6	0	0	0	0	0	0	0	0	0	0	0	0	0	0	0	0	0	0	0	0	0	0	0	0	0	0	0	0	0	0	0	0	0	0	0	0	0	0	0	0	0	0	0	0	0	0	0	0	0
0cab1e471b85072b862cc52f294bd689	0	0	0	0	0	0	0	0	0	0	0	0	0	0	0	0	0	0	0	0	0	0	0	0	0	0	0	0	0	0	0	0	0	0	0	0	0	0	0	0	0	0	0	0	0	0	0	0	0
21fb4a984a58bd9f5b2fcc1bfe948a51	0	0	0	0	0	0	0	0	0	0	0	0	0	0	0	0	0	0	0	0	0	0	0	0	0	0	0	0	0	0	0	0	0	0	0	0	0	0	0	0	0	0	0	0	0	0	0	0	0
8686025e192b4547c53d10b8273de50a	0	0	0	0	0	0	0	0	0	0	0	0	0	0	0	0	0	0	0	0	0	0	0	0	0	0	0	0	0	0	0	0	0	0	0	0	0	0	0	0	0	0	0	0	0	0	0	0	0
2b61382e99cec371e1ebcddd7e41e337	0	0	0	0	0	0	0	0	0	0	0	0	0	0	0	0	0	0	0	0	0	0	0	0	0	0	228	0	0	0	0	0	0	0	0	0	0	0	67	0	0	0	0	0	0	0	0	0	0
59f176746652b7d06a9206275f154a4e	0	0	0	0	0	0	0	0	0	0	0	0	0	0	0	0	0	0	0	0	0	0	0	0	0	0	0	0	0	0	0	0	0	0	0	0	0	0	0	0	0	0	0	0	0	0	0	0	0
6462f4684e4eea879ea485e75fc7a74e	0	0	0	0	0	0	0	0	0	0	0	0	0	0	0	0	0	0	0	0	0	0	0	0	0	0	0	0	0	0	0	0	0	0	0	0	0	0	0	0	0	0	0	0	0	0	0	0	0
1f071521ad1114fbb24ea3c326e8b821	0	0	0	0	0	0	0	0	0	0	0	0	0	0	0	0	0	0	0	0	0	0	0	0	0	0	0	0	0	0	0	0	0	0	0	0	0	0	0	0	0	0	0	0	0	0	0	0	0
819ef14d1d5b758ef989e062a3281841	0	0	0	0	0	0	0	0	0	0	0	0	0	0	0	0	0	0	0	0	0	0	0	0	0	0	0	0	0	0	0	0	0	0	0	0	0	0	0	0	0	0	0	0	0	0	0	0	0
b33948cb4e71a17b22e6fc009815addd	0	0	0	0	0	0	0	0	0	0	0	0	0	0	0	0	0	0	0	0	0	0	0	0	0	0	0	0	0	0	0	0	0	0	0	0	0	0	0	0	0	0	0	0	0	0	0	0	0
1cb899dbd92c628ce50359728cd5acf7	0	0	0	0	0	0	0	0	0	0	0	0	0	0	0	0	0	0	0	0	0	0	0	0	0	0	0	0	0	0	0	0	0	0	0	0	0	0	0	0	0	0	0	0	0	0	0	296	0
070e8f8f51ba0b2c00ce30d7c17ed813	0	0	0	0	0	0	0	0	41	0	0	0	0	0	0	0	14	0	0	0	0	0	0	0	0	0	0	0	0	0	0	0	0	0	0	0	0	0	0	27	0	0	0	0	0	19	66	0	0
dd118fcd9ab6061b84e05e8996d20371	0	0	0	0	0	0	0	0	0	34	0	0	0	0	0	0	0	39	0	0	0	13	0	0	0	0	0	0	0	0	0	0	0	0	0	0	0	0	0	0	0	0	0	0	0	0	0	0	0
b2c9771a9a0cfad081b18c3d65b4f18f	0	0	0	0	0	0	0	0	0	0	0	0	0	0	0	0	0	0	0	0	0	0	0	0	0	0	0	0	0	0	0	0	0	0	0	0	0	0	0	0	0	0	0	0	0	0	0	0	0
ba2b2cc93433ac52feb73878d413c1a3	0	0	0	0	0	0	0	0	0	0	0	0	0	0	0	0	0	0	0	0	0	0	0	0	0	0	0	0	0	0	0	0	0	0	0	0	0	0	0	0	0	0	0	0	0	0	0	0	0
51b416d3a722a911309f4fff4d4421e5	0	0	0	0	0	0	0	0	0	0	0	0	0	0	0	0	0	0	0	0	0	0	0	0	0	0	0	0	0	0	0	0	0	0	0	0	0	0	0	0	0	0	0	0	0	0	0	0	0
a38c909e70a506f212962ad8a4f3a46c	0	0	0	0	0	0	0	0	0	0	0	0	0	0	0	0	0	0	0	0	0	0	0	0	0	0	0	0	0	0	0	0	0	0	0	0	0	0	0	0	0	0	0	0	0	0	88	0	0
dac3a1e0c9f9ede6c976a0505525a87d	0	0	0	0	0	0	0	0	0	0	0	0	0	0	0	0	0	0	0	0	0	0	0	0	0	0	0	0	0	0	0	0	0	0	0	0	0	0	0	0	0	0	0	0	0	0	0	0	0
da97187114c12c5d95294d83f602615d	0	0	0	0	0	0	0	0	0	0	0	0	0	0	0	0	0	0	0	0	0	0	121	0	0	0	0	0	0	0	0	0	0	0	0	0	0	0	0	0	0	0	0	0	0	0	0	0	0
ad90efb5272720ee14dbb50aa2320c16	0	0	0	0	0	0	107	0	0	0	0	0	0	0	0	0	0	0	0	0	0	0	0	148	0	0	0	0	0	55	0	0	0	0	0	0	0	0	0	0	0	0	0	0	0	0	0	0	0
c63e609a123fce70f80b77a82a0577d6	0	0	0	0	0	0	0	0	0	0	0	0	0	0	0	0	0	0	0	0	0	0	0	0	0	0	0	0	0	0	0	0	0	0	0	0	0	0	0	0	0	0	0	0	0	0	0	0	0
263f2142bbb8b6d64cf90d638f6e6b4a	0	0	0	0	0	0	0	0	0	0	0	0	0	0	0	0	0	0	0	0	0	0	0	0	0	0	0	0	0	0	0	0	0	0	0	147	0	0	0	0	0	0	0	0	0	117	501	0	0
27af35790cba4e618d481999478f59ea	0	0	0	0	0	0	0	0	0	0	0	0	0	0	0	0	0	0	0	0	0	0	0	0	0	0	0	0	0	0	0	0	0	0	0	0	0	0	0	0	0	0	0	0	0	0	0	0	0
b261d2d11716301f1feb71a18963fd19	0	0	0	0	0	0	0	0	0	0	0	0	0	0	0	0	0	0	0	0	0	0	0	0	0	0	0	0	0	0	0	0	0	0	0	0	0	0	0	0	0	0	0	0	0	0	0	0	0
65f5575af9c775bcb867901038a9a98e	0	0	0	0	0	0	0	0	0	0	0	0	0	0	0	0	27	0	0	0	0	0	0	0	0	0	0	0	0	0	0	0	0	0	0	8	0	0	0	66	0	0	0	0	0	0	23	0	0
458de39a3bf6a308293d27c8f8383f22	0	0	0	0	0	0	0	0	0	0	0	0	0	0	0	0	0	0	0	0	0	0	0	0	0	0	0	0	0	0	0	0	0	0	0	0	0	0	0	0	0	0	0	0	0	0	0	0	0
bb2a1dd8111fabca5c86c3d7ef9a3f15	0	0	0	0	0	0	0	0	0	0	0	0	0	0	0	0	0	0	0	0	0	0	0	0	0	0	0	0	0	0	0	0	0	0	0	0	0	0	0	0	0	0	0	0	0	0	0	0	0
fd208b37cb61f18fc85d2c27605369ec	0	0	0	0	0	0	0	0	0	0	0	39	0	0	0	0	0	0	0	0	0	0	0	0	0	0	0	0	0	0	0	0	0	0	0	0	0	0	0	0	0	0	0	0	0	0	0	0	0
eaab8a50be648171928521a2b05a8951	0	0	0	0	0	0	0	0	0	0	0	0	0	0	0	0	0	0	0	0	0	0	0	0	0	0	0	0	0	0	0	0	67	0	0	0	0	0	0	0	0	0	0	0	0	0	0	0	111
0c1608cb0a9f1d5a0f3c5b0c1efe3a8b	0	0	0	0	0	0	203	0	0	0	0	0	0	0	0	0	0	0	0	0	0	0	0	0	0	0	0	0	0	0	0	0	0	0	0	0	0	0	0	0	0	0	0	0	0	0	0	0	0
f54816e0d42b769eb1a9cb229cc7449f	0	0	0	0	0	0	0	0	0	75	0	0	0	0	0	0	0	44	0	0	0	0	0	0	0	0	0	0	0	0	146	0	0	0	68	0	0	0	0	0	0	0	0	0	0	0	0	0	0
c1eeb8205584f56687f90e970f8978d0	0	0	0	0	0	0	0	0	117	0	0	0	0	0	0	0	0	0	0	0	0	0	0	0	0	0	0	0	0	0	0	0	0	0	0	0	0	110	0	0	0	0	0	0	0	0	0	0	0
8b3cf1d6f091ca14f53e635a932f9385	0	0	0	0	0	0	0	0	0	0	0	0	0	0	0	0	0	0	0	0	0	0	0	0	0	0	0	0	0	0	0	0	0	0	0	0	0	0	0	0	0	0	0	0	0	0	0	0	0
7725e2eb1bfd8b3dc6b05ed4524048d8	0	0	0	0	0	0	0	0	0	0	0	0	0	0	0	0	0	0	0	0	0	0	0	0	0	0	0	0	0	0	0	0	0	0	0	0	0	0	0	0	0	0	0	0	0	0	0	0	0
218c1d270259fd44ae9871d715aa7639	0	0	0	0	973	0	0	0	0	0	0	0	0	0	0	0	0	0	0	0	0	0	0	0	0	0	0	0	0	0	0	0	0	0	0	0	0	0	0	0	0	0	0	0	0	0	0	0	0
c5e927cdcd47f5fa7b17481ae4d03041	0	0	0	0	0	0	0	194	0	0	0	0	0	0	0	0	0	0	0	0	0	0	0	0	0	0	0	234	0	0	0	0	0	0	0	0	0	0	0	0	0	0	0	0	0	0	0	0	103
a33160577ef1d5df6cb93ec7f42e9295	0	0	0	0	0	0	0	0	0	0	0	0	0	0	0	0	0	0	0	0	0	0	0	0	0	0	0	0	0	0	0	0	0	0	0	0	0	0	0	0	0	0	0	0	0	0	0	0	0
c49449d92460d153009a81d96a2485b1	0	0	0	0	0	0	0	0	0	0	0	0	0	0	0	0	0	0	0	0	0	0	0	0	0	0	0	0	0	0	0	0	0	0	0	0	0	0	0	0	238	0	0	0	0	0	0	0	0
68207159b969a54736e720c353211781	0	0	0	0	0	0	0	0	0	0	0	0	0	171	0	0	0	0	0	0	0	0	0	0	0	0	0	0	0	0	0	0	0	0	0	34	0	0	0	0	0	0	0	0	0	0	0	0	0
258d93f9a40c5071646ad668e32ba50d	0	0	0	0	0	0	61	0	0	0	0	0	0	0	0	0	0	0	0	0	0	0	0	0	0	0	0	0	0	78	0	0	0	0	0	0	0	0	0	0	70	0	0	0	0	0	0	0	0
20b7578cb49d755f069860eb842a4647	0	0	0	0	0	0	0	74	0	0	0	0	0	0	0	0	0	0	0	0	272	0	0	0	0	0	0	0	0	0	0	0	0	0	0	0	0	0	0	0	0	0	0	0	0	0	0	0	0
495d30db58361000af6849dbe3981783	0	0	13	132	0	0	0	0	0	0	0	0	0	0	0	0	0	0	0	0	0	0	0	0	0	0	0	0	0	22	0	0	0	0	0	0	0	0	0	0	0	0	0	0	0	0	0	0	0
c0fc2e0d66b65e87853544fa176f43c6	0	0	0	0	0	0	0	0	0	0	0	0	0	0	0	0	0	0	0	0	0	0	796	0	0	0	0	0	0	0	0	0	0	0	0	0	0	0	0	0	0	0	0	0	0	0	0	0	0
4f630cd522ef03bf6c55e60e4568b771	0	0	0	0	0	0	0	0	0	0	0	0	0	243	0	0	0	0	0	0	0	0	0	0	0	0	0	0	0	0	0	0	0	0	0	0	0	0	0	0	0	0	0	0	0	0	0	0	0
0325ff0874dcf11358c8f6cc093b5fa5	0	0	0	0	0	0	0	0	0	0	0	0	0	0	0	71	0	0	0	0	0	0	0	0	0	0	0	0	20	0	0	0	68	0	0	0	0	0	0	0	0	0	0	0	0	0	0	0	0
8098639807b2dd1dd08811aa259c3e1d	0	0	0	0	0	0	0	0	0	0	0	0	0	0	0	0	0	0	0	0	0	0	0	0	0	0	0	0	0	0	0	0	0	0	0	0	0	0	0	0	0	0	0	0	0	0	0	0	0
895bc7826260b11f4a61f11e96a31be2	0	0	0	0	0	0	0	0	0	0	0	0	0	0	0	0	0	0	0	0	0	0	0	0	0	0	0	0	0	0	14	0	0	0	0	0	0	0	14	0	0	0	0	0	0	0	0	0	0
ebb794bcc0715f1e72b6a44a34d53719	0	0	0	0	0	0	0	0	0	0	0	0	0	0	0	0	0	0	0	0	0	0	0	0	0	0	0	0	0	0	0	0	0	0	0	0	0	193	0	0	0	0	0	0	0	0	0	0	0
21a8c6e59bd85f7c37a7f421bdace4e4	0	0	0	0	0	0	0	0	0	0	0	0	0	0	0	0	0	0	44	0	0	0	0	0	0	0	0	0	0	0	0	0	0	0	0	0	0	0	0	0	0	34	0	0	0	0	0	0	0
959c90bdb16a88806ad9797f460fe691	0	0	0	0	0	0	0	0	49	0	0	0	0	0	0	0	0	0	0	0	0	0	0	0	0	0	0	0	0	0	0	0	0	0	0	0	0	0	0	287	0	0	0	0	0	26	0	0	0
be7306d35c3929466b10af3023ae70f5	0	0	0	0	0	0	0	0	0	0	0	0	0	0	0	0	0	0	0	0	0	0	0	0	0	0	0	0	0	0	246	0	0	0	164	0	0	0	0	0	0	0	0	0	0	0	0	119	0
54efb6c278b083ee86972e89cff2c1c8	0	0	0	0	0	0	0	0	0	0	0	0	0	0	0	0	0	0	0	0	0	0	0	0	0	0	0	0	0	0	0	0	0	0	0	0	0	0	0	0	0	0	0	0	337	0	0	0	0
d0fd756887475a840be0435ec93d3723	0	0	0	43	0	0	6	0	0	0	0	0	0	0	0	0	0	0	0	0	0	0	0	123	0	0	0	0	0	50	0	0	0	0	0	0	0	0	0	0	0	0	0	0	0	0	0	0	0
bfdd8f77582ef00d318a72ee8939d05c	0	0	0	0	0	0	0	0	0	0	0	0	0	0	0	0	0	0	0	0	0	0	0	0	0	0	0	0	0	0	0	0	0	0	0	0	0	0	0	0	0	0	0	0	0	0	0	0	20
c3c41fd2cf021add9c06bbdd0dba46ab	0	0	0	0	0	0	0	0	0	0	0	0	0	0	0	0	0	0	0	0	0	0	0	0	0	0	0	0	0	0	0	0	0	0	0	0	0	0	0	0	0	0	0	0	0	0	0	0	0
2e3ac1cbd8abce42ae5595dafee6913d	0	0	0	0	0	0	0	0	0	0	0	0	0	0	0	0	0	0	0	0	0	0	0	0	0	0	0	0	0	0	0	0	0	0	0	0	0	0	0	0	0	0	0	0	0	0	0	0	0
bb80c69c9dca0a1b5e07e5b1aee19d3f	0	0	0	0	0	0	0	0	0	0	0	0	0	0	0	0	0	0	0	0	0	182	0	0	0	0	0	0	0	0	0	0	0	0	0	0	0	0	0	0	0	0	0	0	0	0	0	0	0
322d32b989721fcbcf1ec090802ec8ad	0	0	0	0	0	0	0	0	0	0	0	0	0	0	0	0	0	0	0	0	0	0	0	0	0	0	0	0	0	0	0	0	0	0	0	0	0	0	0	0	0	0	0	0	0	0	0	0	0
1d315122f8a5aa191b2b9d61730d3f5b	0	0	0	0	0	0	0	0	0	0	0	0	0	0	0	0	0	0	0	0	194	0	0	0	0	0	0	0	0	0	0	0	0	152	0	0	131	0	0	0	0	0	0	0	0	0	0	0	0
f7c5aaeafd148cc75a6c3ccd329455c4	0	0	0	0	0	0	0	0	0	0	0	0	0	0	0	0	0	0	0	0	0	0	0	0	0	0	0	0	0	0	0	0	0	0	0	0	0	0	0	0	0	0	0	0	0	0	0	0	0
25195734a564a6b16211395e62c45067	0	0	0	0	0	0	0	0	0	0	0	0	0	0	0	0	0	0	0	0	0	0	0	0	0	0	0	0	0	414	0	0	0	0	0	0	0	0	0	0	0	0	0	0	0	0	0	0	0
ea22fc7b1ffc5b2aab56bb71fcaa2b61	0	0	0	0	0	0	0	0	0	43	0	0	0	0	0	0	0	11	0	0	0	0	0	0	0	0	0	0	0	0	0	0	0	0	0	0	0	0	0	0	0	0	0	0	0	0	0	0	0
e3db7e1945240e7eefe83223a377fbbe	0	0	0	0	0	0	0	0	0	0	0	0	0	0	0	0	0	0	0	0	0	597	0	0	0	0	0	0	0	0	57	0	0	0	38	0	0	0	37	0	0	0	0	0	0	0	0	0	0
90864a98d1bd348ef30199d57cce4353	0	0	0	0	0	0	0	0	0	0	0	0	0	0	0	0	0	0	0	0	0	0	0	0	0	0	0	0	0	0	0	0	0	0	0	0	0	0	0	0	0	0	0	0	0	0	0	0	0
0933d20343d16381fbbd143b93a8ad49	0	0	0	0	0	0	0	0	0	0	0	0	0	0	0	0	0	0	0	0	0	0	0	0	0	0	0	0	0	0	0	0	0	0	0	0	0	0	0	0	0	0	0	0	0	0	0	0	0
a8a58e0c7397853e2670af682a3e9488	0	0	0	0	0	0	0	0	0	0	0	0	0	0	0	0	0	0	0	0	0	0	0	0	0	0	0	0	0	0	0	0	0	0	0	0	0	0	0	0	0	0	0	0	0	0	0	0	0
411177c83300a4b1b8ca9f792737d868	0	0	0	0	0	0	0	0	0	0	0	0	0	0	0	0	0	0	0	92	0	0	0	0	0	0	0	0	0	0	0	0	0	0	0	0	0	0	0	0	0	0	0	0	0	0	0	0	0
c649a6d9b5523b94586d7cb5e61dcec3	0	0	0	0	0	0	0	0	0	0	0	0	0	0	0	0	0	0	0	0	0	0	0	0	0	0	0	0	0	0	0	0	0	0	0	0	0	0	0	0	0	0	0	0	0	0	0	0	0
c200b2e41119be48ab45cbff28554f3b	0	0	0	0	0	0	295	0	0	0	0	0	0	0	0	0	0	0	0	0	0	0	0	0	0	0	0	0	0	0	0	0	0	0	0	0	0	0	0	0	0	0	44	0	0	0	0	0	0
2b75d84ae2216683fbb8089aa6d75bd8	0	0	0	0	0	0	0	0	0	0	0	0	0	0	0	0	0	82	0	0	0	0	0	0	0	0	0	0	0	0	0	0	0	0	0	0	0	0	0	0	0	0	0	0	0	0	0	0	0
2e2d9efa5a5d8a81ed074ea86971f324	0	0	0	0	685	0	0	0	0	0	0	0	0	0	0	0	0	0	0	0	0	0	0	0	0	0	0	0	0	0	0	0	0	0	0	0	0	0	0	0	0	0	0	0	0	0	0	0	0
cf877a16a7f2b9425b2061fde1431e28	0	0	0	0	0	0	0	0	0	0	0	0	0	0	0	0	0	0	0	0	0	0	0	0	0	0	0	0	0	0	0	0	0	0	0	0	0	0	0	0	0	0	0	0	0	0	0	0	214
bf88c11421e4121d84a5f4d405a45f7e	0	0	0	0	0	0	0	0	0	0	0	0	0	0	0	0	0	0	0	0	0	0	0	0	0	0	0	0	0	0	0	0	0	0	0	0	0	0	0	0	0	0	0	0	0	0	0	0	0
c22c90d373ae2c09dd4277fe3d1b5c8b	0	0	0	0	0	0	0	0	0	0	0	0	0	0	0	0	0	0	0	0	0	0	0	0	0	0	0	0	0	0	0	0	0	0	0	0	0	0	0	0	0	0	0	0	0	0	0	0	0
43979f9c9d3ae70dbfcaceb2498b587a	0	96	0	0	615	0	0	0	0	0	0	0	0	0	0	0	0	0	0	0	0	0	0	0	0	0	0	0	0	0	0	0	0	0	0	0	5	0	0	0	0	0	0	0	0	0	0	0	0
8f4d999409dfb6860428c1bb8e357e0f	0	0	0	0	0	0	0	34	0	0	0	0	0	0	0	186	0	0	0	0	0	0	0	0	0	0	0	0	0	0	0	0	0	0	0	0	0	0	0	0	0	0	0	0	0	0	0	0	0
d301053613065b832cdc10834fdd6978	0	0	0	0	0	0	0	7	0	0	0	0	0	0	13	0	0	0	0	0	0	0	0	0	0	0	0	0	46	0	0	18	0	0	0	0	4	0	0	0	0	24	0	0	0	0	0	0	13
fd7181e9532c0319b1633834113dcc29	0	0	0	0	0	0	0	0	0	0	0	0	0	0	0	0	0	0	0	0	0	0	0	0	0	0	0	0	0	0	0	0	0	0	0	0	0	0	0	0	0	0	0	0	0	0	0	0	0
4bd189611f456e84c6a8384a0caabeb8	0	0	0	0	0	0	0	0	0	0	0	0	0	0	0	0	0	0	0	0	0	0	0	0	0	0	0	0	0	0	0	0	0	0	0	0	0	0	0	0	0	0	0	0	0	0	0	0	0
34ae60af5c7d147c374f56cfbe3685c2	0	0	0	0	0	0	0	0	0	0	0	0	0	0	0	0	0	0	0	0	0	0	0	0	0	0	0	0	0	0	0	0	0	0	0	0	0	0	0	0	0	0	0	0	0	0	0	0	0
8e6506439641a260ad77a47977d2ef14	0	0	0	0	0	0	0	0	0	0	0	0	0	0	0	0	0	0	0	0	131	0	0	0	0	0	0	0	0	0	0	0	0	0	0	0	0	0	0	0	0	0	0	0	0	0	0	0	0
88a3a2770bb60d1addafbad8cd42a626	0	0	0	0	0	0	0	0	0	0	0	0	0	0	0	0	0	0	0	0	0	0	0	0	0	0	418	0	0	0	0	0	0	0	0	0	0	0	0	0	0	0	0	0	0	0	0	0	0
5802658f73247a9fc090b55ac659759b	0	0	0	0	0	0	0	0	0	0	0	0	0	0	0	0	0	0	0	0	89	0	0	0	0	0	0	0	0	0	0	0	0	0	0	0	0	0	0	0	0	0	0	0	0	0	0	0	0
2b1054c3c57c10060d84e0a65435b814	0	0	0	0	0	0	0	0	0	0	0	0	0	0	0	0	0	0	0	0	0	0	0	0	0	0	0	0	0	0	0	0	0	0	0	0	0	0	0	0	0	0	0	0	0	0	0	0	0
068ffff03443d64cb3a33f2bcd6c1de3	0	0	0	0	0	0	0	0	0	0	0	0	0	0	0	0	0	0	0	0	0	0	0	0	0	0	0	0	0	0	0	0	0	0	0	0	0	0	0	0	0	0	0	0	0	0	0	0	0
69dbb1fbf232542db49f1e0e095e36d8	0	0	0	0	0	0	0	99	0	0	0	0	0	0	0	0	0	0	0	0	256	0	0	0	0	0	0	0	0	0	0	0	0	0	0	0	23	0	0	0	0	52	0	0	0	0	0	0	0
2de745929f3bd3a318f1d84bb0c7930c	0	0	0	0	0	0	0	0	0	0	0	0	0	0	0	0	0	0	0	0	24	0	0	0	0	0	0	0	0	0	0	0	0	0	0	0	0	0	0	0	0	0	0	938	0	0	0	0	0
28006cdb3bd1e0c9336e1d9110c22cab	97	0	0	0	0	0	0	0	0	0	0	0	0	0	0	0	47	0	0	0	0	0	0	0	0	0	0	0	0	0	0	0	0	0	0	51	0	0	0	66	0	0	0	0	0	0	0	0	0
834eb0162a21374d4fdea1818dfd48a5	0	0	469	0	0	0	0	0	0	0	0	0	0	0	0	0	0	0	0	0	0	0	0	0	0	0	0	0	0	0	0	0	0	0	0	0	0	0	0	0	0	0	0	0	0	0	0	0	0
eea605197aa78725ffaf0c8adbd319c8	125	0	0	0	0	0	0	0	11	0	0	0	0	0	0	0	19	0	0	0	0	0	0	0	0	0	0	0	0	0	0	0	0	0	0	31	0	0	0	70	0	0	0	0	0	0	0	0	0
c60aeca43ddc3fd696b15c7143248484	0	0	0	0	0	0	0	0	0	0	0	0	0	0	0	0	0	0	0	0	0	0	0	0	0	0	0	0	0	0	0	0	0	0	0	0	0	0	0	0	0	0	0	0	0	0	0	0	0
cf1b2d1f4da8720af5f784dd274a0bcf	0	0	0	0	0	0	0	0	0	0	0	0	0	0	0	0	0	0	0	0	0	0	0	0	0	0	0	0	0	0	0	0	0	0	0	0	0	0	0	0	0	0	0	0	0	0	0	0	0
e7c4dd4b6094689968a497a45edeed3b	0	0	0	0	0	0	0	0	0	0	0	0	0	0	0	0	0	0	0	0	212	0	0	0	0	0	0	0	0	0	0	0	0	0	0	0	0	0	0	0	0	0	0	0	0	0	0	0	0
9d8ebef0621a5f22a1ee4059e6abc6cb	0	0	0	0	0	0	0	0	0	0	0	0	0	0	0	0	0	0	0	0	0	0	0	0	0	0	0	0	0	0	0	0	0	0	0	0	0	0	0	0	0	0	0	0	0	0	0	0	0
ac6054df12d6cdd017e15a04b820d64e	0	0	0	0	0	0	0	0	0	0	0	0	0	0	0	0	0	0	0	0	0	0	0	0	0	0	0	0	0	0	0	0	0	0	0	0	0	0	0	0	0	237	0	0	0	0	0	0	0
32dc9ef69375adf257c83436a14e733f	0	0	0	0	0	0	0	0	0	0	0	0	0	0	0	0	0	0	0	0	0	0	0	0	0	0	0	0	0	0	0	0	0	0	0	0	0	0	0	0	0	0	0	0	0	0	0	0	0
26a1fffc508db366a46578a681be435c	0	0	0	0	18	0	0	0	0	0	0	0	0	0	59	0	0	0	0	0	0	0	0	0	0	0	0	51	0	0	0	15	0	0	0	0	0	0	0	0	0	90	0	0	0	0	0	0	0
f35e48259548c6913c0c29ee16872f74	0	0	0	0	0	0	0	0	0	0	0	0	18	0	0	0	0	0	0	0	0	27	0	0	0	0	46	0	0	0	0	0	0	0	0	0	0	0	77	0	0	0	0	0	0	0	0	0	0
02d729d093f8d6461a216002b44865cb	0	0	0	0	0	0	0	0	0	0	0	0	0	0	0	0	0	192	0	0	0	0	0	0	0	0	0	0	0	0	0	0	0	0	0	0	0	0	0	0	0	0	0	0	0	0	0	0	0
1334fee15d98a633e97b4fc6b8d6f035	0	0	0	0	0	0	0	0	0	0	0	0	0	0	0	0	0	0	0	0	0	0	0	0	0	0	0	0	0	0	0	0	0	0	0	0	0	0	0	0	0	0	0	0	0	0	0	0	0
7f016b24eb6fad6b70a7566e06af3591	0	0	0	0	0	0	0	0	0	0	0	0	0	0	0	0	0	0	0	0	0	0	0	0	0	0	0	0	0	0	0	0	0	0	0	0	0	0	0	0	0	0	0	0	0	0	0	0	0
9bcc746f3cbfbce0f28b0cb129e77168	0	54	0	0	0	0	0	0	0	0	0	0	0	0	0	0	0	0	0	0	0	0	0	0	0	0	0	0	0	0	0	0	0	0	0	0	0	0	0	0	0	0	0	0	0	0	0	0	0
ea70e580b1eb12c8cad2a28f3903d881	0	0	17	0	0	0	0	0	20	0	0	0	0	0	0	0	0	0	0	0	0	0	231	0	0	0	0	0	0	0	0	0	0	0	0	0	0	0	0	0	0	0	0	0	0	19	0	0	0
a589f1895dafdfa2b48f5145160ed1b6	0	0	0	0	0	0	0	0	0	0	0	0	0	0	35	0	0	0	0	0	0	0	0	0	0	0	0	0	57	0	0	70	0	0	0	0	0	0	0	0	0	0	0	36	0	0	0	0	0
08fba70943b9474a205833fc0ed0cb98	0	0	0	0	0	0	0	204	0	0	0	0	0	0	0	0	0	0	0	0	0	0	0	0	0	0	0	0	0	0	0	0	0	0	0	0	0	0	0	0	0	0	0	0	0	0	0	0	0
db1dc0b81f9f38b94f4c40187cc3ae37	0	0	0	0	0	0	0	0	0	0	0	0	0	0	0	0	0	0	0	0	81	0	0	0	0	0	0	0	0	0	0	0	0	0	0	0	0	0	0	0	0	0	0	0	0	0	0	0	0
2f57159273f24128497ba8476765eda8	0	0	0	0	0	0	0	9	0	0	0	0	0	0	0	0	0	0	0	0	0	0	0	0	0	0	0	0	16	0	0	12	0	35	0	0	10	0	0	0	0	0	0	0	0	0	0	0	0
4be5955cf6c9da7f9890015b62d2a2f4	0	0	0	0	0	0	0	0	0	0	0	0	0	0	0	0	0	0	0	0	0	0	0	0	0	0	0	0	0	0	0	0	0	0	0	0	0	0	0	0	0	0	0	0	0	0	0	0	0
a1e2e69655335ab68e526376f41f7616	0	203	0	0	0	0	0	0	0	0	0	0	0	0	0	0	0	0	74	0	0	0	0	0	0	0	0	0	0	0	0	0	0	0	0	0	0	0	0	0	0	0	0	0	0	0	0	0	0
3165642a3a9b928f37b849b5c67e1381	0	0	0	0	0	0	0	0	0	0	0	0	0	0	0	0	0	0	16	0	0	0	0	0	0	0	0	0	291	0	0	270	0	0	0	0	0	0	0	0	0	0	0	0	0	0	0	0	0
9c8941b4379698e2fd624cca1e2542d1	0	0	19	0	0	0	8	0	0	0	0	0	0	0	0	0	0	0	0	0	0	0	0	0	0	0	0	0	0	6	0	0	0	0	0	0	0	0	0	0	71	0	0	0	0	0	0	0	0
aea9368d3fc100fb4b1313a94cf3b3b8	0	0	0	0	0	0	0	0	0	0	0	46	0	0	0	0	0	0	0	0	0	0	0	38	0	0	0	0	0	70	0	0	0	0	0	0	0	0	0	0	0	0	0	0	0	0	0	0	0
abe09d470c78ec017cbe40a4bd47fc37	0	0	0	0	0	0	0	0	0	0	0	0	0	21	0	0	175	0	0	0	0	0	0	0	0	0	0	0	0	0	0	0	0	0	0	41	0	0	0	0	0	0	0	0	0	0	0	0	0
6e14173eab9a74a0f2268f6241592acd	0	0	0	0	0	0	0	0	0	0	0	0	0	0	0	0	0	0	0	0	0	0	0	0	0	0	0	0	0	0	0	0	0	0	0	0	0	0	0	0	0	0	0	0	0	0	0	0	0
62934d53592b94cb3ff811d250592aba	0	0	0	0	0	0	0	0	0	0	0	0	0	0	0	0	0	0	0	0	0	0	0	0	0	0	0	0	0	0	0	0	0	0	0	0	0	0	0	0	0	0	0	0	0	0	0	0	0
27462400fab47d60db7ee0d81e507df8	0	0	0	0	0	0	0	0	0	0	0	0	0	0	60	60	0	0	0	0	0	0	0	0	0	0	0	70	0	0	0	0	0	0	0	0	0	0	0	0	0	0	0	0	0	0	0	0	0
7b9b5ad297aac4d8e47a87abfd2e9e2f	0	0	0	0	0	0	0	0	0	0	0	0	0	0	0	0	0	0	0	0	0	0	0	0	0	0	0	0	0	0	0	0	0	0	0	0	0	0	0	0	0	0	0	0	0	0	0	0	0
8c057c014cacdd04906fda94fea1c410	0	0	0	0	0	0	0	0	0	0	0	0	0	0	0	0	0	0	0	0	0	154	0	0	0	0	0	0	0	0	97	0	0	0	0	0	0	0	0	0	0	0	0	0	0	0	0	0	0
a00d77e34d6ba2d8f56e1aac6dfe5fd9	0	0	0	0	0	0	0	0	0	0	0	0	0	0	0	0	0	0	0	0	0	0	0	0	0	0	0	0	0	0	0	0	0	0	0	0	0	0	0	0	0	0	0	0	0	0	0	0	0
db959e7c62e059ac3f30b818572979e7	0	0	0	0	0	0	0	0	0	0	0	0	0	0	0	0	0	0	0	0	0	0	0	0	0	0	0	0	0	0	0	0	0	0	0	0	0	0	0	0	0	0	0	0	0	0	0	0	0
dcbe01c2693f542a9da6ffe2fd9c83cb	0	0	0	0	0	0	0	0	0	0	0	0	0	0	0	0	0	0	0	0	0	0	0	0	0	0	0	0	0	0	0	0	0	0	0	0	0	0	0	0	0	0	0	0	0	0	0	0	0
5864f815a464bd26a36a057304709cf9	0	0	0	0	0	0	0	0	0	0	0	0	0	0	0	0	0	0	0	0	0	0	0	0	0	0	0	0	0	0	0	0	0	0	0	0	0	0	0	0	0	0	0	0	0	0	0	0	0
a01a59e8dd2298983ecae653e80cb9ad	0	0	0	42	0	0	0	0	0	0	0	44	0	0	0	0	0	0	0	0	0	0	0	0	0	0	0	0	0	0	0	0	0	0	0	0	0	0	0	0	0	0	0	0	0	0	0	0	0
463d57ecdc17381595fa12822188b7c8	0	0	0	0	0	0	1	0	0	0	0	0	0	0	0	0	0	0	0	0	0	0	0	109	0	0	0	0	0	7	0	0	0	0	0	0	0	0	0	0	0	0	0	0	0	0	0	0	0
04965ccea30b9b62884460f44709c04a	0	0	0	0	0	0	0	0	0	0	0	0	0	0	24	0	0	0	0	0	0	0	0	0	0	0	0	0	0	0	0	0	0	0	0	0	0	0	0	0	0	0	0	0	0	0	0	0	0
13f51d557d81a00f4c4aa2bc8e0bc09b	0	0	0	0	0	0	0	0	0	0	0	0	0	0	0	0	0	0	0	0	0	0	0	0	0	0	0	0	0	35	0	0	0	0	0	0	0	0	0	0	0	0	0	0	0	0	0	0	0
e8e9c0e498c4f6d902c645cfd30fbbe1	0	0	0	0	0	999	0	0	0	0	0	0	0	0	0	0	0	0	0	0	0	0	0	0	0	0	0	0	0	0	0	0	0	0	0	0	0	0	0	0	0	0	0	0	0	0	0	0	0
c7c90084540ce392122cfe05e7511b87	0	0	0	0	0	0	0	0	0	0	0	0	0	0	0	0	0	0	0	0	0	0	0	17	0	0	0	0	0	0	0	0	0	0	0	0	0	0	0	0	0	0	23	0	0	0	0	0	0
c121881f6447acca7da2196350fd3846	0	0	0	0	0	0	0	0	0	0	0	0	0	0	0	0	0	0	0	0	0	0	0	0	0	0	0	0	0	0	0	0	0	0	0	0	0	0	0	0	0	0	0	111	0	0	0	0	0
7cbce9b2bbfd98f19245d386a848fb18	0	0	0	0	0	0	0	0	0	0	0	0	0	0	0	0	0	0	0	0	0	0	0	0	0	0	0	0	0	0	0	0	0	0	0	0	0	0	0	0	0	0	0	0	0	0	0	0	0
2ecca8ee68d86dc4a1c2f8fb49faef0f	0	0	0	0	0	0	0	0	0	0	0	0	0	0	0	0	0	0	0	0	0	0	0	0	0	0	0	0	0	0	0	0	0	0	0	0	0	0	0	0	0	0	0	0	0	0	0	0	0
2c9b7d6e8e0261d7b31fecfe58a427ad	0	0	0	0	0	0	0	0	0	0	0	0	0	0	0	0	0	0	0	0	0	0	0	0	0	0	0	0	0	0	0	0	0	0	0	0	0	0	0	0	0	0	0	0	0	0	0	0	0
d584bc97bb78e08e15c5e9ff3f112f7c	0	0	0	0	0	0	0	0	0	0	0	0	0	0	0	0	0	0	0	0	0	0	0	0	0	0	0	0	0	0	0	0	0	0	0	0	0	0	0	0	0	0	0	0	0	0	0	0	0
c3bacc0cbeea2218cd75639aff85e2ea	0	0	0	0	0	0	0	0	0	0	0	0	0	0	0	0	0	0	0	0	0	0	0	0	0	0	0	0	0	0	0	0	0	0	0	0	0	0	0	0	0	0	0	0	0	0	0	0	0
a3e4bde7395cb51583478f0c4e1d42e8	0	0	0	0	0	0	0	0	0	0	0	0	0	0	0	0	0	0	0	0	0	0	0	0	0	0	0	0	0	0	0	0	0	0	0	0	0	0	0	0	0	0	0	0	0	0	0	0	0
17dc2cd532154ed1433d3f57d10b3848	0	0	0	0	0	0	0	0	0	31	40	0	0	0	0	0	0	16	0	0	0	0	0	0	0	0	0	0	0	0	19	0	0	0	9	0	0	0	0	0	0	0	0	0	0	0	0	0	0
31190c1b2dd4e87a97141f49270c7cd9	0	0	0	0	0	0	0	0	0	0	0	0	0	0	0	0	0	0	0	0	0	0	0	0	0	0	0	0	0	0	0	0	0	0	0	0	0	0	0	0	0	0	0	0	0	0	0	0	0
ab913a46eac1f07b95db9740cd7eac15	0	0	0	0	0	0	0	0	0	0	0	0	0	0	0	0	0	0	0	0	0	0	0	0	0	0	0	0	0	0	0	0	0	0	0	0	0	0	0	0	0	0	0	0	0	0	0	0	0
f361efde6d8b1650a922fe97f4a00db1	0	0	0	0	0	0	0	0	0	0	0	0	0	0	0	0	0	0	0	0	0	0	0	0	0	0	0	0	0	0	0	0	0	0	0	0	0	0	0	0	0	0	0	0	0	0	0	0	0
93f3ac6e576f270348c5881596b3a4fb	0	0	0	0	0	0	0	0	0	0	0	0	0	0	0	0	0	0	0	0	0	0	0	0	0	0	0	0	0	0	65	0	0	0	90	0	0	0	0	0	0	0	0	0	0	0	0	0	0
873a3b571ec35f0be2be7076d636032c	0	0	0	0	0	0	0	0	0	0	0	0	0	0	0	0	0	0	0	0	0	0	0	0	0	0	0	0	0	0	0	0	0	0	0	0	0	0	0	0	0	0	0	0	0	0	0	0	0
f8d04bd59db3dbf1f2d1c6bb892437b5	0	0	0	0	0	0	0	0	0	0	146	0	0	0	0	0	0	0	0	0	0	0	0	0	0	0	0	0	0	0	0	0	0	0	0	0	0	0	0	0	0	0	0	0	0	0	0	0	0
8eb6618f04de849160edc34bfa5ddeed	0	0	0	0	0	0	0	0	0	0	0	0	0	0	0	0	0	294	0	0	0	0	0	0	0	0	0	0	0	0	0	0	0	0	0	0	0	0	0	0	0	0	0	0	0	0	0	0	0
b61e464784b96bc0688c9c12286b09e1	0	0	0	0	0	0	0	0	0	0	0	0	0	0	0	0	0	0	0	0	0	0	0	0	0	0	0	0	0	0	0	0	0	0	0	0	0	0	0	0	0	0	0	0	0	0	0	0	426
fff35761e4afe4dd604dd5446472d27f	0	0	0	0	0	0	0	0	0	0	0	0	0	0	0	0	0	0	0	0	0	0	0	0	0	0	0	0	0	0	0	0	0	0	0	0	0	0	0	0	0	0	0	0	0	0	0	0	0
13779a96e7a650412e6f91acd832a40e	0	0	0	120	0	0	0	0	0	0	0	0	0	0	0	0	0	0	0	0	0	0	0	0	0	0	0	0	0	0	0	0	0	0	0	0	0	0	0	0	0	0	0	0	0	0	0	0	0
027be2fd7363f5983aec158ea63739c8	0	0	0	0	0	0	0	0	0	0	0	0	0	79	0	0	0	0	0	0	0	0	0	0	0	0	0	0	0	0	0	0	0	0	0	0	0	0	0	0	0	0	0	0	0	0	139	0	0
758ed11af80b65b16734ce5575811cc1	0	0	0	0	393	0	0	0	0	0	0	0	0	0	0	0	0	0	0	0	0	0	0	0	0	0	0	0	0	0	0	0	0	0	0	0	0	0	0	0	0	0	0	0	0	0	0	0	0
ba8618804e24244a2e9a472ae7bad4d0	0	316	0	0	0	0	0	0	0	0	0	0	0	0	0	0	0	0	0	0	0	0	0	0	0	0	0	0	0	0	0	0	0	0	0	0	0	0	0	0	0	0	0	0	0	0	0	0	0
800eead327e183793e15b1c22116cf19	0	0	0	0	0	0	0	0	0	0	0	0	0	0	0	0	0	0	0	0	0	0	0	0	0	0	0	0	0	0	0	0	0	0	23	0	0	0	0	0	0	0	0	0	0	0	0	0	0
f32a9b5c6e115f5beeab67c9c0c65ab9	0	0	0	0	362	0	0	108	0	0	0	0	0	0	0	0	0	0	0	0	0	0	0	0	0	0	0	0	0	0	0	0	0	0	0	0	0	0	0	0	0	0	0	0	0	0	0	0	0
6f8bc8c68eb45b8737976776ca70564a	0	0	0	0	0	0	0	0	0	0	0	0	0	0	0	82	0	0	0	0	8	0	0	0	0	0	0	0	0	0	0	0	0	117	0	0	110	0	0	0	0	0	0	58	0	0	0	0	0
53b6703c3d7201da80bf65b733ad7add	0	0	0	0	0	0	0	0	0	0	0	0	0	0	0	0	0	0	79	0	0	0	0	0	0	0	0	0	0	0	0	0	0	0	0	0	0	0	0	0	0	38	0	0	0	0	0	0	149
d99d3ab81085b9cd0801d8606f983d6c	0	0	0	0	0	0	0	0	0	0	0	0	0	0	0	0	0	0	0	0	0	0	0	0	0	0	0	0	0	0	0	0	0	0	0	0	0	0	0	0	0	0	0	0	0	0	0	0	0
1de10c811fa23f2324f74973f373d272	24	0	0	0	0	0	0	0	0	0	0	0	0	0	0	0	0	0	0	0	0	0	0	0	0	23	0	0	0	0	0	0	0	0	0	0	0	0	0	0	0	0	0	0	0	0	0	0	0
53b9d334859201a72051f5d91dd3a845	0	0	0	0	0	0	0	0	0	0	0	0	0	133	0	0	0	0	0	0	0	0	0	0	0	0	0	0	0	0	0	0	0	0	0	0	0	0	0	216	0	0	0	0	0	0	0	0	0
6872a783bcba76dd4e7b3a863b5c7e2c	35	0	0	0	0	0	0	0	0	0	0	0	0	0	0	0	19	0	0	0	0	0	43	0	0	0	0	0	0	0	0	0	0	0	0	5	0	0	0	0	0	0	0	0	0	0	0	0	0
31371eda58059b58c9d9c69e2f69652a	0	0	0	0	0	0	0	0	0	0	0	0	0	0	7	24	0	0	0	0	0	0	0	0	0	0	0	0	0	0	0	0	0	0	0	0	0	0	0	0	0	0	0	0	0	0	0	0	0
fa1a6150e6de0e7de999a6a1c6f01056	0	0	0	0	0	0	0	0	0	0	0	0	0	0	0	0	0	0	0	0	0	0	0	0	0	0	0	0	0	0	0	0	0	0	0	0	0	0	0	0	0	0	0	0	0	0	0	0	0
356c2c6af6a5fa794dd6c285cf4c8a8f	0	0	0	0	0	0	0	0	0	0	0	0	0	0	0	0	0	0	0	0	0	0	0	0	0	0	0	0	0	100	0	0	0	0	0	0	0	0	0	0	0	0	0	0	0	0	0	0	0
4d12f2a282ab75b3be8a0a0549752941	0	0	0	0	0	0	0	0	0	0	0	0	0	0	0	0	0	0	0	0	0	0	0	0	0	0	0	0	0	0	0	0	0	0	0	0	0	0	0	0	0	0	0	0	0	0	0	0	0
60552b742f8b41b193314f2a2763ae8d	0	0	0	0	0	17	0	0	0	0	0	0	0	0	0	0	0	0	0	0	0	0	0	0	0	0	0	0	0	0	0	0	0	0	0	0	0	0	0	0	0	0	0	0	0	0	0	0	0
6f4d21702584c8937f15f4648aa4fe60	0	0	0	0	0	0	0	0	0	0	0	0	0	0	0	0	0	19	0	0	0	0	0	0	0	0	24	0	0	0	0	0	0	0	0	0	0	0	0	0	0	0	0	0	0	0	0	0	0
75eaae0d982e4e5241a160a5af9b31db	0	0	153	0	0	87	0	0	0	0	0	0	0	0	0	0	0	0	0	0	0	0	0	0	0	0	0	0	0	0	0	0	0	0	0	0	0	0	0	0	135	0	0	0	0	0	0	0	0
a49cdb12a1889b04860610a00851c347	0	0	0	0	0	0	0	25	0	0	0	0	0	0	0	0	0	0	0	0	0	0	0	0	0	0	0	0	0	0	0	0	0	0	0	0	0	0	0	0	0	98	0	0	0	0	0	0	0
f56ae38a4e2a4af3998890d963fc811a	0	0	0	47	0	0	182	0	0	0	0	21	0	0	0	0	0	0	0	0	0	0	0	0	0	0	0	0	0	0	0	0	0	0	0	0	0	0	0	0	0	0	0	0	0	0	0	0	0
73be5777b7f9d006d8cbb31732ee045f	0	0	0	0	0	0	0	0	0	0	0	0	0	121	0	0	0	0	0	0	0	0	0	0	0	0	0	0	0	0	0	0	0	0	0	110	0	0	0	0	0	0	0	0	0	6	57	0	0
53e3f64f19b8fb5a6e48b61b73c030f1	0	0	0	0	0	0	0	0	0	0	0	0	0	0	0	0	0	0	0	0	246	0	0	0	0	0	0	0	0	0	0	0	0	0	0	0	0	0	0	0	0	0	0	0	0	0	0	0	0
c53020cb2e5870444563ee8f8f46634b	0	0	0	0	0	0	0	0	0	0	0	0	0	0	0	0	0	0	0	0	0	0	0	0	0	0	0	0	0	0	0	0	0	0	0	0	0	0	0	0	0	0	0	0	0	0	0	0	0
3b431daaec942b296dfb9b9ec9d0fdce	114	0	0	0	0	0	0	0	15	0	0	0	0	0	0	0	0	0	0	0	0	0	146	0	0	0	0	0	0	0	0	0	0	0	0	0	0	59	0	0	0	0	0	0	14	16	0	0	0
bba58939a462233570c0d4683edf6bec	0	0	0	0	0	0	0	0	0	0	0	0	0	0	0	0	0	0	0	0	0	0	0	0	0	0	0	0	0	0	0	0	0	0	0	0	0	0	0	0	0	0	0	0	0	0	0	0	0
c26bfef8afa3c9d670b2e239ff23734d	43	0	0	0	0	0	0	0	0	0	0	0	0	0	0	0	52	0	0	0	0	0	0	0	0	5	0	0	0	0	0	0	0	0	0	0	0	0	0	392	0	0	0	0	0	0	72	0	0
ae382e375a469ca8bff2c08232f9cf63	0	0	0	0	0	0	0	0	0	0	0	0	0	0	0	0	0	0	0	0	0	0	0	0	0	0	0	0	0	0	0	0	0	0	0	0	0	0	0	0	0	0	0	0	0	0	0	0	0
7599c6437f697b63b434c77c0cb340b0	0	0	0	0	0	0	0	0	0	0	0	0	0	0	0	0	0	0	0	0	0	0	0	0	0	0	0	0	0	0	0	0	0	0	0	0	0	0	0	0	31	0	0	0	0	0	0	0	0
53086533b6637c965a98c8ec86c61f20	0	0	0	0	0	0	0	0	0	0	0	0	0	0	0	0	0	0	0	0	0	0	0	0	0	0	0	0	0	0	0	0	0	0	0	0	0	0	0	0	0	0	0	0	0	0	0	0	0
457d6cd2728242290a7393e3d1a59a6a	0	0	0	0	0	0	0	0	0	0	0	0	0	0	0	0	0	0	0	0	0	0	0	0	0	0	0	0	0	0	0	0	0	0	0	0	0	0	0	0	0	0	0	0	0	0	0	0	0
f815b46b9117132392f6c53a38faacea	0	0	0	0	0	0	0	0	0	0	0	0	0	0	0	0	0	0	0	0	0	0	0	0	0	0	0	0	0	0	0	0	0	0	0	0	0	0	0	0	0	0	0	0	0	0	0	0	0
2e0098599e9adac9184f9eed1360f68a	0	0	0	0	0	0	0	0	0	0	0	0	0	0	0	0	0	0	0	0	0	0	0	0	0	0	0	0	0	0	0	0	0	0	0	0	0	0	0	0	0	0	0	0	0	0	0	0	0
493200a543714103777eb752c017f8fe	0	0	0	0	0	0	0	0	0	0	0	0	0	0	0	0	0	0	0	0	0	0	0	0	0	0	0	0	0	0	0	0	0	0	0	0	0	0	0	0	0	0	0	0	0	0	0	0	0
c8a905086e92cdb27b4eecbc014f66ba	0	0	0	0	0	0	0	0	0	0	0	0	0	0	0	0	0	0	0	0	0	0	0	0	0	0	0	0	0	0	0	0	0	0	0	0	0	0	0	0	0	0	0	0	0	0	0	0	0
cf76a6e241a5a031899ca638d04f63fe	0	0	0	0	0	0	0	0	0	0	0	0	0	0	0	0	0	0	0	0	0	0	0	0	0	0	0	0	0	0	0	0	0	0	0	0	0	0	0	0	0	0	0	0	0	0	0	0	0
be3db1372d1a4939b7c5b5d8e9bc6b11	0	0	0	0	0	0	0	0	0	0	0	0	0	0	0	0	0	0	0	0	0	0	0	0	0	0	0	0	0	0	0	0	0	0	0	0	0	0	0	0	0	0	0	0	0	0	0	0	0
e1d5cc58b7444aff6f038b8c89127395	0	0	0	0	0	0	0	0	0	0	0	0	0	0	0	0	0	0	0	0	0	0	0	0	0	0	0	0	0	0	0	0	0	0	0	0	0	0	0	0	0	0	0	0	0	0	0	0	0
05930753133f4944cfe0f673d77064b5	0	0	0	0	0	0	0	0	0	0	0	0	0	0	0	0	0	0	0	0	0	0	0	0	0	0	0	0	0	0	0	0	0	0	0	0	0	0	0	0	0	0	0	0	0	0	0	0	0
ae77b8b89bf67abf7dd21dacf25563e3	0	0	0	0	0	0	0	0	0	0	0	0	0	0	0	0	0	0	0	0	0	0	0	0	0	0	0	0	0	0	0	0	0	0	0	0	0	0	0	0	0	0	0	0	0	0	0	0	0
6b20d06837d41bdd432df5a13030193a	0	0	0	0	0	0	141	0	0	0	0	0	0	0	0	0	0	0	0	0	0	0	0	0	0	0	0	0	0	0	0	0	0	0	0	0	0	0	0	0	0	0	0	0	0	0	0	0	0
8a2d8270e217a105fb3a2fedb93e6ace	0	0	0	0	0	0	0	0	0	0	0	0	0	0	0	0	0	0	0	0	0	0	0	0	0	0	0	0	0	0	0	0	0	0	0	0	0	0	0	0	0	0	0	0	0	0	0	0	0
13e17ec4d5101d782ae8ef4041472024	0	0	0	0	0	0	0	0	0	0	0	0	0	0	7	246	0	0	56	0	5	0	0	0	0	0	0	0	0	0	0	0	0	28	0	0	10	0	0	0	0	0	0	0	0	0	0	0	0
a712914726672d45d0a1e7f8f9bba386	0	0	0	0	0	0	0	0	0	0	0	0	0	0	0	0	0	0	0	0	0	0	0	0	0	0	0	0	0	0	0	0	0	0	0	0	0	0	0	0	0	0	0	0	0	0	0	0	0
299a08e9c936c94202e0eed60f50c219	0	0	0	0	0	0	0	0	0	0	0	0	0	0	0	29	0	0	0	0	0	0	0	0	0	0	0	382	0	0	0	0	0	138	0	0	43	0	0	0	0	60	0	0	0	0	0	0	0
f7ee0a1bc88584f38f828d3467a147d3	0	0	0	0	0	0	0	0	0	0	0	0	0	0	0	0	0	0	0	0	0	0	0	0	0	0	0	0	0	101	0	0	0	0	0	0	0	0	0	0	0	0	234	0	0	0	0	0	0
ce14e3d0452dd041d4de1a1acf69c98e	0	0	0	0	0	0	0	0	0	0	0	0	0	0	0	0	0	0	0	0	0	0	0	0	0	0	0	0	0	0	0	0	0	0	0	0	0	0	0	0	0	0	0	0	0	0	0	0	0
1fd1cdd09f5fd3f7930ad31a5a6cd9d3	0	0	0	0	0	0	0	0	0	0	0	0	0	0	0	0	0	0	0	0	0	0	0	0	0	0	0	0	0	0	0	0	0	0	0	0	0	0	0	0	0	0	0	0	0	0	0	0	0
86dc8213f5c27e419bb623af5de02ddb	0	0	0	0	0	0	0	0	0	0	0	0	0	0	0	0	0	0	0	0	0	0	0	0	0	0	0	0	0	0	0	0	0	0	0	0	0	0	0	0	0	0	0	0	0	0	0	0	0
9098229599ac199af0b464ed83371aca	7	0	0	0	0	0	0	0	25	0	0	0	0	0	0	0	0	0	0	0	0	0	0	0	0	0	0	0	0	0	0	0	0	0	0	6	0	0	0	251	0	0	0	0	0	0	31	0	0
b877f1fd95a22bac21c22b8d074ce8e5	0	63	0	0	152	0	0	0	0	0	0	0	0	0	0	0	0	0	0	0	25	0	0	0	0	0	0	26	0	0	0	0	0	0	0	0	0	0	0	0	0	0	0	0	0	0	0	0	0
7ce6f51a207c91602444abf1436ec344	0	0	25	43	0	0	293	0	0	0	0	0	0	0	0	0	0	0	0	0	0	0	0	0	0	0	0	0	0	0	0	0	0	0	0	0	0	0	0	0	29	0	0	0	0	0	0	0	0
63d9e0d1f104c1eef0b05dc7aefbd814	0	0	0	60	0	0	350	0	0	0	0	0	0	0	0	0	0	0	0	0	0	0	0	0	0	0	0	0	0	0	0	0	0	0	0	0	0	0	0	0	0	0	0	0	0	0	0	0	0
325bcab8e2d295481a02ce326cfe5651	0	0	0	0	0	0	0	0	0	0	0	0	0	0	0	0	0	0	0	0	0	0	0	0	0	0	0	0	0	0	0	0	0	0	0	0	0	0	0	0	0	0	0	0	0	0	0	0	0
473eaf9bac00f4e89118b4f6024c7495	0	0	119	0	0	0	0	0	0	0	0	0	0	0	0	0	0	0	0	0	0	0	0	0	0	0	0	0	0	58	0	0	0	0	0	0	0	0	0	0	0	0	0	0	0	0	0	0	0
da29087c882cb1e47d2287e49d46296d	0	0	63	0	0	0	0	0	0	0	0	0	0	0	0	0	0	0	0	0	0	0	0	0	0	0	0	0	0	0	0	0	0	0	0	0	0	0	0	0	0	0	0	0	0	0	0	0	0
2d24a73d307b9a62885618f5480f8684	0	0	0	0	0	0	367	0	0	0	0	0	0	0	0	0	0	0	0	0	0	0	0	0	0	0	0	0	0	0	0	0	0	0	0	0	0	0	0	0	0	0	0	0	0	0	0	0	0
d51dd3fff2fca663fd65fd690194e7de	0	0	0	0	6	0	0	0	0	0	0	0	0	0	0	0	0	0	0	0	0	0	0	0	0	0	0	0	0	0	0	0	0	0	0	0	0	0	0	0	0	0	0	0	0	0	0	0	42
d4cb54a5e8699e4b3b4e59f9caf8f45c	0	0	0	0	0	0	0	0	0	0	0	0	0	0	0	0	0	0	0	0	0	0	0	0	0	0	0	0	0	0	0	0	0	0	0	0	0	0	0	0	0	0	174	0	0	0	0	0	0
589078f4ae06b2b82a2bd25a45d8cf0b	0	0	0	0	0	0	70	0	0	0	0	0	0	0	0	0	0	0	0	0	0	0	0	0	0	0	0	0	0	0	0	0	0	0	0	0	0	0	0	0	0	0	0	0	0	0	0	0	0
3c707d241458a80b8e5749960b6b0a65	0	0	0	0	0	0	0	0	0	0	0	0	0	0	0	0	0	0	0	0	0	0	0	0	0	0	0	0	0	0	0	0	0	0	0	0	0	0	0	0	0	0	0	0	0	0	0	0	0
8bc5d7ce46545ffcee23f169cec2e27d	0	21	0	0	0	0	0	433	0	0	0	0	0	0	0	0	0	0	42	0	25	0	0	0	0	0	0	0	0	0	0	0	0	0	0	0	0	0	0	0	0	0	0	0	0	0	0	0	0
46e45be16b9dce4d5a237af6ce1bea0a	0	0	0	0	0	0	0	0	0	0	0	0	0	0	0	0	0	0	0	0	0	0	0	0	0	0	0	0	0	0	0	0	0	0	0	0	0	0	0	0	0	0	0	0	0	0	0	0	0
fdc90e63851685602e6c327a4fbef8e8	0	0	0	0	0	0	0	0	0	0	0	0	0	0	0	0	0	0	0	0	105	0	0	0	0	0	0	0	0	0	0	0	0	0	0	0	0	0	0	0	0	0	0	0	0	0	0	0	0
7eecbf275cd3c7c7dadf29924a36557d	0	0	0	0	0	0	0	0	0	0	0	0	0	0	0	0	0	0	0	0	0	0	0	0	0	0	0	391	0	0	0	0	0	0	0	0	0	0	0	0	0	0	0	0	0	0	0	0	0
1c35d5189c77c7ca88c34d990ef386d6	0	0	0	0	0	0	0	0	0	0	0	0	0	0	0	0	0	0	0	0	0	0	0	0	0	0	0	0	0	0	0	0	0	0	0	0	0	0	0	0	0	0	0	0	0	0	0	0	0
6469fc8a235e7898871101460ee802fc	0	0	0	0	0	0	0	0	0	0	0	0	0	0	0	0	0	0	0	0	0	0	0	0	0	0	0	0	0	0	0	0	0	0	0	0	0	0	0	0	0	0	0	0	0	0	0	0	0
8875ccc90f36b6dd8cb1a15491f62588	0	0	0	0	0	0	0	0	0	0	0	0	0	0	0	0	0	0	0	0	0	0	0	0	0	0	0	0	0	0	0	0	0	0	0	0	0	0	0	0	0	0	0	0	0	0	0	0	0
27853e21f04203b6468260dc130bc3de	0	0	0	0	0	650	0	0	0	0	0	0	0	0	0	0	0	0	0	0	0	0	0	0	0	0	0	0	0	0	0	0	0	0	0	0	0	0	0	0	158	0	0	0	0	0	0	0	0
7abe31e462d4c1f75704c56749813c24	0	0	0	0	0	0	0	0	0	0	0	0	0	0	0	0	0	0	0	0	0	0	0	0	0	0	0	0	0	0	0	0	0	0	0	0	0	0	0	0	0	0	0	0	0	0	0	0	0
06bea1437754ecdc6105ece745cb2cb0	0	0	0	0	0	0	0	0	1	0	0	0	0	0	0	0	0	0	0	0	0	0	5	0	0	0	0	0	0	0	0	0	0	0	0	0	0	0	0	0	0	0	0	0	0	0	0	0	0
c2b08011ff7e92f46f591619e9c69eb0	0	0	0	0	0	0	0	0	0	0	0	0	0	0	0	0	0	0	0	0	0	0	0	0	0	0	0	0	0	0	0	0	0	0	0	0	0	0	0	0	0	0	0	0	0	0	0	0	0
6275a9781afa634cd72a12a599cc2a12	0	0	0	0	0	0	0	0	0	0	0	0	18	0	0	0	0	0	0	0	0	68	0	0	0	0	0	0	0	0	0	0	0	0	0	0	0	0	51	0	0	0	0	0	0	0	0	0	0
08d17589ce1a923951b9f17780c6b376	0	0	0	0	0	0	0	0	0	0	0	0	0	0	0	0	0	0	0	0	0	0	0	0	0	0	0	0	0	0	0	0	0	0	0	0	0	0	0	0	0	0	0	0	0	0	0	0	0
a2db8ed5092d2ed19b1422caf5a7c178	0	0	0	0	0	0	0	0	0	0	0	0	0	0	147	80	0	0	0	0	0	0	0	0	0	0	0	0	0	0	0	0	0	0	0	0	0	0	0	0	0	0	0	20	0	0	0	0	0
27259ec83ab35b9398612ad22faf4a30	0	0	0	0	0	0	0	0	0	0	0	0	0	0	0	0	0	0	0	0	0	0	0	0	0	0	0	0	0	0	0	0	0	0	0	0	0	0	0	0	0	0	0	0	0	0	0	0	0
c3f1c9ea520a84f87a661595b2ffde18	0	0	0	0	0	0	0	170	0	0	0	0	0	0	67	0	0	0	0	0	80	0	0	0	0	0	0	0	0	0	0	0	0	0	0	0	0	0	0	0	0	0	0	0	0	0	0	0	36
0aa17d6fb1eb58e65bf593fa9dc9ce52	0	0	0	0	0	0	0	0	0	0	0	0	0	0	0	0	0	0	0	0	0	0	0	0	0	0	0	0	0	0	0	0	0	0	0	0	0	0	0	0	0	0	0	0	0	0	0	0	0
4fd40131327d3ae060708cd31d7ed2f2	0	0	0	0	0	0	0	0	0	0	0	0	0	0	0	0	0	0	0	0	0	0	0	0	0	0	0	0	0	0	0	0	0	201	0	0	139	0	0	0	0	0	0	0	0	0	0	0	0
7e43b5f2e523aa2464d384354ba2e96c	0	0	0	0	0	0	0	0	0	0	0	0	0	0	0	0	0	0	0	0	0	0	0	0	0	0	0	0	0	0	0	0	0	0	0	0	0	0	0	0	0	0	0	0	0	0	0	0	0
619753aa9dc5f7211b42f1845032dc0d	0	0	0	0	0	0	0	0	0	0	0	0	0	0	0	0	0	0	0	0	0	0	0	0	0	0	0	0	0	153	0	0	0	0	0	0	0	0	0	0	67	0	0	0	0	0	0	0	0
aaa52d1784dd612b5875a6a47297ed05	0	0	0	0	0	0	781	0	0	0	0	0	0	0	0	0	0	0	0	0	0	0	0	0	0	0	0	0	0	0	0	0	0	0	0	0	0	0	0	0	0	0	0	0	0	0	0	0	0
8f8aae898a5dbb32a90fef15fbc63ff2	0	0	0	0	0	0	0	0	0	0	0	0	0	0	0	0	0	0	0	0	0	0	0	0	0	0	0	0	0	0	0	0	0	0	0	0	0	0	0	0	0	308	0	0	0	0	0	0	0
9962b6ceb650f7ce707fa545d52959a0	0	0	0	0	0	0	0	0	0	0	0	0	0	0	0	0	0	0	0	0	0	0	0	0	0	0	0	0	0	0	0	0	0	0	0	0	0	0	0	0	0	0	0	0	0	0	0	195	0
8e99f3eb3092a803579a55d82f2c5748	0	0	0	0	0	0	0	0	0	0	0	0	0	0	0	0	0	0	0	0	21	0	0	0	0	0	0	0	30	0	0	0	0	0	0	0	0	0	0	0	0	70	0	0	0	0	0	0	0
c4a3a5c5bda23cdbb3659f95e5951ee0	0	0	0	0	0	0	0	0	0	0	0	0	0	0	0	0	0	0	0	0	0	0	0	0	0	0	0	0	0	0	0	0	0	0	0	0	0	0	0	0	0	0	0	0	0	0	0	0	0
c3c662f5064fe616d916959cd64da768	0	0	0	0	0	0	0	0	0	0	0	0	0	0	0	0	0	0	0	0	0	0	0	0	0	0	0	0	0	0	0	0	0	0	0	0	0	0	0	0	0	0	0	0	0	0	0	0	0
90fbe14ee53431b54f3772ebb26b826b	0	0	0	0	0	0	0	0	0	0	0	0	0	0	0	0	0	0	0	0	0	0	0	0	0	0	0	0	0	0	0	0	0	0	0	0	0	0	0	0	0	0	0	0	0	0	0	0	0
46f0e6a49b6c57fed585c878f6017345	0	0	0	0	0	0	0	0	0	0	0	0	0	47	0	0	16	0	0	0	0	0	0	0	0	0	0	0	0	0	0	0	0	0	0	0	0	0	0	244	0	0	0	0	0	0	0	0	0
a7f6007673568d0d0c4f672eaa3dc27f	0	0	0	0	0	0	0	0	0	0	0	0	0	0	0	0	0	0	0	0	0	0	0	0	0	0	0	0	0	0	0	0	0	0	0	0	0	0	0	0	0	0	0	0	0	0	0	16	0
f29b8a402a2376062db1feab114287bd	0	0	0	0	0	0	0	0	0	0	0	0	0	0	0	0	0	0	0	0	0	0	0	0	0	0	0	0	0	0	0	0	0	0	0	0	0	0	0	0	0	0	0	0	0	0	0	0	0
9c2c478854137f85d5585656675f2d3f	0	0	0	0	0	0	0	0	0	60	0	0	0	0	0	0	0	0	0	0	0	0	0	0	0	0	0	0	0	0	0	0	0	0	0	0	0	0	0	0	0	0	0	0	0	0	0	0	0
a01eae45bf0e93df26e8c4d9549b2e23	0	0	0	0	0	0	0	0	0	0	0	0	0	0	0	0	0	0	0	0	0	0	0	0	0	0	0	0	0	0	0	0	0	0	0	0	0	0	0	0	0	88	0	0	0	0	0	0	0
dc098d8fc8efc9107c75d4d0f6923d4f	0	0	0	0	0	0	16	0	0	0	0	0	0	0	0	0	0	0	0	0	0	0	0	0	0	0	0	0	0	0	0	0	0	0	0	0	0	0	0	0	0	0	0	0	0	0	0	0	0
b8fb571562e17192cb7acbd957fb6ae3	0	0	0	0	0	0	0	0	0	0	0	0	0	0	0	0	0	0	0	0	0	0	0	0	0	0	651	0	0	0	0	0	0	0	0	0	0	0	0	0	0	0	0	0	0	0	0	0	0
9694507a6ef0c62b87db43c939fdd762	0	0	0	0	0	0	0	0	0	0	0	0	0	0	0	0	0	0	0	0	0	0	0	0	0	0	0	0	0	0	0	0	0	0	0	0	0	0	0	0	0	0	0	0	0	0	0	0	0
89c3202505d937b1ad51696c531c4dac	0	0	0	0	0	0	0	0	0	0	0	0	0	0	21	0	0	0	0	0	0	0	0	0	0	0	0	0	0	0	0	0	60	0	0	0	0	0	0	0	0	68	0	94	0	0	0	0	0
ef646f2dc65b09d742ecc4d0bd941cc8	0	0	0	0	0	0	0	0	0	22	0	0	0	0	0	0	0	0	0	0	0	472	0	0	0	0	0	0	0	0	55	0	0	0	72	0	0	0	0	0	0	0	0	0	0	0	0	0	0
a313ba4eb8e7b8cd9a3a7f17cf9d19b9	0	0	0	0	0	0	0	0	0	0	0	0	0	0	0	0	0	0	0	0	0	0	0	0	896	0	0	0	0	0	0	0	0	0	0	0	0	0	0	0	0	0	0	0	0	0	0	0	0
a866f4a9a72fe2653ddcc48b7194bf01	0	0	0	0	0	0	0	0	0	0	0	0	0	0	0	0	0	0	0	0	0	0	0	0	0	0	0	0	0	0	0	0	0	0	0	0	0	0	0	0	0	0	0	0	0	0	0	0	0
ea32528e882f718e0a68bafad3a11b1e	0	43	0	0	0	0	0	0	0	0	0	0	0	0	0	0	0	0	90	0	0	0	0	0	0	0	0	0	0	0	0	0	0	0	0	0	0	0	0	0	0	0	0	0	0	0	0	0	0
5bad1428f768653fc3b60c418d30aea1	0	0	0	0	0	0	0	0	0	0	0	0	0	0	0	0	0	0	0	0	0	0	0	0	0	0	0	0	0	0	0	0	0	0	0	0	0	0	0	0	0	0	0	0	0	0	0	0	30
a6d9643a22e34aac98cf654ee61e8a26	0	0	0	0	0	0	0	0	0	0	0	0	0	0	0	0	0	0	0	0	71	0	0	0	0	0	0	0	0	0	0	0	0	0	0	0	0	0	0	0	0	0	0	0	0	0	0	0	0
7adefd94054b8d4e9e1b72d533e0c3f9	0	0	0	0	0	0	0	0	0	0	0	0	0	0	0	0	0	0	102	0	0	0	0	0	0	0	0	0	0	0	0	39	0	0	0	0	0	0	0	0	0	0	0	0	0	0	0	0	0
64a6d13eac53e80ca9b5540764024b89	0	0	0	0	0	0	0	0	0	0	0	0	0	0	0	0	0	0	0	0	0	0	0	0	0	0	0	0	0	0	0	0	0	0	0	0	0	0	0	0	0	0	0	0	0	0	0	0	0
c3fcf7395e69df5043b0bf8e2fe9423d	0	0	0	0	0	68	0	0	0	0	0	0	0	0	0	0	0	0	0	0	0	0	0	0	0	0	0	0	0	0	0	0	0	0	0	0	0	0	0	0	0	0	71	0	0	0	0	0	0
6076633d3532833f0581a5e2812c537d	0	0	0	0	0	0	0	0	0	0	0	0	0	0	0	0	0	0	0	0	0	0	0	0	0	0	0	0	0	0	0	0	0	0	0	0	0	0	0	0	0	0	0	0	0	0	0	0	0
5c44da3bff94e7bc416cd9073786ccef	0	0	0	0	0	0	0	0	0	0	0	0	0	0	0	0	0	0	0	0	0	0	0	0	0	0	0	20	0	0	0	0	0	0	0	0	0	0	0	0	0	0	0	0	0	0	0	0	0
56f6e20fdcef06467fae2b5f26c4bc31	101	0	0	0	0	0	0	0	0	0	0	0	0	0	0	0	94	0	0	0	0	0	0	0	0	0	0	0	0	0	0	0	0	0	0	0	0	0	0	0	0	0	0	0	0	0	22	0	0
0957600c0d683316f3cc265605082734	0	0	0	0	0	0	0	0	0	0	0	0	0	0	0	73	0	0	0	0	0	0	0	0	0	0	0	74	0	0	0	119	0	0	0	0	0	0	0	0	0	0	0	0	0	0	0	0	36
2204463f190b93f2fc6c1052fc266be9	0	0	0	0	0	0	0	0	0	0	0	0	0	0	0	0	0	0	0	0	0	0	0	0	0	0	0	0	0	0	0	0	0	0	0	0	0	0	0	0	0	0	0	0	0	0	0	0	0
6a640a129bd6638eeff282b6e71bdca6	0	0	0	0	0	0	0	0	0	0	0	0	0	0	0	0	0	0	0	0	0	0	0	0	0	0	0	0	0	0	0	0	0	0	0	0	0	0	0	0	0	0	0	0	0	0	0	0	0
fa2a4c9c26fc8440c2b8bc4273f380e1	0	0	0	0	0	0	0	0	0	0	0	0	0	0	0	0	0	0	0	0	0	0	0	0	0	0	0	0	0	0	0	0	0	0	0	0	0	0	0	78	0	0	0	0	0	0	37	0	0
bd99b2f99aa2474956ba010287142ec2	0	0	0	0	0	0	0	0	0	0	0	0	0	0	0	0	0	0	0	0	0	0	0	0	0	0	0	0	0	0	0	0	0	0	0	0	0	0	0	0	0	0	0	0	0	0	14	0	0
2a6b7a23e8d737325cdcf45a7f0bfdc5	0	0	0	0	0	0	0	0	0	0	0	0	0	0	0	0	0	0	0	0	0	0	0	0	0	0	0	0	0	0	0	0	0	0	0	0	0	0	0	0	0	0	0	0	0	0	0	0	0
a3e4f08cad2100db6612ca2478ba5d51	0	0	0	0	0	14	337	0	0	0	0	0	0	0	0	0	0	0	0	0	0	0	0	0	0	0	0	0	0	0	0	0	0	0	0	0	0	0	0	0	0	0	0	0	0	0	0	0	0
581a3d0fc3024fdd01ef0afa70f3ca86	0	0	0	0	0	0	0	0	0	0	0	0	0	0	0	0	0	0	0	0	8	0	0	0	0	0	0	0	0	0	0	0	6	0	0	0	0	0	0	0	0	0	0	0	0	0	0	0	93
c4cd9e6f737e5839af34b2d7fcaf58a8	0	0	0	0	0	0	0	0	0	0	0	0	0	0	0	0	0	0	0	0	0	731	0	0	0	0	0	0	0	0	0	0	0	0	0	0	0	0	0	0	0	0	0	0	0	0	0	0	0
cac40e795685172ea184680b0fc05bf4	29	0	0	0	0	0	0	0	0	0	0	0	0	0	0	0	0	0	0	0	0	0	46	0	0	0	0	0	0	0	0	0	0	0	0	0	0	25	0	0	0	0	0	0	0	0	0	0	0
3196f4e95988664b75a997fddab24c92	0	0	0	0	0	0	0	0	0	0	0	0	0	0	0	0	0	0	0	0	0	0	0	0	0	0	0	0	0	0	0	0	0	0	0	0	0	0	0	0	0	0	0	0	0	0	0	0	0
6d05598b35affa306f0192d047c47c6a	0	0	0	0	0	0	0	0	0	0	0	0	0	0	0	0	0	0	0	0	0	0	0	0	0	0	0	0	0	0	0	0	0	0	0	0	0	0	0	0	0	18	0	0	0	0	0	0	0
b8e0e7dcfeb405ba4fe30e9d26f4ff04	0	0	0	0	0	0	0	0	0	0	0	0	0	0	0	0	0	0	0	0	0	0	0	0	0	0	0	0	0	0	0	0	0	0	0	0	0	0	0	0	0	0	0	0	0	0	0	0	0
03e20c377f4bb08725a22aafa04088cc	0	0	0	0	0	0	0	0	0	0	0	0	0	0	0	0	0	0	0	0	0	0	0	0	0	0	0	0	0	0	0	0	0	0	0	0	0	0	0	0	0	0	0	0	0	0	0	0	0
4512c97d68b986d6d3d175225f728fc8	0	0	0	0	0	0	0	0	0	0	0	0	0	0	0	0	0	0	0	0	0	0	0	0	0	0	0	0	0	0	0	0	0	0	0	0	0	0	0	0	0	0	0	0	0	0	0	0	0
b8312877d8dcdf46b887413b7671a7b2	0	0	0	0	0	0	0	0	0	0	0	0	0	0	0	0	0	0	0	0	876	0	0	0	0	0	0	0	0	0	0	0	0	0	0	0	0	0	0	0	0	0	0	0	0	0	0	0	0
ae027386f2dcc9549ec3aae53bcde35d	0	0	0	0	0	0	0	0	0	0	0	0	0	0	0	0	0	0	0	0	0	0	0	0	0	0	0	0	0	0	0	0	0	0	0	0	0	0	0	0	0	0	0	0	0	0	0	0	0
4ae1bc618b0593517ac5d1fbf544d7ae	0	0	0	0	0	0	0	0	0	0	63	0	0	0	0	0	0	0	0	0	0	252	0	0	0	0	0	0	0	0	0	0	0	0	0	0	0	0	0	0	0	0	0	0	0	0	0	0	0
e78756b1077d58102b5690a4183b6ed6	0	0	0	0	0	0	0	0	0	0	0	0	0	0	0	0	0	0	0	0	35	0	0	0	0	0	0	0	0	0	0	0	0	0	0	0	0	0	0	0	0	124	0	0	0	0	0	0	0
b38d99a78648897f981c81a7a0073546	0	0	0	0	0	0	0	87	0	0	0	0	0	0	36	0	0	0	0	0	35	0	0	0	0	0	0	0	18	0	0	0	0	0	0	0	0	0	0	0	0	0	0	0	0	0	0	0	35
707270bfa0251b219482e87037734987	0	0	0	0	0	0	0	0	0	0	0	0	0	0	0	0	0	0	0	0	0	0	0	0	0	0	101	0	0	0	0	0	0	0	0	0	0	0	0	0	0	0	0	0	0	0	0	0	0
453f2e3714e6efd67b26bfb43f5a7882	0	0	0	0	0	0	0	0	0	0	0	0	0	0	0	0	0	0	0	0	0	0	0	0	0	0	0	0	0	0	0	41	0	0	0	0	0	0	0	0	0	0	0	0	0	0	0	0	102
a10edb989c96a2c726cceca55969a6dc	0	0	0	0	0	0	0	0	0	0	0	0	0	0	0	0	0	0	0	0	0	0	0	0	0	0	0	0	0	0	0	0	0	0	0	0	0	0	0	76	0	0	0	0	0	0	0	0	0
6adb5cff2f9fc2042b0035eb97cdb0b1	0	0	0	0	0	0	0	0	0	0	0	0	0	0	0	0	0	0	0	0	0	0	0	0	0	0	0	0	0	0	0	0	0	0	0	0	0	0	0	0	0	0	0	0	0	0	0	0	0
9bb2f4047457abf793cbb4e86a9ba56d	0	0	0	0	0	0	0	0	0	0	0	0	0	0	0	0	0	0	0	0	0	0	147	0	0	0	0	0	0	0	0	0	0	0	0	0	0	0	0	0	0	0	0	0	0	0	0	0	0
36b572eb3cfcc2ff4052d30e126dc6ae	0	0	0	0	0	0	0	0	0	0	0	0	0	0	0	0	0	0	0	0	0	0	0	0	0	0	0	0	0	0	0	0	0	0	0	0	0	0	0	0	0	0	0	0	0	0	244	0	0
3ca085b0c59fe0aea8fd554d5109fc3e	0	0	0	0	0	0	0	0	0	0	0	0	0	0	0	0	0	0	0	0	0	0	0	0	0	0	0	0	0	0	0	0	0	0	0	0	0	0	0	0	0	0	0	0	0	0	0	0	0
6fb77bd8cbba9d3158956eae29778287	0	17	0	0	0	0	0	0	0	0	0	0	0	0	0	0	0	0	0	0	0	0	0	0	0	0	0	0	0	0	0	0	0	0	0	0	0	0	0	0	0	0	0	0	0	0	0	0	330
79207d901887bcb3c53f2c289e60d0d4	0	0	0	0	0	0	0	0	0	0	0	0	0	0	0	0	0	0	0	0	0	0	0	0	0	0	0	0	0	0	0	0	0	0	0	0	0	0	0	0	0	0	0	0	0	0	0	0	0
b759f9e026238712e93e91de0d10b77a	0	0	0	271	0	0	0	0	0	0	0	0	0	0	0	0	0	0	0	0	0	0	0	0	0	0	0	0	0	101	0	0	0	0	0	0	0	0	0	0	0	0	0	0	0	0	0	0	0
55c676b3afdbaa76ab3dd033fdd521ab	0	0	0	0	0	0	722	0	0	0	0	0	0	0	0	0	0	0	0	0	0	0	0	0	0	0	0	0	0	40	0	0	0	0	0	0	0	0	0	0	45	0	0	0	0	0	0	0	0
1d63b2c44497da5f4fa77f93c04d1ee6	0	0	0	0	0	0	0	0	0	0	0	0	0	0	0	35	0	0	0	0	12	0	0	0	0	0	0	0	0	0	0	0	0	0	0	0	0	0	0	0	0	0	0	0	0	0	0	0	0
35595b3b914b2c2120cf3c1a88f4d0eb	0	0	0	0	0	0	0	0	0	0	0	0	0	0	0	0	0	0	0	0	0	0	0	0	0	0	0	0	0	0	0	0	0	0	0	0	0	0	0	0	0	0	0	0	0	0	0	0	0
d13ebbae1ddc2bb90e1e179ec201010d	0	9	0	0	0	0	0	0	0	0	0	0	0	0	0	0	0	0	0	0	0	0	0	0	0	0	0	0	0	0	0	0	50	0	0	0	0	0	0	0	0	0	0	0	0	0	0	0	0
121ba51881992792a8e9313edcbcd806	0	0	0	0	0	0	0	0	0	0	0	0	0	0	0	0	60	0	0	0	0	0	0	0	0	0	0	0	0	0	0	0	0	0	0	0	0	0	0	360	0	0	0	0	0	0	0	0	0
f944a1a8e352b46295e3b5864a2ef82a	0	0	0	0	0	0	0	0	0	0	0	0	0	0	0	0	0	0	0	0	0	0	0	0	0	0	0	0	454	0	0	409	0	0	0	0	0	0	0	0	0	0	0	0	0	0	0	0	0
08e281205292ea9403edc3d742298a2d	0	0	0	0	0	0	0	0	0	0	0	0	0	0	0	0	0	0	0	0	0	0	0	0	0	0	0	0	0	0	0	0	0	0	0	0	0	135	0	0	0	0	0	0	0	0	0	0	0
7a9d32fde34ba7b6b656af4b9b16a508	0	0	0	0	0	0	0	0	0	0	0	0	0	0	0	0	0	0	0	0	0	0	0	0	0	0	0	0	0	0	0	0	0	0	0	0	0	0	0	0	0	0	0	0	0	0	0	0	0
cbf9b55d211d29192d21c1ebafee12e1	0	0	0	0	0	0	0	0	0	0	0	0	0	0	0	0	0	0	0	0	0	0	0	0	0	0	0	0	0	0	0	0	0	0	0	0	0	0	0	0	0	0	0	0	0	0	0	0	0
e211a3068c7b09559facc929eeff55b4	0	0	0	0	0	0	0	0	0	0	0	0	0	0	0	0	0	0	0	0	0	0	0	0	0	0	0	0	0	0	0	0	0	0	0	0	0	0	0	0	0	0	0	0	0	0	0	0	0
048c44195fe69e9bdb26d3409cec25ff	0	0	0	0	0	0	0	0	0	0	0	0	0	0	0	0	0	0	0	0	0	0	0	0	0	0	0	0	0	0	0	0	0	0	0	0	0	0	0	0	0	0	0	0	0	0	0	0	0
73100dd5b9373833e11ff9bbb687eb6c	0	0	0	0	0	0	0	0	0	0	0	0	0	0	0	0	0	0	0	0	0	0	0	0	0	0	0	0	0	0	0	0	0	0	0	0	0	0	0	0	0	0	0	0	0	0	0	0	0
217c6d38f314f65d12efae5041b6053c	0	0	0	0	0	0	0	0	0	0	0	0	0	0	0	0	0	0	0	0	0	0	0	0	0	0	0	0	0	0	0	0	0	0	0	0	0	0	0	0	0	0	0	0	0	0	0	0	0
5d9b5df3a8b3b7c99361987e97166414	0	0	0	0	0	0	0	0	0	0	0	0	0	0	0	0	0	0	0	0	0	0	0	0	0	0	0	0	0	0	0	0	0	0	0	0	0	0	0	0	0	0	0	0	0	0	0	0	122
bd94dea718a0a6ed50c675aea6beecde	0	0	0	0	0	0	0	0	0	0	0	0	0	0	0	0	0	0	0	0	0	0	0	0	0	0	0	0	0	0	0	0	0	0	0	0	0	0	0	0	0	0	0	0	0	0	0	0	0
cd5d27551ecf37a7911cb5b387495eaf	0	0	73	91	0	43	0	0	0	0	0	0	0	0	0	0	0	0	0	0	0	0	0	0	0	0	0	0	0	0	0	0	0	0	0	0	0	0	0	0	14	0	94	0	0	0	0	0	0
0d66f719fbb0034651c2afeaf192935a	0	0	0	0	0	0	0	0	0	0	0	0	0	0	0	0	0	0	0	0	0	122	0	0	0	0	0	0	0	0	0	0	0	0	0	0	0	0	10	0	0	0	0	0	0	0	0	0	0
dfe8d4e4a9ea931464e6f9e2269ad9c4	0	0	0	0	0	0	0	0	0	0	0	0	0	0	0	0	0	0	0	0	0	0	0	0	0	0	0	0	0	0	0	0	0	0	0	0	0	0	0	0	0	0	0	0	0	0	0	0	0
e233ac22df8ccc7673b15c869fe15f74	0	0	0	0	0	0	0	0	0	0	0	0	0	0	0	0	0	0	0	0	0	0	0	0	0	0	0	0	0	0	0	0	0	0	0	0	0	0	0	0	0	0	0	0	0	0	0	0	0
db17d7289b84d61ecd88f024516b33f0	0	0	0	0	0	0	0	0	0	0	0	0	0	0	0	0	0	0	0	0	0	0	0	0	0	0	0	0	0	0	0	0	0	0	0	0	0	0	0	0	0	0	0	0	0	0	0	0	0
246a0ba651b818e31bf24c821f466f0e	0	0	0	0	0	0	0	0	0	0	0	0	0	0	0	0	0	0	0	0	0	0	0	0	0	0	0	0	0	0	0	0	0	0	0	0	0	0	0	0	0	0	0	0	0	0	0	0	0
c344360f8412d9a70ef94eacef4d1d85	0	0	0	0	0	0	0	0	0	0	0	0	0	24	0	0	0	0	0	0	0	0	0	0	0	0	0	0	0	0	0	0	0	0	0	0	0	0	0	40	0	0	0	0	0	0	33	0	0
b4726681ca222ba159988d0ceb07d65e	0	0	0	0	0	0	0	0	0	0	0	0	0	0	0	0	0	120	0	0	0	0	0	0	0	0	0	0	0	0	0	0	0	0	0	0	0	0	0	0	0	0	0	0	0	0	0	0	0
1c4d84bd5635bf31c40012111f69fd6c	0	0	0	0	0	0	0	0	0	95	0	0	0	0	0	0	0	287	0	0	0	0	0	0	0	0	0	0	0	0	0	0	0	0	0	0	0	0	0	0	0	0	0	0	0	0	0	0	0
0b021a2cc102701f3009afc10559953c	0	0	0	0	0	0	0	0	0	0	0	0	0	0	1	0	0	0	0	0	0	0	0	0	0	0	0	0	9	0	0	0	0	0	0	0	0	0	0	0	0	128	0	0	0	0	0	0	0
169328ba4360feb419a1d19fb9b8bc35	0	0	0	0	0	0	0	0	0	0	0	0	0	0	0	0	0	0	0	0	0	0	0	0	0	0	0	0	77	0	0	78	0	0	0	0	0	0	0	0	0	54	0	22	0	0	0	0	0
7bcf2c55deca215c0027525cb3d54e95	0	0	0	0	0	0	0	0	0	0	0	0	0	0	0	0	0	0	0	0	0	0	0	0	0	0	0	0	0	0	0	0	0	0	0	0	0	0	0	0	0	0	0	0	0	0	0	0	0
fc604d4f7096ebcaf551088760278307	0	0	0	0	0	0	0	0	0	0	0	0	0	0	0	0	0	0	0	0	0	0	0	0	0	0	0	0	0	0	0	0	0	0	0	0	0	0	0	0	0	0	0	0	0	0	0	0	0
79088b272cc6bdebad92f1d1ca17ae66	0	0	0	0	0	0	0	0	0	0	0	0	0	0	0	0	0	0	0	0	0	0	0	0	0	0	0	0	0	0	0	0	0	0	0	0	0	0	0	0	0	0	0	0	0	0	0	0	0
820596b8d522137ca4b52cb0d5d6c05a	0	0	0	0	0	0	0	0	0	0	0	0	0	0	0	0	0	0	0	0	0	0	0	0	0	0	0	0	0	0	0	0	0	0	0	780	0	0	0	0	0	0	0	0	0	0	0	0	0
cf5bee47f650d0a35119447c45eae464	0	0	0	18	0	0	0	0	0	0	0	0	0	0	0	0	0	0	0	0	0	0	0	0	0	0	0	0	0	0	0	0	0	0	0	0	0	0	0	0	35	0	0	0	0	0	0	0	0
4f791defec0a6ccf86073419d71abf7b	0	0	0	0	0	0	0	0	0	0	0	0	0	0	0	0	0	0	0	0	0	0	0	0	0	0	0	0	0	0	0	0	0	0	0	0	0	0	0	0	0	0	0	0	0	0	0	0	0
9ba1a7156d67559dcabccfa360a8b561	0	0	0	0	0	0	0	0	0	0	0	0	0	0	0	0	0	0	0	0	0	173	0	0	0	0	0	0	0	0	0	0	0	0	0	0	0	0	0	0	0	0	0	0	0	0	0	0	0
3be74a150f939b445c3f3e6d2afae7ca	0	0	0	0	0	0	0	0	0	0	0	0	0	0	0	0	0	25	0	0	0	0	0	0	0	0	0	0	0	0	130	0	0	0	51	0	0	0	0	0	0	0	0	0	0	0	0	0	0
fb1202aab26e6359d221fa0be6ce7b68	0	0	0	0	0	0	0	0	0	0	0	0	0	0	0	0	0	0	0	0	0	0	0	0	0	0	0	0	0	0	46	0	0	0	0	0	0	0	0	0	0	0	0	0	0	0	0	0	0
65e688685fa189a4d48b9ff0945d6dd8	0	0	0	0	0	0	0	0	0	0	0	0	0	0	0	0	0	0	0	0	0	0	0	0	0	0	0	0	0	0	0	0	0	0	0	0	0	0	0	0	0	0	0	0	0	0	0	0	0
cd62a35ec833ae4ee7e7836588a6130e	0	0	0	0	0	0	0	0	0	0	0	0	0	0	0	0	0	0	0	0	0	0	0	0	0	0	0	0	0	0	0	0	0	0	0	0	0	0	0	0	0	0	0	0	0	0	0	0	0
e711a6b354ef84efaef818cf7a1448f5	0	0	0	0	0	0	0	0	0	0	0	0	0	0	0	0	0	0	0	0	0	0	0	0	0	0	0	0	0	0	0	0	0	0	0	0	0	0	0	595	0	0	0	0	0	0	0	0	0
630a26613a1e1664d9e9afb04f04b91d	0	0	0	0	0	0	0	0	0	0	0	0	0	0	0	0	0	0	0	0	0	0	0	0	0	0	0	0	120	0	0	137	0	0	0	0	0	0	0	0	0	0	0	0	0	0	0	0	0
201d3dc1c82d6da65db4d81805ded631	49	0	0	0	0	0	0	0	0	0	0	0	0	0	0	0	0	0	0	0	0	0	0	0	0	1	0	0	0	0	0	0	0	0	0	0	0	2	0	0	0	0	0	0	0	58	44	0	0
4cbf5a71d0ddd95b29a6ca5c65e1d49b	0	0	0	0	0	0	0	0	0	0	0	0	0	0	0	0	0	0	0	0	0	0	0	0	0	0	0	0	0	0	0	0	0	0	0	0	0	0	0	0	0	0	0	0	0	0	0	0	756
d089189c3a0c1fb33d8b19dcf7ff359e	0	0	3	0	0	0	0	0	0	0	0	0	0	0	0	0	0	0	0	0	0	0	0	0	0	0	0	0	0	0	0	0	0	0	0	0	0	0	0	0	4	0	0	0	0	0	0	0	0
10b5b3f72ec0b50bdb7921169a38e3b1	0	0	0	0	0	0	0	0	0	0	0	0	0	0	0	0	0	0	0	0	0	0	0	0	0	0	0	0	0	0	0	0	0	0	0	0	0	0	0	0	0	100	0	0	0	0	0	0	0
7a6bed264a6d1ceb0bba41493bf7aaf9	0	0	0	0	0	0	0	0	0	0	0	0	0	0	0	0	0	0	0	0	0	0	0	0	0	0	0	0	0	0	0	0	0	0	0	0	0	0	0	0	0	0	0	0	0	0	0	0	0
26692ccf4ee7ca24bd86341408b41419	0	0	0	0	0	0	0	0	0	0	0	0	0	0	0	0	0	0	0	0	0	0	0	0	0	0	0	0	0	0	0	0	0	0	0	0	0	0	0	0	0	64	0	0	0	0	0	0	0
143d589f8d4d9cac2fccbbaebd0738a6	0	0	0	0	0	0	0	0	0	0	0	0	34	0	0	0	0	0	0	0	0	0	0	0	0	0	25	0	0	0	18	0	0	0	0	0	0	0	28	0	0	0	0	0	0	0	0	0	0
f6828346e2605ce52fbc548cf3a94084	0	0	0	0	0	0	0	0	0	0	0	0	0	0	0	0	0	0	0	0	0	0	0	0	0	0	0	0	12	0	0	25	0	53	0	0	19	0	0	0	0	7	0	0	0	0	0	0	0
056cc47fe07107fe94acd2edb0f63ae0	0	0	0	0	0	0	0	0	0	0	0	0	0	0	0	0	0	0	0	0	0	0	0	0	0	0	106	0	0	0	0	0	0	0	0	0	0	0	0	0	0	0	0	0	0	0	0	0	0
791a78666286b863fe3421f0a4f00872	0	0	0	0	0	0	0	0	0	0	0	0	0	0	0	0	0	0	0	0	0	0	0	0	0	0	0	0	0	0	0	0	0	0	0	0	0	0	0	0	0	0	0	0	0	0	0	0	0
c45d86a2df8efa536befadef811e3ad5	0	0	0	0	0	0	0	0	0	0	0	0	0	0	0	0	0	0	0	0	0	0	0	0	0	0	0	0	0	0	0	0	0	0	0	0	0	0	0	0	0	0	0	0	0	0	0	0	0
26e402d53456ff82f31e4c8a02f34016	0	0	0	0	0	0	0	0	0	0	0	0	0	0	0	0	0	0	0	0	0	0	0	0	0	0	0	0	0	0	0	0	0	0	0	0	0	0	0	0	0	0	0	0	0	0	0	0	0
2cc7f0fafa4323ac2cc88d9f07324d99	0	0	0	0	0	0	0	0	0	0	0	0	0	0	0	0	0	0	0	0	0	0	0	0	0	0	0	0	0	0	0	0	0	0	0	0	0	0	0	0	0	0	0	0	0	0	0	0	0
e9811fa2360bc461514345640f2b21c4	0	0	0	0	0	0	0	0	0	0	0	0	0	0	0	0	0	0	0	0	0	0	0	0	0	0	0	0	0	0	0	0	0	0	0	0	0	0	8	0	0	0	0	0	0	0	0	0	0
3098dc5d64318583950ab2b31eda54f7	0	0	0	0	0	0	0	0	0	0	0	0	0	0	0	0	0	0	0	0	0	0	0	0	0	0	0	0	0	0	0	0	0	0	0	0	0	0	0	0	0	0	0	0	0	0	0	0	0
05dc453f09b9c0ec3752342abf5cd697	0	0	0	0	0	0	0	0	0	0	0	0	0	0	0	0	0	0	0	0	0	0	0	0	0	0	0	0	0	0	0	0	0	0	0	0	0	0	0	0	0	0	0	149	0	0	0	0	0
72d28de242af68a09ff02088d2def0fe	0	0	0	0	0	0	0	0	0	0	0	0	0	0	0	0	0	0	0	0	0	0	0	0	0	0	0	0	0	0	0	0	0	0	0	0	0	0	0	0	0	0	0	0	0	0	0	0	0
abb91b2381a83339e3aaad6e6cd8d817	0	0	101	0	0	0	0	0	0	0	0	0	0	0	0	0	0	0	0	0	0	0	0	0	0	0	0	0	0	0	0	0	0	0	0	0	0	0	0	0	297	0	0	0	0	0	0	0	0
bde033c6441bee110cff392f03d09eea	0	0	0	0	0	0	0	127	0	0	0	0	0	0	0	0	0	0	0	0	0	0	0	0	0	0	0	0	0	0	0	0	0	146	0	0	96	0	0	0	0	0	0	0	0	0	0	0	0
abdebf5a68ab1461e79e12ec20afdff2	0	0	0	0	0	0	0	0	0	0	0	0	0	0	0	0	0	0	0	0	0	0	0	0	0	0	0	0	0	464	0	0	0	0	0	0	0	0	0	0	0	0	0	0	0	0	0	0	0
4e77691759ba6b0669282b88df4b44fe	0	0	0	0	0	0	0	0	0	0	0	0	0	0	0	0	0	0	0	0	0	0	0	0	0	0	0	0	0	0	0	0	0	0	0	0	0	0	0	0	0	0	0	0	0	0	0	0	0
00ad3e1759ec96b0400472da896ffaa8	0	0	0	0	0	0	0	0	0	0	0	0	0	0	0	0	0	0	0	0	0	0	0	0	0	0	0	0	0	0	0	0	21	0	0	0	0	0	0	0	0	0	0	0	0	0	0	0	0
27728cb4f1add0d929087482cf0957a9	0	0	0	0	0	0	0	0	0	0	0	0	0	0	0	0	0	0	0	0	0	0	0	0	0	0	0	0	0	0	0	0	0	0	0	0	0	0	42	0	0	0	0	0	0	0	0	0	0
56a5e6ebaa96af348bd3614c8e0930af	0	0	0	0	0	0	0	0	0	0	0	0	0	0	0	0	0	0	0	0	0	0	0	0	0	0	0	0	0	0	0	0	0	0	0	0	0	0	0	0	0	0	0	0	0	0	0	0	0
81876ca5efaa33bd9eea681f7d440776	0	0	0	0	0	0	0	0	0	0	0	0	0	0	0	0	0	0	0	0	0	0	0	0	0	0	0	0	0	0	0	0	0	0	0	0	0	0	0	0	0	0	0	0	0	0	0	0	0
8a76097b824be34c8e3352b594d1c2b2	0	0	0	0	0	0	0	0	0	76	0	0	0	0	0	0	0	36	0	0	0	149	0	0	0	0	0	0	0	0	0	0	0	0	0	0	0	0	0	0	0	0	0	0	0	0	0	0	0
60f3adf617157f194ee79831659b9909	0	0	0	0	0	0	0	0	0	0	0	0	0	0	0	0	0	0	0	0	0	0	0	0	0	0	0	0	0	94	0	0	0	0	0	0	0	0	0	0	0	0	0	0	0	0	0	0	0
f2dc055c96b3af83aac63bbc42761efb	0	0	0	0	0	0	0	0	0	0	0	0	0	0	0	0	0	0	0	0	0	0	0	0	0	0	0	0	0	0	0	0	0	0	0	0	0	0	0	0	0	0	0	0	0	0	0	0	0
9882525128baa5f29d47a0b52204b62a	0	0	0	0	0	0	0	0	0	0	0	0	0	0	0	0	0	0	0	0	0	0	0	0	0	0	0	0	0	0	0	0	0	0	0	0	0	0	0	0	0	0	0	0	0	0	0	0	0
a6aee2567bbe23f6bee2ed846f3fcb53	0	6	0	0	0	0	0	0	0	0	0	0	0	0	0	0	0	0	0	0	0	0	0	0	0	0	0	126	0	0	0	0	0	0	0	0	0	0	0	0	0	16	0	0	0	0	0	0	0
827994f29cee069a91384b2691ca4328	0	0	0	20	0	225	184	0	0	0	0	0	0	0	0	0	0	0	0	0	0	0	0	0	0	0	0	0	0	0	0	0	0	0	0	0	0	0	0	0	0	0	0	0	0	0	0	0	0
a68b66ec8ede73b22e7ed4f34c76ec21	0	0	0	0	0	0	0	0	0	0	0	0	0	0	0	0	0	0	0	0	0	0	0	0	0	0	0	0	0	0	0	0	0	0	0	0	0	0	0	0	0	0	0	0	0	0	0	0	0
91e9a608b08d751c9af553835773f415	0	0	0	0	0	0	0	89	0	0	0	0	0	0	0	0	0	0	0	0	0	0	0	0	0	0	0	0	0	0	0	0	0	0	0	0	17	0	0	0	0	166	0	0	0	0	0	0	0
602f0c2ec6958b5b4c661474e8aed2ca	0	0	0	0	0	0	0	0	0	0	0	0	0	0	0	0	0	0	0	0	0	0	0	0	0	0	0	0	0	0	0	0	0	0	0	0	0	0	0	0	0	0	0	81	0	0	0	0	0
7aeda265b1dc7768bd08ebdab7bba26c	0	0	0	0	0	0	0	0	0	0	0	0	0	0	0	0	0	0	0	0	0	0	0	0	0	0	0	0	0	0	0	0	0	0	0	0	0	0	0	0	0	0	0	0	0	0	0	0	0
83056f124b518f1b8a90bd4401819bc7	0	0	0	0	0	0	0	0	0	0	0	0	0	0	0	0	0	0	0	0	0	0	0	0	0	0	0	0	0	0	0	0	0	0	0	0	0	0	0	0	0	0	0	0	0	0	0	0	0
99355da7964ed30fccfb621f5067656a	0	0	0	0	0	0	0	0	0	0	0	0	0	0	0	0	0	0	0	0	0	0	0	0	0	0	0	0	0	0	0	0	0	0	0	0	0	0	0	0	0	0	0	0	0	0	0	0	0
1e3675349ba947bae2cba7b6feb7b7c4	0	0	0	0	0	0	0	0	0	0	0	0	0	0	0	0	0	24	0	0	0	0	0	0	0	0	0	0	0	0	0	0	0	0	0	0	0	0	0	0	0	0	0	0	0	0	0	0	0
61bf1b1391e71cbe7ecc979bc0437e8a	337	0	0	0	0	0	0	0	0	0	0	0	0	0	0	0	0	0	0	53	0	0	0	0	0	0	0	0	0	0	0	0	0	0	0	0	0	0	0	0	0	0	0	0	0	0	0	0	0
5a7284778c36cab46ac02e726db2cee4	0	0	0	0	0	0	0	0	0	0	0	0	0	0	8	0	0	0	0	0	0	0	0	0	0	0	0	0	0	0	0	0	20	0	0	0	0	0	0	0	0	0	0	0	0	0	0	0	0
589f626c8081d33ffe80aa06cda9d11c	0	0	0	0	0	0	0	0	18	0	0	0	0	0	0	0	0	0	0	0	0	0	0	0	0	32	0	0	0	0	0	0	0	0	0	0	0	0	0	1	0	0	0	0	0	0	0	0	0
c5e633dc38cd50736776dbdd3baafd9b	0	0	0	0	0	0	0	0	0	0	0	0	0	0	0	0	0	0	0	0	0	0	0	0	0	0	0	0	0	0	0	0	0	0	0	0	0	0	0	0	0	0	0	0	0	0	0	0	0
7651ba032ecbdfedca55720748e8f4b5	0	0	0	0	0	0	0	0	0	0	0	0	0	0	0	0	0	0	0	0	0	0	0	0	0	0	0	0	0	5	0	0	0	0	0	0	0	0	0	0	0	0	0	0	0	0	0	0	0
57da1e965d8e4bdd4ad7613cc2c518e9	0	0	0	0	0	0	0	0	0	0	0	0	0	0	0	0	0	0	0	0	0	0	0	0	0	0	0	0	0	0	18	0	0	0	23	0	0	0	0	0	0	0	0	0	0	0	0	0	0
70ea7c64a10494b0cb639f443d8d5065	0	0	0	0	0	0	0	0	0	0	0	0	0	0	0	0	0	0	0	0	0	0	0	0	0	0	0	0	0	0	0	0	0	0	0	0	0	0	0	0	0	0	0	0	0	0	0	0	0
25c4879fee1871aa73326731c62c727a	0	0	0	0	0	0	0	0	0	0	0	0	0	0	0	0	0	0	0	0	0	0	215	0	0	0	0	0	0	0	0	0	0	0	0	0	0	0	0	0	0	0	0	0	0	0	0	0	0
999580cc6cb5ef6bb454313077dd40c1	0	0	0	0	0	0	0	0	0	0	0	0	0	0	0	0	0	0	0	0	0	0	0	0	0	0	0	0	0	0	0	0	0	0	0	0	0	0	27	0	0	0	0	0	0	0	0	0	0
76d69ab6cac3e37e142293c4afa1ffab	0	0	0	0	0	0	0	0	0	0	0	0	0	0	0	0	0	0	0	0	0	0	0	0	0	0	0	0	0	0	0	0	0	0	0	0	0	0	0	0	0	0	0	0	0	0	0	0	0
0572424afa4e6cc85c1bf94e99adb568	0	0	0	0	0	0	0	0	0	0	0	0	0	0	0	0	0	0	0	0	0	0	0	0	0	0	0	0	0	0	0	0	0	0	0	0	0	0	0	0	0	0	0	0	0	0	0	0	0
f720786aa8e7796b1bffc8266399884f	0	0	0	0	0	0	0	0	0	0	0	0	0	0	0	0	0	0	0	0	0	0	0	0	0	0	0	0	0	0	0	0	0	0	0	0	0	0	0	0	0	0	0	0	0	0	0	0	0
01c87a0bdd5148288f20c8ad5f16665c	88	0	0	0	0	0	0	0	0	0	0	0	0	0	0	0	0	0	0	0	0	0	0	0	0	0	0	0	0	0	0	0	0	0	0	0	0	0	0	0	0	0	0	0	0	0	0	0	0
5d5eda1dd0c7ad975957922553f2956d	0	0	0	0	0	0	0	0	0	0	0	0	0	0	0	0	193	0	0	0	0	0	0	0	0	0	0	0	0	0	0	0	0	0	0	0	0	0	0	0	0	0	0	0	0	0	0	0	0
88de0ed66c8695b188d3ec4ce225c2f8	0	0	0	0	0	0	0	0	0	0	0	0	0	0	0	0	0	0	0	0	0	0	0	0	0	0	0	0	0	0	0	0	0	0	0	0	0	0	0	0	0	0	0	0	0	0	0	0	0
b324b6335af16b1d7c47af38563b1fdb	0	0	0	0	0	0	0	0	0	0	0	0	0	0	0	0	0	0	0	0	0	0	0	0	0	0	0	0	0	0	0	0	0	0	0	0	0	0	0	0	0	0	0	0	0	0	0	0	0
c72b15f365ac7dd02a4060713f44927a	0	0	10	0	0	0	0	0	0	0	0	0	0	0	0	0	0	0	0	0	0	0	0	0	0	0	0	0	0	0	0	0	0	0	0	0	0	0	0	0	6	0	0	0	0	0	0	0	0
5a786af1207d010b73a822acba763542	0	0	0	438	0	0	0	0	0	0	0	0	0	0	0	0	0	0	0	0	0	0	0	0	0	0	0	0	0	0	0	0	0	0	0	0	0	0	0	0	0	0	0	0	0	0	0	0	0
f008c8e970b8a8a3d5c1cbc8e9724860	0	0	0	0	0	0	0	0	0	0	0	0	0	0	55	0	0	0	67	0	0	0	0	0	0	0	0	0	0	0	0	0	0	0	0	0	0	0	0	0	0	0	0	0	0	0	0	0	205
186fcf6f895661ecd387e40c2bd41838	0	0	0	0	0	0	0	0	0	0	0	0	0	0	0	0	0	0	0	0	0	0	0	0	0	0	0	0	25	0	0	88	0	0	0	0	0	0	0	0	0	0	0	0	0	0	0	0	0
78664c5a10a7e8a4388c90b991e86dee	0	0	0	0	0	0	0	0	0	0	0	0	0	0	0	0	0	0	0	0	0	0	0	0	0	0	0	0	0	0	0	0	0	0	0	0	0	0	0	0	0	0	0	0	0	0	0	0	0
01b6594f464af2184cc241dc3037b3a7	0	45	0	0	0	0	0	37	0	0	0	0	0	0	0	0	0	0	35	0	0	0	0	0	0	0	0	0	0	0	0	0	0	0	0	0	51	0	0	0	0	25	0	0	0	0	0	0	0
2b5c8254fdb4411d1631fc1cf2615ce1	0	0	0	0	0	0	0	0	0	0	0	0	0	0	0	0	0	0	0	0	0	0	0	0	0	0	0	0	0	0	0	0	0	0	0	0	0	0	0	0	0	0	0	0	0	0	0	0	0
674f827d027ecfa6d3efbccea86fe2ad	0	0	0	0	0	0	0	0	0	0	0	0	0	0	0	0	0	0	0	0	0	163	0	0	0	0	0	0	0	0	0	0	0	0	0	0	0	0	0	0	0	0	0	0	0	0	0	0	0
3655c8596b447baad1f6e8b41b85616e	0	0	0	0	0	0	0	0	0	0	0	0	0	0	0	0	0	0	0	0	0	48	0	0	0	0	0	0	0	0	0	0	0	0	111	0	0	0	0	0	0	0	0	0	0	0	0	161	0
22fa7aaeecf1f479ee59fc6ad256c427	0	0	0	0	0	0	0	0	0	0	0	0	0	0	0	0	0	0	0	0	0	0	0	0	0	0	0	0	0	0	0	0	0	53	0	0	70	0	0	0	0	57	0	0	0	0	0	0	0
9785a6aadeca52156484bc7739583722	0	0	0	0	0	0	0	0	0	0	0	0	0	0	0	0	0	0	0	0	0	0	0	0	0	0	0	0	0	0	0	0	0	0	0	0	0	0	0	0	0	0	0	0	0	0	0	0	0
b4c8cc5c386152defb7e306803128868	0	0	0	0	0	0	0	0	0	0	0	0	0	0	0	0	0	0	0	0	0	0	0	0	0	0	0	0	0	0	0	0	0	0	0	0	0	185	0	0	0	0	0	0	0	0	0	0	0
d672d5533b0c7a01c13630eefdc5c158	0	0	0	0	0	0	0	0	0	0	0	0	0	0	0	0	0	0	0	0	0	0	0	0	0	0	0	0	0	0	0	0	0	0	0	0	0	0	0	0	0	0	0	0	0	0	0	0	0
a94d98bee62520456f15f49396db4672	0	0	0	0	0	0	0	0	0	0	0	0	0	0	0	0	0	0	0	0	0	0	0	0	0	0	0	0	0	0	0	0	0	0	0	0	0	0	0	0	0	0	0	0	0	0	0	0	0
681eab8ecd7c51a29a29df821b9db91f	0	0	0	0	0	0	0	0	0	0	0	0	0	0	0	0	0	0	0	0	0	0	0	0	0	0	0	0	0	0	0	0	0	0	0	0	0	0	0	0	0	0	0	0	0	0	0	0	275
875e207e13ea987e3fd093727a9aff58	0	0	0	0	0	16	64	0	0	0	0	0	0	0	0	0	0	0	0	0	0	0	0	0	0	0	0	0	0	5	0	0	0	0	0	0	0	0	0	0	52	0	7	0	0	0	0	0	0
58a6200a8840790d8b11f8c7dde6b4ad	0	0	0	0	0	0	0	0	0	0	0	0	0	0	0	0	0	0	0	0	0	0	205	0	0	0	0	0	0	0	0	0	0	0	0	0	0	0	0	0	0	0	0	0	0	0	0	0	0
ed8aac984bec67a06554eb19ed599b2c	0	0	0	0	0	0	0	0	0	0	0	0	0	0	0	0	0	0	0	0	0	0	0	0	0	60	0	0	0	0	0	0	0	0	0	0	0	0	0	0	0	0	0	0	0	0	0	0	0
bcdcc6f30e6917f8d3cf06d422093d75	0	0	0	0	0	0	0	0	0	0	0	0	0	0	0	0	0	0	0	0	0	0	0	0	0	0	0	0	0	0	0	0	0	0	0	0	0	0	0	0	0	0	0	687	0	0	0	0	0
43eaf58fd03624cd8fb8bd520be1396a	0	0	0	0	0	0	1	0	0	0	0	0	0	0	0	0	0	0	0	0	0	0	0	0	0	0	0	0	0	0	0	0	0	0	0	0	0	0	0	0	0	0	0	0	0	0	0	0	0
0a24a3d32545b1970db07c37e90b7c89	0	0	0	0	0	0	0	0	0	0	0	0	0	0	0	0	0	0	0	0	0	0	0	0	0	0	0	0	0	0	0	0	0	0	0	0	0	0	0	0	0	0	0	0	0	0	0	0	0
1ce5d2be7157298633cfda7b34d2ac79	0	0	0	0	0	0	0	0	0	0	0	0	0	0	0	0	0	0	0	0	0	0	0	0	0	0	0	0	0	0	0	0	0	0	0	0	0	0	0	0	0	0	0	0	0	0	0	0	0
350b179e783aef7388982776a82798d4	0	0	0	0	0	0	0	0	0	0	0	0	0	0	0	26	0	0	0	0	0	0	0	0	0	0	0	22	51	0	0	29	0	0	0	0	0	0	0	0	0	0	0	0	0	0	0	0	0
a3bb7f854bf5bf8a2548b48db87e8565	0	0	0	0	0	0	0	0	0	0	0	0	0	0	0	0	0	0	0	0	0	0	0	0	0	0	0	0	0	0	0	0	0	0	0	0	0	0	0	0	0	0	0	0	0	0	0	0	0
12815b1b5016000a80de7fe9559d45d6	0	0	0	0	0	0	0	0	0	0	0	0	0	0	0	0	0	0	0	0	0	0	0	0	0	0	0	0	0	0	0	0	0	0	0	0	0	0	0	0	0	0	0	0	0	0	0	0	0
3ea928dc6cc1719576e9f615b1fbb68d	0	0	0	0	0	0	0	0	0	0	0	0	0	0	0	0	0	0	0	0	0	0	0	0	0	0	0	0	0	0	0	0	0	0	0	0	0	0	0	0	0	0	0	0	0	0	0	0	0
48aecc3466f50fb18aaceda2a7feab46	0	0	0	0	0	0	0	0	0	0	0	0	0	0	0	0	0	0	0	0	0	0	0	0	0	0	0	0	0	0	0	0	0	0	0	0	0	0	0	0	0	0	0	0	0	0	0	0	0
141cd9c807dbee459f72b38d0fbc3243	0	191	0	0	0	0	0	0	0	0	0	0	0	0	0	53	0	0	0	0	0	0	0	0	0	0	0	0	0	0	0	0	0	0	0	0	0	0	0	0	0	0	0	0	0	0	0	0	0
1e6a13b83c2ae5b2c3a04f95599d6b47	0	0	0	0	0	0	0	0	0	0	0	0	0	0	0	0	0	0	0	0	0	0	0	0	0	0	0	0	0	0	0	0	0	0	0	0	0	0	0	0	601	0	0	0	0	0	0	0	0
043cdd40c5241dd2b5d33e0026ed5bb1	0	0	0	0	0	0	0	0	0	0	0	0	0	0	0	0	0	0	0	0	0	0	0	0	0	0	0	0	0	0	0	0	0	0	0	0	0	0	0	0	0	0	0	0	0	0	0	0	0
f2d29aa3491fca2542ab9f9a801b6fd4	0	0	0	0	0	0	0	0	0	0	0	0	0	0	0	0	0	0	0	0	0	0	0	0	0	0	0	0	0	0	0	0	0	0	0	0	0	0	0	0	0	0	0	0	0	0	0	0	0
f800c32ad1593096550bde7cb9d0c2c8	0	0	0	0	0	0	0	0	0	0	0	0	0	0	57	0	0	0	53	0	0	0	0	0	0	0	0	0	0	0	0	0	0	0	0	0	0	0	0	0	0	0	0	0	0	0	0	0	0
896f662ef72d9b43e9e962bafbb9147b	0	0	0	0	0	0	0	0	0	0	0	0	0	0	0	0	0	0	0	0	0	0	0	186	0	0	0	0	0	0	0	0	0	0	0	0	0	0	0	0	0	0	0	0	0	0	0	0	0
ac48cb557cb872b91dc3387803a3017b	0	0	0	0	0	0	0	0	0	0	0	0	0	0	0	0	0	0	0	0	0	0	0	0	0	0	0	0	0	0	0	0	0	0	0	0	0	0	0	0	0	0	0	0	0	0	0	0	0
25f9bc727fa3096597b5b8f98b31b762	17	0	0	0	0	0	0	0	0	0	0	0	0	0	0	0	0	0	0	0	0	0	0	0	0	0	0	0	0	0	0	0	0	0	0	7	0	0	0	0	0	0	0	0	0	0	0	0	0
3d483f301a5b39e1468dd0d344754210	0	0	0	0	0	0	0	0	0	0	0	0	0	0	0	0	0	0	0	0	0	0	0	0	0	0	0	0	0	0	0	0	0	0	0	0	0	0	0	0	0	0	0	0	0	0	0	0	0
3939b7d9735213f8beb405f5ed43b2a8	0	0	0	0	0	0	0	0	0	0	0	0	0	0	0	0	528	0	0	0	0	0	0	0	0	0	0	0	0	0	0	0	0	0	0	0	0	0	0	0	0	0	0	0	0	0	0	0	0
0a47d55fd48a5a897f838d7739b5e1fd	0	0	0	0	786	0	0	0	0	0	0	0	0	0	0	0	0	0	0	0	0	0	0	0	0	0	0	0	0	0	0	0	0	0	0	0	0	0	0	0	0	0	0	0	0	0	0	0	0
2590a07cb3e46f210d1869d1b8aca5da	0	0	0	0	0	0	0	0	0	0	0	0	0	0	0	0	0	0	0	0	0	0	0	0	0	0	0	0	0	0	0	0	0	0	0	0	0	0	0	0	0	0	0	0	0	0	0	0	457
ae2a48dfd381db943f1247f96f12a6e7	0	0	0	0	0	0	0	0	0	0	0	0	0	0	0	0	0	0	0	0	0	0	0	0	0	0	0	0	0	0	0	0	0	0	0	0	0	0	0	0	0	0	0	0	0	0	0	0	0
3ac9fe44c63d6e1f919c01c7220a41d5	0	0	0	0	0	0	0	0	0	0	0	0	0	0	57	0	0	0	0	0	0	0	0	0	0	0	0	0	0	0	0	0	0	310	0	0	414	0	0	0	0	0	0	0	0	0	0	0	0
8241d2da9f5159df97ab23224ea7f222	0	0	0	0	0	0	0	0	0	0	0	0	0	0	0	0	0	0	0	0	0	0	0	0	0	0	0	0	0	0	0	0	0	0	0	0	0	0	0	0	0	0	0	0	0	0	0	0	0
101d3f5bde8f9915d5d0ab214daed366	0	0	0	0	0	0	0	0	0	0	0	0	0	0	0	0	0	0	0	0	0	0	0	0	0	0	0	0	0	0	0	0	0	0	0	0	0	0	0	0	0	0	0	0	0	0	0	0	0
02a3abd6020ea95a60e6fc44a3ea33f7	0	0	0	0	0	0	0	0	0	0	0	0	0	0	0	0	0	0	0	0	0	0	0	0	0	0	0	0	0	0	0	0	0	0	0	0	0	0	0	0	0	0	0	0	0	0	0	0	0
80a4194e2c63f099d9a99eb5a323f7f0	0	0	0	0	0	0	0	0	0	0	0	0	0	0	0	0	0	0	0	0	0	0	0	0	0	0	0	0	0	0	0	0	0	0	0	0	0	0	0	0	0	0	0	0	0	0	0	0	0
523fcac563a4e7e18641e00634699fa1	0	0	0	0	0	0	0	0	0	0	0	19	0	0	0	0	0	0	0	0	0	0	0	0	0	0	0	0	0	65	0	0	0	0	0	0	0	0	0	0	0	0	0	0	0	0	0	0	0
9c34d2aa27fbb1e570a78e1629aedbd7	0	0	0	0	0	0	0	0	0	0	0	0	0	0	0	0	0	0	0	0	0	0	0	0	0	0	0	0	0	0	0	0	0	0	0	0	0	0	0	0	0	0	0	0	0	0	0	0	0
373d115b2898391934d7a21677d7117d	0	0	110	0	0	0	0	0	0	0	0	0	0	0	0	0	0	0	0	0	0	0	0	0	0	0	0	0	0	32	0	0	0	0	0	0	0	0	0	0	0	0	0	0	0	0	0	0	0
76d9bfcbac2a867f55cc844a63800682	0	0	0	0	0	0	0	0	0	0	0	0	0	0	0	0	0	0	0	0	0	0	336	0	0	0	0	0	0	0	0	0	0	0	0	0	0	0	0	0	0	0	0	0	0	0	0	0	0
ee95982cc2fb81eb6ed0381fb6c85424	0	0	0	0	0	0	0	0	0	0	0	0	0	0	0	0	0	0	0	0	0	0	0	0	0	0	0	0	0	0	0	0	0	0	0	0	0	0	0	0	90	0	0	0	0	0	0	0	0
04c248f0e4b07c3942e815f12b550acf	0	0	0	0	0	0	0	0	0	0	0	0	0	0	0	0	0	0	0	0	0	0	0	0	0	0	0	0	0	0	0	0	0	0	0	0	0	0	0	0	0	0	0	0	0	0	0	0	0
4fff93c6366ee4ed127ecc075cfe687c	0	0	0	0	0	0	0	0	0	0	0	0	0	0	0	0	0	0	0	0	0	0	0	0	0	0	0	0	0	0	0	0	0	0	0	0	0	0	0	0	0	0	0	0	0	0	0	253	0
182804891b919600f3cbbd88cd884678	0	0	0	0	0	0	0	0	0	0	9	0	0	0	0	0	0	12	0	0	0	0	0	0	0	0	109	0	0	0	19	0	0	0	27	0	0	0	80	0	0	0	0	0	0	0	0	0	0
d258d806c39fd8a696f02e2475c9ed40	0	0	0	0	0	0	0	0	0	0	0	0	0	0	0	0	0	0	0	0	0	0	0	0	0	0	0	0	0	0	0	0	0	0	0	0	0	0	0	0	0	0	0	0	0	0	0	0	0
efaa923365cc5d2fd90ca2fa1f96366e	0	0	0	0	0	0	0	0	0	0	0	0	0	0	0	0	0	0	0	0	0	0	0	0	0	0	0	0	0	0	0	0	0	0	0	0	0	0	0	0	0	0	0	0	0	0	0	0	0
36eac4ce68c3dbd88f62118bbfeb5a29	0	0	0	0	747	0	0	0	0	0	0	0	0	0	0	0	0	0	0	0	0	0	0	0	0	0	0	0	0	0	0	0	0	0	0	0	0	0	0	0	0	0	0	0	0	0	0	0	0
e054a744ae3b4f287b53bd8747413891	0	0	0	0	0	0	0	19	0	0	0	0	0	0	0	0	0	0	0	0	0	0	0	0	0	0	0	0	31	0	0	334	0	0	0	0	0	0	0	0	0	0	0	0	0	0	0	0	0
3148f9b0de35860dc829440d21365e29	0	0	0	0	0	0	0	0	0	0	0	0	0	0	0	0	0	0	0	0	0	0	0	0	0	0	0	0	0	0	0	0	0	0	0	0	0	0	0	0	0	0	0	0	0	0	0	0	0
54e07fbc9ce99187c4e91cf4664c99fe	0	0	0	0	0	0	0	0	0	0	0	0	0	0	0	0	0	0	0	0	0	0	0	0	0	0	0	0	0	0	0	0	0	0	0	0	0	0	0	0	0	0	0	0	0	0	0	0	0
2c7b246a9096a870dfd68cbd12e280b7	0	0	0	0	0	0	0	0	0	133	0	0	0	0	0	0	0	47	0	0	0	0	0	0	0	0	0	0	0	0	0	0	0	0	0	0	0	0	0	0	0	0	0	0	0	0	0	0	0
d3b7e9fa6b5c00f6d88625ddea1b08a1	0	0	0	0	0	0	0	0	0	0	0	0	0	0	0	0	0	0	0	0	0	0	0	0	57	0	0	0	0	0	0	0	0	0	0	0	0	0	0	0	0	0	0	0	0	0	0	0	0
92ffc311ed484c6253d57bf9c10a8c22	0	0	0	0	0	0	0	0	0	0	0	0	0	0	0	0	0	0	0	0	0	0	0	0	0	0	0	0	0	0	0	0	0	0	0	0	0	0	0	0	0	0	0	0	0	0	0	0	0
b329d223c432afe05bb731e718795964	0	0	0	0	0	0	0	0	0	0	0	0	0	0	0	0	0	0	0	0	0	0	0	0	0	0	0	0	0	0	0	0	0	0	0	0	0	0	0	0	0	0	0	0	0	0	0	0	0
3a5bd5f12a61707d191575a974957c57	0	0	0	0	0	0	0	0	0	0	0	0	0	0	0	0	0	0	0	0	0	215	0	0	0	0	0	0	0	0	0	0	0	0	0	0	0	0	0	0	0	0	0	0	0	0	0	0	0
685d9c9fd471823a8322eb8bed007895	0	0	0	0	0	0	0	0	0	0	0	0	0	0	0	0	0	0	0	0	0	0	0	0	0	0	0	0	0	0	0	0	0	0	0	0	0	0	0	0	0	0	0	0	0	0	0	0	0
a879f50c22566967296705b63df149e3	0	0	0	0	0	0	0	0	0	0	0	0	0	0	0	0	0	0	0	0	0	0	0	0	0	0	0	0	0	0	0	0	0	0	0	0	0	0	0	0	0	0	0	0	0	0	0	0	0
b2b8de59feaddae01757691c1f9cefc3	40	0	0	0	0	0	0	0	0	0	0	0	0	0	0	0	0	0	0	0	0	0	0	0	0	0	0	0	0	0	0	0	0	0	0	0	0	0	0	0	0	0	0	0	0	0	0	0	0
fd41b35194f95fec5e0eb7e620348714	0	0	0	0	0	124	0	0	0	0	0	0	0	0	0	0	0	0	0	0	0	0	0	0	0	0	0	0	0	0	0	0	0	0	0	0	0	0	0	0	0	0	0	0	0	0	0	0	0
4a3c3e7978defb653de3a5ff3d3ec163	0	0	0	0	0	0	0	0	0	0	0	0	0	0	0	0	0	0	0	0	0	0	0	0	0	0	0	0	0	0	0	0	0	0	0	0	0	0	0	0	0	0	0	0	0	0	0	0	0
43d51713e5836febaf80317f6a3a8e4b	0	0	0	0	0	0	0	0	0	0	0	0	0	0	0	0	0	0	0	0	0	0	0	0	0	0	0	0	0	0	0	0	0	0	0	0	0	0	0	0	0	0	0	0	0	742	0	0	0
c5df3a3fa154391cf77da34342bc234d	0	0	0	0	0	0	0	0	0	0	0	0	0	0	0	0	0	0	0	0	0	0	0	0	0	0	0	0	0	0	0	0	0	0	0	0	0	0	0	0	0	0	0	0	0	0	0	0	0
39fb4fabee32d8b53438ca8cf3b11564	0	0	0	0	0	0	9	0	0	0	0	0	0	0	0	0	0	0	0	0	0	0	0	0	0	0	0	0	0	59	0	0	0	0	0	0	0	0	0	0	89	0	13	0	0	0	0	0	0
fdd5b413da7e29f428547bc2537f6f35	0	0	0	0	0	0	0	0	0	0	0	0	0	0	0	0	0	0	0	0	0	0	0	0	0	0	0	0	0	0	0	0	0	0	0	0	0	0	0	0	0	0	0	0	0	0	0	0	34
b339ea5be403834496cdda4de460add6	0	0	0	0	0	0	0	0	0	0	0	0	0	0	0	0	0	0	0	0	0	0	0	0	0	0	0	0	0	0	0	0	0	0	0	0	0	0	0	0	0	0	0	0	0	0	0	0	0
c64eca02fa45945dde657157e44f92df	0	0	0	0	0	0	0	0	0	0	0	0	0	0	0	11	0	0	0	0	0	0	0	0	0	0	0	0	0	0	0	0	0	26	0	0	17	0	0	0	0	36	0	0	0	0	0	0	0
2823452dd49a89f318a79f8f71399c53	0	0	0	0	0	0	0	0	0	0	0	0	0	0	0	0	0	0	0	0	0	0	0	0	0	0	0	0	0	0	0	0	0	0	0	0	0	0	0	0	0	0	0	0	0	238	0	0	0
79025771f852543842ecdde4a1c168a3	0	0	0	0	0	0	0	0	0	0	0	0	0	0	0	0	0	0	0	0	0	0	0	0	0	0	0	0	0	0	0	0	0	0	0	0	0	0	0	0	0	0	0	0	0	0	0	0	0
ab9e6197950ee9bb1df1fa2bdf0ef1f3	0	0	0	0	0	0	0	0	0	0	0	0	0	0	0	0	0	0	0	0	0	0	0	0	0	0	0	0	0	0	0	0	0	0	0	0	0	0	0	0	0	0	0	0	0	0	0	0	0
66de022fd1c0ab1f41e68f59de1b92ba	0	0	0	0	0	0	0	0	0	0	0	0	0	0	0	0	0	0	0	0	0	0	0	0	0	0	0	0	0	0	0	0	0	0	0	0	0	0	0	0	0	0	0	0	0	0	0	0	0
0058908ddc2763ae3dea83cc3c8ffb70	0	0	0	0	0	0	0	0	0	0	0	0	0	0	0	0	0	0	0	0	0	0	0	0	0	0	0	0	0	0	0	0	0	0	0	0	0	0	0	0	0	0	0	0	0	0	0	0	0
c4a58674d82c0be0152e15d4146aadfa	0	0	0	0	0	76	0	0	0	0	0	0	0	0	0	0	0	0	0	0	0	0	0	0	0	0	0	0	0	0	0	0	0	0	0	0	0	0	0	0	77	0	282	0	0	0	0	0	0
0257ac2857593ed44a69e26b2a55cda7	0	0	0	0	0	0	0	0	0	0	0	0	0	0	0	0	0	0	0	0	0	0	0	0	0	0	0	0	0	0	0	0	0	0	0	0	0	0	0	0	0	0	0	0	0	0	0	0	0
66ed1729f9bf1b641b35a151f557ebce	0	0	0	0	0	0	0	0	0	0	0	0	0	0	0	0	0	0	0	0	0	0	0	0	0	0	0	0	0	0	0	0	0	0	0	0	0	0	0	0	0	0	0	0	0	0	0	0	0
1cacd43249eac01750278e3c3f1c8799	0	0	0	0	0	0	0	0	0	0	0	0	0	0	0	0	0	95	0	0	0	0	0	0	0	0	0	0	0	0	0	0	0	0	0	0	0	0	0	0	0	0	0	0	0	0	0	0	0
820fed6c9ff76b9217104aeeec640ff3	0	0	0	0	0	0	0	0	0	0	0	0	0	0	0	0	0	0	0	0	0	0	0	0	0	0	0	0	0	0	0	0	0	0	0	0	0	0	0	0	0	0	0	0	0	0	0	0	0
af4cef14e473759a13130c9bf7ef6349	0	0	0	0	0	0	0	0	0	0	0	0	0	0	0	0	0	0	0	0	0	0	0	0	0	0	0	0	0	0	0	0	0	0	0	0	0	0	0	0	0	0	0	0	0	0	0	0	0
e78bfa99fd7b692a87e110a5520ec034	0	0	152	0	0	0	0	0	0	0	0	0	0	0	0	0	0	0	0	0	0	0	0	0	0	0	0	0	0	0	0	0	0	0	0	0	0	0	0	0	0	0	0	0	0	0	0	0	0
2e26daa81cce54e0d1d04d7eb1ebf87c	0	0	0	0	0	0	0	0	0	0	0	0	0	0	0	0	250	0	0	0	0	0	0	0	0	0	0	0	0	0	0	0	0	0	0	0	0	0	0	0	0	0	0	0	0	0	461	0	0
[truncated: 12,617 more rows]
[truncated: 245 more columns]
