# Supplementary material for: Salivary Microbiota for Gastric Cancer Prediction: An Exploratory Study
Source: Front Cell Infect Microbiol. 2021 Mar 10;11:640309. doi: 10.3389/fcimb.2021.640309 (PMC7988213; doi:10.3389/fcimb.2021.640309)
Supplement: Supplementary Code 1 — R code and taxa abundance table used for constructing the random forest model and generating the AUC ROC curve. [file DataSheet_1.zip]

Archive with 4 entries (4 files):
- Genus_abundance.csv
- __MACOSX/._Genus_abundance.csv
- Supplementary Code 1.R
- __MACOSX/._Supplementary Code 1.R
