# Supplementary material for: Salivary Microbiota for Gastric Cancer Prediction: An Exploratory Study
Source: Front Cell Infect Microbiol. 2021 Mar 10;11:640309. doi: 10.3389/fcimb.2021.640309 (PMC7988213; doi:10.3389/fcimb.2021.640309)
Supplement: Supplementary Code 1 — R code and taxa abundance table used for constructing the random forest model and generating the AUC ROC curve. [file DataSheet_1.zip › Genus_abundance.csv]

Veillonella	Unclassified.Weeksellaceae	Unclassified.Veillonellaceae	Unclassified.TM73	Unclassified.Streptophyta	Unclassified.SR1	Unclassified.Rs045	Unclassified.Peptostreptococcaceae	Unclassified.Neisseriaceae	Unclassified.Mogibacteriaceae	Unclassified.Leptotrichiaceae	Unclassified.Lachnospiraceae	Unclassified.Gemellaceae	Unclassified.F16	Unclassified.CW040	Unclassified.Comamonadaceae	Unclassified.Clostridiales	Unclassified.BD15	Unclassified.Bacteroidales	Unclassified.Bacteria	Unclassified	Treponema	TG5	Tannerella	Streptococcus	Staphylococcus	Selenomonas	Schwartzia	Rothia	Prevotella	Porphyromonas	Peptostreptococcus	Parvimonas	Paludibacter	Oribacterium	Neisseria	Mycoplasma	Moryella	Moraxella	Megasphaera	Megamonas	Leptotrichia	Lautropia	Lactobacillus	Lachnoanaerobaculum	Kingella	Haemophilus	Granulicatella	Fusobacterium	Filifactor
3.74	0.23	0	1.59	0	2.52	0	0.05	0.6	0.13	0.19	0	0	0.17	0.09	0.12	0.07	0	0.16	0.03	0.1	1.34	0	0	1.4	0	0.25	0	0.81	49.15	5.58	0.08	0.34	0	0.06	9.41	0	0	0	0	0	0.87	1.1	0	0.05	0.43	5.96	0.55	3.32	0
70.66	0	0	0.18	0	0.04	0.06	0	0	0	0	0.03	0	0.01	0.03	0	0.07	0	0	0	0	0.07	0	0	13.47	0	0.11	0	1.18	4.13	0.77	0	0.02	0.03	0	0.75	0.32	0	0.27	0	0	0.41	0.12	0.26	0	0	0.03	1.81	0.47	0
16.46	0.03	0	0.5	0	0	0.49	0	0.11	0.06	0	0	0	0.02	0.01	0.38	0.17	0	0	0	0.14	0.04	0	0.13	3.83	0	0.86	0.03	2.5	48.96	1.77	0.08	0.02	0.02	1.08	0.75	0	0.7	0	0.5	0	4.53	0.18	0.06	0.78	0.11	0	4.47	0.31	0.02
4.55	0.14	0	2.8	0	0.34	0.15	0	0	0.13	1.95	0.09	0.18	0.23	0.51	0	0.55	0	0.12	0.11	0	5.91	0	0.51	2.14	0	0	0	0.68	58.76	5.41	0.05	0	0.03	0.06	2.66	0	0.03	0	0.41	0	0.54	0	0.08	0	0	3.19	0.54	0.76	0.22
3.09	0.1	0.33	0.49	0.14	0	0.42	0	0	0.55	0	0	4.54	0	0	0	0	0	0.06	0	2.24	5.67	0.68	0.31	5.74	0	5.58	1.21	1.87	36.62	0.77	0	0	0	1.06	0.11	0	0	0	0.34	0.17	2.61	0	0.13	0.36	0.07	0	0.05	13.41	0
7.11	0.02	0.01	8.51	0	0.01	0.41	0	0.12	0.13	0	0.57	0	0.3	0	0.03	2.2	0	0	0.02	0.07	0.52	0	0.11	1.41	0	3.14	0	0.45	51.39	1.19	0.08	0	0	0.26	0.76	0	0.34	0	3.91	0	1.29	0.1	0	0.37	0.03	0.69	0.12	0.75	0.02
9.93	0	0	8.23	0	0.02	0.07	0	0.35	0.07	0	0.2	0.05	0.33	0	0.04	1.8	0.02	0.01	0.04	0	0.65	0.02	0.08	1.32	0	2.78	0.02	0.54	54.29	1.21	0.04	0	0	0.05	2.26	0	0.12	0	2.24	0	1.42	0.42	0.05	0.08	0	0.53	0.16	0.64	0
5.58	0.2	0	1.96	0.12	0.62	0.11	0.1	0.65	0.05	0	0	0	0.5	0.16	0.06	0.24	0.01	0.04	0.04	0.4	0.67	0.12	0.6	3.15	0	0.77	0.02	1.24	20.74	12.63	0.1	0.49	0.06	0.13	25.95	0	0.14	0	0.09	0	2.02	1.48	0	0.08	0.19	5.6	0.37	5.41	0.06
14.95	0.17	0	2.01	0.25	0.6	0.1	0.09	0.2	0.07	0	0	0.22	0.13	0.12	0	0.46	0.01	0.07	0.03	1.1	0.47	0.05	0.46	5.29	0	0.34	0	4.04	18.11	5.86	0.13	0.26	0.03	1	19.83	0.03	0.38	0	0.58	0	1.51	0.39	0.02	0.18	0.07	4.01	1.42	6.22	0.01
6.65	0.02	0.05	9.44	0	0	0.43	0	0	0.1	0	0.24	0.07	0.14	0	0	2.86	0	0.04	0.06	0.02	0.64	0.05	0.07	1.36	0	8.46	0.1	0.45	50.98	1.37	0.09	0	0	0	0.21	0	0.72	0	2.7	0	2.62	0.11	0	0.29	0	0.22	0.13	0.1	0
8.08	0.14	0	3.11	0	0.17	0.07	0.11	0.22	0.04	0	0	0.13	0.36	0.59	0.01	0.46	0.04	0.06	0.04	0.28	0.38	0.08	0.56	2.72	0	0.37	0.03	3.99	13.03	4.81	0.12	0.1	0.01	0.16	32.85	0.11	0.12	0	0.47	0	7.55	0.17	0.02	0.09	0	4.51	0.97	7.02	0.05
0.78	0.71	0	1.82	0.11	0.85	0.1	0.05	1.62	0.09	0.08	0.03	0.27	0.47	0.12	0.11	0.51	0.68	0.14	0.1	0.15	2.84	0.23	0.45	1.88	0.05	0.4	0.08	1.24	10.48	9.14	0	0.08	0.2	0	37.31	0.03	0	0.55	0	0.1	1.99	0.17	0.06	0.05	0	6.84	0.51	5.1	0.47
11.98	0.03	0.02	1.52	0.08	0.05	0.16	0.02	0.15	0.05	0	0	0	0.34	0.37	0.02	0.15	0.04	0.01	0.05	1.19	0.78	0.02	0.41	6.08	0	0.39	0.04	6.07	51.84	2.19	0.06	0.02	0.04	0.26	2.09	0	0.36	0	0.94	0	0.93	0.15	0.53	0.13	0	0.3	1.89	0.97	0.05
1.15	0.42	0	1.8	0	0.46	0.04	0.05	2.41	0.08	0.02	0	0	0.25	0.3	0.26	0.27	0.34	0.03	0	0.39	0.81	0.17	0.35	3.46	0	0.17	0	1.26	15.93	10.77	0.03	0.12	0.09	0.12	35.24	0	0	0.34	0	0	0.37	0.38	0.45	0.07	0.03	8.06	1.15	2.41	0.28
2.16	0.88	0	1.33	0	0.1	0.07	0	3.21	0.06	0	0	0.17	0.13	0.16	0.26	0.12	0.14	0.05	0.03	0.35	0.74	0.31	0.33	4.37	0.05	0.67	0.04	2.41	8.26	8.09	0.01	0.04	0.1	0	44.22	0	0	0.41	0	0.02	0.67	0.62	0.06	0.06	0	8.03	0.75	1.39	0.24
1.04	3.59	0	2.51	0	3.66	0	0.07	1.26	0.02	0	0	0.11	0.92	2.46	1.09	0.51	0.27	0.08	0	1.41	1.01	0	0.91	4.07	0	0.82	0.03	0.16	30.57	9.75	0.05	0.21	1.74	0	1.49	0.08	0	0	0.34	0.04	1.17	0.26	0	0.03	0.01	3.41	0.16	8.71	0.03
2.33	0.68	0	0.44	0	1.41	0.22	0	0.54	0.13	2.02	0.26	0	0.19	1.48	0	0.64	0	0.71	0.32	0.28	10.26	0.49	0.37	2.11	0	0.49	0.19	0.26	34.45	11.58	0.34	0.23	0.18	0	11.64	0.22	0	0	0	0	0.31	0.32	0	0	0	2.95	0.66	2.53	0.42
1.8	0.32	0.04	3.6	0.07	0.89	1.1	0	1.32	0.18	2.29	0.58	0	0.24	2.37	0.21	1.8	0.09	0.8	0.23	0.59	8.26	0.46	0.77	4.29	0	1.21	0.07	0.62	18.02	10.65	0.19	0.06	0.54	0	12.67	0.31	0.03	0	0.32	0.63	1.6	0.23	0.12	0.35	0	2.48	0.86	3.38	0.63
3.85	0.04	0.08	2.38	0	1.76	0.2	0.03	0.3	0.32	0	0.16	0.09	0.49	0.35	0.11	0.63	0.17	0.79	0.15	0.12	2.98	0.2	0.37	1.83	0	1.43	0.11	0.75	59.09	3.13	0.12	0	0.23	0.31	1.62	0.06	0.11	0	1.45	0	2.31	0	0	0.23	0.05	0.57	0.39	2.15	0.1
5.92	0.05	0.15	3.66	0	1.23	0.44	0.03	0.5	0.64	0	0.14	0.08	0.47	0.58	0.12	0.74	0.17	0.56	0.18	0.16	1.89	0.3	0.57	2.98	0	2.61	0.19	1.41	39.76	4.84	0.17	0.1	0.34	0.59	2.75	0.08	0.14	0	2.52	0	4.5	0	0	0.37	0.05	0.66	0.72	4.3	0.12
1.68	0.08	0	0.36	0	0.35	0.02	0.05	0	0.04	0.19	0.07	0.06	0.15	0.25	0	0.19	0	0.13	0.09	0.03	4.16	0.42	0.07	0.52	0	0.74	0.04	0.69	66.57	4.88	0.04	0	0.06	0	2.18	0.13	0	0	0.16	0	0.65	0.08	0	0	0	7.9	0.26	2.22	0.12
7.3	0.07	0	6.6	0	0.16	0	0	0.04	0.02	0	0.05	0	0	0	0	0.67	0	0	0	0.13	0.03	0	0	1.99	0	1.75	0	4.42	37.02	0	0	0	0	0.07	20.22	0	0	0	0.77	0	4.21	0	0	0.3	0.19	7.15	0.6	0.54	0
7.05	0.02	0	8.65	0	0.12	0	0	0.05	0	0	0	0	0	0	0	0.68	0	0	0	0.12	0	0	0	3.08	0	1.27	0	5.1	35.38	0	0	0	0	0.11	19.66	0	0.1	0	0.72	0.04	3.58	0.03	0	0.54	0.18	6.34	0.96	0.62	0
6.42	0.15	0	1.97	20.69	0.08	0.03	0.02	0	0.06	0	0.06	0	0.11	0.1	0.04	0.59	0.02	0.09	0.08	2.61	0.59	0.08	0.12	3.11	18.16	0.8	0	0.46	14.4	1.69	0.03	0.04	0.04	0.08	5.86	0.04	0.1	0	0.42	0.23	1.86	0.75	1.52	0.12	0	2.59	0.48	0.92	0.09
3.35	0.09	0	2.08	0	0.11	0.02	0	0.93	0.02	0	0	0	0.12	0.22	0.15	0.19	0.18	0	0.05	0.36	0.23	0	0.11	8.24	0	0.23	0.02	10.4	5.47	7.11	0.2	0.15	0.03	0.22	37.99	0	0.12	0.05	0.13	0	0.39	4.22	0.02	0.05	0	4.06	1.22	1.42	0.07
23.94	0	0	0.41	0.09	0	0	0	0	0.09	0	0	0	0.44	0	0	0.01	0	0	0	0.21	0	0	0	4.31	0	0.77	0	0.48	46.83	0	0.02	0	0	0.47	0.5	0	0.17	0	7.24	0	0.12	0	0.36	0.11	0.05	0	0.97	1.28	0
9.83	0.2	0	3.03	0	0	0	0	0.38	0.06	0	0	0	0	7.75	0	0.26	0	0	0	0.33	0	0	0	4.21	0	0.24	0	1.4	22.91	1.87	0.1	0	0	0.45	26.7	0	0.35	0	0.13	0	2.28	0.29	0.01	0.22	0.03	8.61	0.92	2.15	0
10.01	0	0	0.06	3.04	0	0.03	0	0	0	0	0	0	0	0	0	0	0	0.03	0	0.32	0	0	0.07	35.98	0	0	0	7.71	3.59	0.03	0	0	0.08	0	30.53	0.04	0	0	0	0	0.41	0.04	1.78	0	0	0	1.59	0.03	0
17.68	0.66	0.17	0.1	0.04	0.04	0	0	0.21	0.03	0	0	0	0.11	0.05	0	0.16	0	0	0.1	1.29	0.34	0	0.27	27.06	0	0.6	0	3.89	13.56	9.31	0	0	0.55	0	1.09	0	0.18	0	0.48	0.52	0.85	0	0.35	0.06	0.31	5.02	2.71	1.87	0.14
27.43	0.45	0.36	0.19	0	0.04	0.02	0	0.3	0.01	0	0	0.89	0.16	0.04	0	0.03	0	0	0.05	0.06	0.46	0.03	0.29	21.5	0	0.99	0	3.94	12.51	9.02	0	0	0.5	0.06	1.37	0	0.22	0	0.86	0	1.05	0	0.14	0	0.27	4.18	1.99	1.35	0.08
5.43	0.84	0	0.8	0	0.37	0.1	0	1.8	0.02	0	0	0.35	0.1	0.04	0.16	0.34	0.1	0.18	0.07	0.44	0.5	0.05	0.38	11.76	0	0.95	0	2.07	3.92	2.72	0.03	0.1	0.22	0	28.89	0	0	0	0.08	0	3.48	5.14	0	0.12	0	6.29	2.4	4.6	0.13
4.57	0.98	0	1.02	0.45	0.47	0.17	0.02	1.7	0	0	0	0.3	0.1	0.05	0.2	0.4	0.12	0.41	0.07	0.47	0.7	0.06	0.38	12.83	0.53	0.65	0	1.45	6.49	2.71	0.06	0.13	0.26	0.03	26.19	0	0	0	0.07	0.02	0.93	6.19	0.05	0.09	0	6.39	2.39	3.82	0.11
13.91	0.16	0.12	0.68	0.51	0	0.5	0	0.5	0.03	0	0	0.53	0.13	0.18	0.2	0.18	0	0.04	0	0.38	0.14	0.02	0.13	9.72	0	1.22	0.04	5.63	14.91	2.02	0	0	0	0.1	28.22	0	0.04	0	1.88	0	1.18	0.05	0	0.06	0.18	5.56	0.79	1.21	0.01
9.09	0.13	0.08	0.74	0.99	0.08	0.51	0	0.39	0.03	0	0	0.42	0.12	0.12	0.12	0.19	0	0.05	0	0.44	0.42	0.02	0.15	5.94	0	0.86	0.04	3.44	34.3	1.51	0.01	0	0.02	0	25.82	0	0.15	0	0.97	0	0.47	0.07	0.01	0.06	0.15	4.15	0.47	0.76	0.01
14.84	0.04	0.01	1.9	0	5.95	0.11	0.75	0.57	0.01	0	0.21	0	0	0	0	0.28	0.11	0.24	0.03	0.28	0.61	0	0.1	6.35	0	0.58	0	2.67	19.97	2.94	0	0	0.07	3.63	12.48	0.03	0.09	0	0	0.03	0.14	6.41	0	0.11	0	6.57	0.91	1.57	0.14
18.31	0.05	0	1.02	0.05	2.4	0.19	0.2	0.83	0.15	0	0.36	0	0.02	0	0.09	0.07	0.06	0.48	0.03	0.17	0.63	0.05	0.09	3.04	0	1.4	0.02	1.18	38.73	2.22	0.11	0	0.03	0.92	10.08	0	0.06	0	0.28	0	0.04	7.04	0	0.13	0.11	3.43	0.32	0.49	0.05
62.96	0	0	0.3	2.24	0.05	0	0	0	0	0	0	0	0.02	0	0	0.02	0	0	0	1.05	0.02	0	0	5.68	0	0.14	0	0.29	1.16	0.19	0	0	0.01	0.06	0.06	0	0.09	0	9.19	0.26	0.29	0	3.91	0.08	0	0	8.02	0	0
5.75	0.81	0	4.66	0	1.42	0	0.15	1.08	0.03	0	0	0.07	0.47	3.99	0.9	0.47	0.08	0.1	0	1.29	1.24	0.24	0.7	5.87	0	2.39	0.06	1.11	26.49	8.56	0.05	0.17	1.26	0.02	1.46	0.02	0.03	0	1.51	0	4.69	0.4	0.05	0.03	0	2.48	0.44	8.31	0
33.22	0.06	0.03	3.34	0.06	0.16	0.06	0	1.09	0.04	0	0.17	0.04	0.12	0	0.03	0.21	0.01	0.36	0.02	0.16	0.34	0.08	0.08	3.79	0	1.06	0.04	0.97	29.16	1.86	0	0	0.03	0.34	10.02	0	0	0	1.2	0.02	0.3	2.54	0.01	0.03	0.09	3.16	0.26	0.18	0.04
7.38	0.14	0	0.83	0	0.47	0.22	0.15	1.86	0.24	0	0	0.06	0.13	0.14	0.11	0.5	0	0.85	0.57	0.39	5.42	0.38	0.17	1.91	0	1.57	0.18	0.64	43.9	7.72	0.57	0.57	0.15	0.35	7.53	0.12	0.09	0	0.58	0	0.4	0.1	0	0.07	0	2.08	1.06	4.29	0.52
13.47	0.12	0	0.27	0	0.58	0.08	0	0.04	0.17	0.26	0	0.19	0	0.08	0	0.34	0	0.17	0	0.31	1.24	0.19	0.11	6.05	0.03	0.75	0	0.88	45.23	2.96	0.21	0.1	0	0.39	3.6	0.13	0.29	0	2.62	0.06	3.52	0.12	0	0.83	0	1.47	0.56	3.7	0.07
1.39	0.16	0	0.6	0	0.18	0.16	0.06	2.79	0.36	0	0	0	0	0.27	0.06	0.44	0	0.36	0.25	0.31	2.34	0.54	0.15	5.09	0	0.41	0.09	4.41	12.94	9.16	0.12	0.07	0.04	0.08	33.36	0.45	0.02	0	0.03	0	0.24	1.81	0	0	0	5.5	1.81	3.26	0.36
16.67	0.06	0.15	1.99	7.66	0.03	0.39	0	0.36	0.21	0.06	0.08	0	0.01	0.15	0	1.07	0	0.27	0.1	1.58	1.73	0.57	0.12	7.34	0	3.11	0.18	1.12	27.32	4.98	0.08	0.05	0.04	0.29	1.63	0.04	0.34	0	2.94	0	2.32	0.45	0.01	0.31	0.08	1.05	0.34	0.89	0.07
4.96	0.09	0.21	1.93	0.02	0	0.34	0.02	0.32	0.62	0.12	0.32	0	0.16	0.36	0	0.56	0	0.66	0.42	0.5	5.85	0.42	0.6	6.93	0	2.02	0.11	2.86	26.18	14.77	0.06	0.34	0.31	0.29	1.7	0.38	0.24	0	0.55	0	2.49	0.76	0.02	0.38	0.08	4.1	0.75	2.81	0.54
8.45	0.09	0.45	0.99	0.67	0.04	0.15	0	0	0.11	0	0.3	0	0.08	0.12	0	0.23	0	0.15	0.07	0.28	2.41	0.08	0.04	11.45	0	1.15	0.06	1.33	34.8	3.55	0.04	0.13	0	0.32	1.75	0.04	0.07	0	0.82	0	6.27	0.39	0.02	0.14	0	2.2	0.55	1.45	0.12
6.99	0.33	0.29	0.44	0	0.05	0.04	0	0.75	0.09	0	0	0	0.14	0.07	0	0.18	0.06	0.03	0.05	0.04	1.05	0.03	0.1	1.2	0	1.21	0	1.89	48.75	3.18	0.08	0.06	0.01	0.32	15.61	0	0.05	0	0.84	0	0.27	0.09	0	0.21	0.09	7.11	0.34	1.66	0.05
4.61	0.02	0.06	3.36	0	0.05	0	0	0.12	0.07	0	0.01	0	0.14	0.17	0.03	0	0.02	0	0	0.06	0.07	0.01	0.05	1.13	0	0.95	0	0.27	79.76	0.75	0	0	0	0.1	1.73	0.01	0.23	0	0.6	0	0.44	0.02	0.03	0.07	0.04	0.88	0.42	0.44	0.01
7.97	0.24	0	6.47	0	2.53	0	0.04	1.7	0.13	0	0.04	0	0.33	0.15	0.11	0.99	0	0	0	0.38	0.03	0	0.04	4.38	0	0.21	0	2.63	14.41	5.81	0.09	0.34	0.02	0.39	8.91	0	0.13	0	0.88	0	1.72	0.05	0	0.12	0.05	3.39	1.1	16	0
7.31	0.07	0	0.84	52.41	0	0	0	0.02	0	0	0.04	0.11	0	1.68	0.01	0.11	0	0	0	0.41	0.01	0	0.01	6.51	0.05	0.12	0	2.76	10.15	0.14	0	0	0.02	0.19	6.04	0	0.19	0	0.04	0.04	2.42	1.06	0.34	0.15	0.09	1.43	0.64	0.28	0
13.32	0.38	1.08	1.41	0	1.12	1.58	0.07	0.2	0.18	0	0	0.24	0.21	0.38	0.04	0.37	0.04	0.15	0.06	0.12	0.49	0.26	0.27	6.58	0	4.12	0.27	0.77	25.21	5.31	0.1	0.06	0.09	0.29	4.78	0.03	0.07	0	3.81	0	1.43	0.39	0	0.19	0.16	8.94	0.66	1.59	0.08
5.22	0.04	0	2.3	0	0.33	0.42	0	0.63	0.03	0	0	1.03	0.22	0.41	0.38	0.49	0	0	0	0.87	0.22	0.19	0.34	7.67	0	1.75	0.43	3.29	33.82	1.23	0.05	0.06	0.06	0.11	10.67	0.07	0.08	0	2.36	0.03	0.72	2.91	0	0	0	2.55	0.88	5.47	0
7.14	0.21	0	6.94	0	0.48	0.29	0.13	0.14	0.03	0	0	0	0.32	0.25	0	1.19	0	0.14	0.11	0.44	1.42	0.13	0.24	3.58	0	1	0	2.34	27.48	9.57	0.04	0.35	0.16	0.19	12.45	0.05	0.18	0	0.06	0	3.26	2.59	0	0.17	0.12	6.43	0.9	2.96	0.22
31.99	0.03	0.05	0.91	0.22	0	0	0	0.02	0.05	0	0.21	0	0.29	0	0	0.76	0	0.04	0	0.06	0.08	0	0.07	11.16	0	3.42	0	0.84	36.71	0.2	0.13	0	0	0.25	1.58	0	1.33	0	1.95	0	0.66	0	0.01	0.55	0	0.19	0.27	0.64	0
19.05	0	0	2.06	0	0	0.88	0	0	0.97	0	0	0	0	0	0.07	0.16	0	0	0.13	0.22	0.23	0	0	12.17	0	1.12	0.47	7.42	9.16	1.18	0	0	0	1.44	1.04	0	0.74	0	3.28	0	4.11	0	3.28	0.58	0	0	1.99	0.03	0
19	0.02	2.49	5.28	0.05	0	0.18	0	0.14	0.38	0	0.04	0.03	0.03	0.29	0	0.63	0.03	0.05	0.04	0.02	0.88	0.06	0.06	2.08	0	4.32	0.05	0.08	42.36	1.11	0.02	0.03	0.04	0.25	7.08	0.03	0.02	0	5.49	0	0.36	0.07	0.01	0.07	0.02	1.02	0.14	0.86	0.04
10.06	0.36	0	0.99	0	1.28	0.01	0	0.71	0.1	0	0.07	0.07	0	0.14	0.06	0.13	0.16	0.1	0	0.53	0.57	0.06	0.05	3.97	0	0.78	0	1.78	26.26	6.72	0.16	0.15	0.04	0.08	15.1	0.02	0	1.81	0.99	0.1	1.21	0.33	1.87	0	0.1	5.68	0.21	1.21	0.04
0.31	0.13	0.01	0.3	0	0	0.13	0	6.4	0	0	0	0	0.13	0	0.81	0.16	0	0.26	0	0.16	3.39	0.18	0.46	1.31	0	0.98	0	0.06	46.51	6.34	0.1	0	0.41	0	13.14	0.33	0	0	0	0	1.33	0.25	0.02	0	0	8	0.3	2.74	0.14
3.37	0.21	0	2.05	0.24	0.15	0	0.21	0.86	0.28	0	0	0	0	0.22	0.09	0.58	0.13	0.4	0	1	3.07	0.06	0.09	4.18	0	0.78	0	8.74	17.1	5.8	0.26	1.5	0.14	0.07	10.38	0.52	0.07	3.74	0.19	0.02	1.44	4.25	0	0.08	0.19	3.31	1.38	8.78	0.54
17.49	0.07	0.37	3.87	0	0.35	0.26	0	0	0.52	2.33	0	0	0.28	0.4	0	0.73	0	0.07	0.51	0.59	1.93	0.42	0.56	4.54	0	1.91	0.1	0.73	18.08	4.99	0.18	0.28	0.61	0.21	0	0.25	0.1	0	10.79	0	6.55	0	0.17	0.34	0	1.3	1.25	5.79	0.53
7.61	0.2	0	0.43	0	0	0.28	0	0.98	0.55	0	0	0	0.06	0.21	0	0.21	0.17	0.37	0.06	0.24	0.31	0	0.34	8.29	0	0.83	0	1.24	16.29	8.61	0.56	0.08	0.13	0.53	15.03	0	0.51	0	0.3	0	1.14	1.17	0	0.12	0.06	17.75	0.72	4.91	0.1
1.92	0.41	1.39	4.81	0.04	2.27	0.02	0.09	1.82	0	0	0.11	0.1	0.25	0.57	0.41	1.81	0	0	0	0.2	0.25	0.04	0.2	5	0.03	4.47	0	0.7	40.84	2.8	0.02	0.09	0.11	0.56	6.64	0	0.79	0	1.12	0	0.96	0.18	0	0.04	0.02	2.16	0.23	3.2	0.04
25.53	0.04	0	1.07	0	0	0	0	0.28	0.01	0	0	0	0	0	0.01	0	0	0	0	0.13	0	0	0	3.97	0	0.22	0	10.28	14.36	0.04	0.04	0	0	0.15	30.78	0	0.12	0	0.19	0	0.27	1.3	0	0.03	0.06	6.4	0.53	0.32	0
29.42	0	0.25	0.8	0.78	0	0.17	0	0.05	0.03	0	1.03	1.37	0.04	0	0	0.28	0	0.26	0	2.02	0.34	0	0.15	11.88	0.12	0.83	0	7.62	22.64	0.3	0.18	0.04	0	0.26	1.75	0	0.35	0	1.38	0.75	0.65	0.11	0.7	0.39	0	0.26	0.65	1.13	0.04
0.35	0	0	0	0	0	0	0	0	0	0	0	0	0	0	0	0	0	0	0	16.46	0	0	0	0	0	0	0	0	0	0	0	0	0	0	0	0	0	0	0	0	0	0.05	0.48	0	0	0	18.37	0	0
5.52	0.1	0.01	0.51	0.09	0.04	0.05	0.02	0.12	0.12	0.03	0	0.2	0.04	0.84	0.11	0.1	0.01	0.09	0.15	0.18	1.95	0.17	0.19	3.92	0	0.33	0.03	1.91	38.78	4.88	0.14	0.15	0.01	0.04	21.32	0.22	0	0	0.21	0	0.25	0.01	0.03	0.01	0.04	8.05	0.5	2.57	0.33
23.63	0.09	1.48	1.92	0.45	0	0	0	0.1	0.06	0	0.01	0.08	0.14	0.02	0.07	0.15	0.04	0	0	0.24	0.04	0	0	18.2	0	3.34	0	7.3	18.56	0.03	0.03	0	0	0.35	1.09	0	0.22	0	1.33	0.01	2.16	3.85	0.32	0.32	0.91	1.3	0.77	0.05	0
0.7	0.14	0	0.21	0	1.99	0.03	0.94	1.69	0.08	0.66	0.05	0	0.47	0.14	0.02	1.49	0.09	0.16	0	0.21	1.64	0.11	0.28	0.39	0	0.8	0.05	0.07	45.48	4.01	0.46	0.56	0.27	0.05	10.72	0.04	0.03	0	0.03	0	1.09	0.03	0	0.03	0	9.04	0.02	8.81	0.24
13.02	0.05	10.05	12.33	0.03	0.19	0.13	0	0.24	0.27	0	0.11	0	0.65	0	0	2.59	0.02	0.08	0.15	0.26	1.04	0.44	0.38	2.4	0	3.7	0	0.58	25.18	2.63	0.01	0.07	0.09	0.57	1.12	0	0.14	0	6.01	0	1.85	1.17	0	0.35	0	0.78	0.3	1.81	0.23
11.1	0.02	4.02	8.99	0	0.04	0.13	0	0.02	0	0	0.08	0.08	0.17	0.93	0	0.51	0	0.19	0	0.03	0.33	0.02	0.15	5.2	0	1.75	0.04	0.41	38.94	1.92	0.04	0	0.05	0.19	5.49	0.11	0.06	0	2.45	0	1.45	0.73	0	0.06	0.15	4.41	0.46	1.27	0
10.02	0.1	0.18	2.29	0.06	0.07	0.05	0	0	0	0	0	0	0.19	2.36	0.01	0.88	0	0	0	1.17	0.23	0	0.24	3.72	0	2.23	0	0.49	50.4	1.43	0	0	0	0	0.04	0	0.08	0	2.51	0.11	0.79	0.25	0.43	0.04	0.48	1.82	1.39	2.27	0
7.79	0.05	0	0.2	0	1.47	0.02	0.05	0.13	0.04	0	0	0	0	0	0.1	0.04	0	0	0.03	0.34	0.22	0	0.21	19.51	0	0.05	0	3.61	15.15	19.18	0.17	0.7	0.07	0.26	1.49	0.1	0.04	0	0.07	0	0.7	0	0	0.23	0	5.1	12.84	6.78	0.04
5.32	0.07	0.23	0.31	0	0	0.13	0	3.1	0.62	0	0	0	0	0	0	0.05	0	0.2	0.22	0.94	2.59	1.29	0.1	3.79	0	1.7	0.41	1.81	49.71	1.9	0.12	0.81	0	0.09	1.78	0.3	0.11	0	1.41	0	0.67	0.02	0.04	0	0.14	9.22	0.39	3.07	0.22
15.35	0	0.05	3.15	0	0.03	0.02	0	0	0.16	0	0.05	0	0.19	1.47	0	0.77	0	0	0	0.14	0	0	0.1	2.5	0	1.41	0	1.36	37.96	5.73	0.02	0.02	0	0.53	12.61	0	0.16	0	0.8	0	0.65	0	0.01	0.34	0	3.11	1.26	1.61	0
15.76	0.05	0	6.64	1.15	1.12	0	0	0.83	0.52	0	0.13	0	0.72	0	0	0.81	0.08	0	0	0.34	0.08	0	0.07	3.34	0	1.87	0	1.39	30.49	1	0.09	0.02	0.02	0.94	4.65	0.03	0.26	0	4.63	0	1.35	1.75	0	0.36	0	1.95	1.98	4.09	0
13.78	0.06	0.02	4.17	12.82	0.08	0.07	0	0.23	0.15	0	0.12	0	0.28	0.31	0.03	1.22	0.03	0.11	0.21	3.96	1.06	0.09	0.1	3.12	0.21	1.53	0	0.34	28.2	2.48	0	0	0.02	0.13	6.22	0.08	0.26	0	0.82	0.05	4.75	0.2	0	0.18	0	3.55	0.48	1.25	0.18
10.24	0.06	0.05	2.98	13.67	0.08	0.1	0.02	0.23	0.12	0	0.07	0.33	0.14	0.22	0.05	0.77	0.05	0.15	0	4.19	1.18	0.07	0.09	4.08	0.11	1.45	0.03	1.52	26.92	1.33	0	0.04	0	0.04	5.04	0.08	0.35	0	1.09	0.02	8.41	0.19	0.16	0.37	0.07	3.31	0.47	0.92	0.07
10.97	0.99	0	5.48	0.19	0.58	0.47	0.17	1.41	0.11	0	0.05	0	0.11	0.05	0	0.61	0.02	0.21	0.21	2.52	1.53	0.07	0.29	10.72	0	1.43	0.07	4.53	8.5	1.88	0.07	0.12	0.29	0.78	5.01	0.06	0.06	0	0.15	0.01	1.46	1.12	0.04	0.21	0.08	10.28	1.85	6.06	0.11
3.29	0.06	0	1.09	0	0	0.14	0	4.84	0	0	0	0	0.55	0	0.15	0.68	0.04	0.15	0.24	0.07	2.37	0	0.29	4.15	0	2.87	0.12	1.6	37.84	5.05	0.19	0	0.32	0.06	8.18	0.43	0	0	0	0	2.64	0.1	0.27	0	0	14.57	0.76	1.49	0.14
2.13	0	0	0	0	0	0	0	0	0	0	0	0	0	0	0	0	0	0	0	28.32	0	0	0	68.14	0.07	0	0	0.02	0.1	0.01	0	0	0	0	0.05	0.01	0	0	0	0	0	0	0.81	0	0	0	0.05	0	0
10.51	0	0.04	7.19	0	0.23	0	0	1.31	0.12	0	0	0.45	0.33	0.22	0.13	0.08	0.35	0	0	0.06	0	0	0.13	3.61	0	0.07	0	6.4	37.34	3.17	0.15	0	0	0.44	11.73	0	0.14	0	2.12	0	0.5	0	0	0.21	0	3.34	0.41	1.65	0
15.54	0.06	0.18	0.51	1.3	0.21	0	0	0	0	0	3.02	0	0	0.09	0	0	0	0	0	2.87	0.21	0	0	9.63	0.3	0.2	0	12.92	10.64	0.28	0	0	0	0	1.03	0	0	0	0	1.29	0.47	0	1.96	0	0	0	1.07	0	0
5.05	0.34	0	1.87	0	2.43	0.02	0.09	0.07	0.48	0	0.04	0	0.07	0.19	0.06	0.53	0.17	0.15	0.07	0.25	0.25	0.06	0.19	1.87	0	0.55	0	0.5	41.19	8.75	0.41	0.25	0	0.34	10.12	0.06	0.06	0	0.18	0	0.6	0.08	0.14	0.12	0.03	9.5	0.88	6.43	0.11
12.43	0.18	0.05	2.47	0	0.02	0	0	1	0.1	0	0	0.08	0.08	0.13	0.04	0.17	0	0	0	0.27	0	0	0.24	5.17	0	0.95	0	3	21.05	6.11	0	0	0	0.45	21.19	0	0.17	0	1.33	0	2.13	0.18	0.02	0.16	0.15	4.89	1.19	2.42	0
4.92	0.01	0.52	2.53	0.01	0	0.03	0	0.05	0.14	0	0.02	0	0.02	0.09	0	0.56	0.01	0.02	0	0.01	0.2	0	0.03	0.36	0	1.45	0.02	0	81.75	0.34	0	0	0	0.03	2.35	0	0	0	0.95	0	0.27	0.02	0	0.02	0	0.36	0.04	0.46	0
2.41	0.76	0.02	4.84	0	1.33	1.12	0.12	1.07	0	0.13	0.37	0	0.33	0.68	0	1.41	0.05	0.76	0.25	0.78	5.46	0.19	0.47	2.43	0	2.7	0.12	0.31	15.34	10.78	0	0	0.62	0.26	11.63	0.27	0.09	5.75	0.25	0.1	0.76	0.28	0	0.23	0	3.56	0.46	5.68	0.23
12.17	0.25	0.97	3.56	0.02	0.8	0.29	0	0.12	0.06	0	0	0.21	0.59	0	0	1.13	0	0.26	0	0.05	0.54	0.05	0.56	2.6	0	4.69	0.28	0.9	25.75	1.85	0.06	0.02	0.27	0.22	19.14	0	0.06	0	0.85	0.01	1.23	1.34	0	0.12	0.41	4.06	0.31	5.07	0.02
6.08	0.37	0	5.35	0.05	0.9	0.07	0.03	0.43	0.56	0	0.17	0	0.88	0.1	0	1.62	0.03	0.1	0.19	0.46	1.61	0	0.56	3.26	0	0.98	0.06	1.36	24.67	7.07	0.2	0.16	0.08	0.39	9.51	0.07	0.31	0	0.79	0	2.36	0.04	0.04	0.34	0.15	5.61	0.47	9.8	0.17
4.33	0.1	0	1.44	0	0.77	0.21	0.15	0.24	0.24	2	0.11	0	0.27	0.78	0	0.24	0	0.2	0	0.27	3.4	0.82	0.35	3.62	0	0.41	0.06	0.74	30.57	8.96	0.05	0.18	0.21	0.09	18.22	0.1	0	0	0	0	0.77	0.17	0	0.09	0	7.27	0.72	2.97	0.23
20.12	0.08	0	1.87	1.35	0	0	0	0	0.02	0	0.37	0.23	0.2	2.63	0	0.03	0	0	0	0	0	0	0	7.66	0	1.34	0	0.64	44.3	0.41	0	0.02	0	0.8	3.28	0	0.16	0	3.13	0	1.3	0.14	0.17	0.12	0.03	2.08	0.55	0.53	0
12.4	0.24	0	1.82	0	2.09	0.07	0.01	0.13	0.5	0	0.09	0.12	0.44	0.69	0	0.57	0.13	0.05	0	0.16	0.6	0.03	0.16	4.61	0	0.82	0	1.21	22.35	11.13	0.35	0.53	0.05	0.4	15.56	0.11	0.05	0	1.05	0	1.79	0.03	0.25	0.21	0	6.53	0.59	4.48	0.1
8.2	0.05	0.11	1.68	0	0.07	0.09	0	0	0.06	0	0	0.12	0.54	0.02	0.02	0.41	0	0	0	0.06	0.02	0	0.04	2.91	0	0.46	0.03	0.79	64.64	1.18	0.07	0.02	0.01	0.13	0.9	0.01	0.08	0	3.3	0	0.12	0	0.04	0.08	0	3.39	0.37	0.58	0
14.9	0.1	0	1.41	0	0.09	0.11	0.09	0.08	0.39	0	0.03	0.13	0.5	0.1	0	0.53	0	0.08	0.03	0	0.79	0	0.23	1.03	0	0.81	0	0.28	61.56	2.27	0.13	0.03	0	0.54	0.04	0.08	0.34	0	2.76	0	0.61	0.12	0.66	0.13	0.11	2.96	0.07	1.52	0.04
12.98	0.15	0	2.64	0	0.43	0.07	0	0.38	0.02	0	0	0	0.8	0.63	0	0.29	0	0.13	0.02	0.31	1.35	0.13	0.2	3.05	0	0.4	0	2.97	31.47	3.52	0.03	0.09	0	0.19	9.78	0.1	0.04	0	0.13	0	0.24	3.19	0	0.05	0.58	14.38	0.42	1.7	0.18
9.12	0.59	0.01	2.43	0	0.77	0.09	0.11	0.71	0.2	0.26	0	0.22	0.31	0.34	0.05	1.12	0.31	0.11	0.1	0.49	1.9	0.27	0.32	6.82	0	0.27	0.08	0.6	24.19	9.57	0.07	0.18	0.2	0.24	12.68	0.1	0.04	0.57	0.26	0.04	1.85	0.2	0.03	0.06	0.05	5.65	1.96	3.74	0.33
8.57	0.02	1.17	7.12	0	1.28	0	0	0.1	0.08	0.05	0.04	0	0.42	0.07	0	1.18	0	0.06	0.1	0.1	0.48	0.07	0.86	0.92	0	3.88	0.03	0.45	56.58	1.56	0.06	0.04	0.02	0.04	0.87	0.03	0.09	0	5.26	0	1.22	0	0	0.12	0	0.91	0.2	0.94	0.03
4.77	0.24	0	2.04	0	0.24	0	0.09	0.21	0.06	0	0.08	0.2	0.8	1.41	0.04	0.92	0.01	0.19	0.12	0.2	5.44	0.33	0.51	11.15	0	2.25	0.02	0.27	22.39	11.6	0.08	0.08	0.09	0.07	10.11	0.11	0.09	0	0.7	0	2.86	0.63	0	0.06	0.04	4.98	0.93	4.58	0.27
3.33	0.04	0	0.27	0.04	0.03	0.07	0	3.98	0.03	0	0	0	0	0	0	0.07	0	0.01	0	1.67	0.11	0	0.03	4.67	0.08	0.55	0.07	1.26	12.55	0.18	0.35	0.29	0.35	0.03	39.88	0	0	0	0.09	0.03	1.34	0	1.08	0.12	0	4.12	0.82	3.5	0
10.51	0.08	0	0.31	0.29	0	0	0	0	0	0	0	0	0.11	0	0	0.24	0	0	0	0.05	0	0	0	4.47	0.6	0.37	0	2.48	59.56	0.15	0	0	0	0.35	9.18	0	0	0	0.91	0	0.43	0	0	0.32	0	2.34	2.4	0.42	0
0.74	0.06	0	1.05	0	0	0.2	0	3.17	0	0	0.08	0	0.49	0	0.17	0.7	0	0.2	0.21	1.56	2.57	0.08	0.33	3.03	0	1.29	0	1.01	43.59	5.01	0.23	0	0.35	0	10.43	0.34	0	0	0	0	1.51	0.09	0	0	0	13.84	0.64	1.8	0.12
6.28	0.24	0	3.14	0	0.77	0.06	0.09	0.64	0.6	0	0	0	0.35	0.25	0.05	0.53	0.01	0.04	0	0.44	0.46	0.01	0.1	1.82	0	0.38	0	1.79	26.02	7.87	0.17	0.32	0.12	0.28	17.97	0.03	0.1	0	0.09	0	1.09	0.32	0	0.26	0.22	12.69	1.59	6.98	0.13
3.36	0.4	0	0.42	0	0	0	0.02	1.02	0.04	0	0.12	0	0	0	0.04	0.05	0	0	0	0.65	0	0	0.03	5.36	0	0.39	0.07	10.53	10.48	7.17	0.04	0.09	0.08	0.12	31.97	0	0	0	0.06	0.29	0.42	2.03	1.6	0.08	0	8.74	2.58	1.48	0
9.84	0.05	0.01	0.89	0	0.44	0	0	0.4	0.32	0	0.03	0.02	0.09	0.01	0	0.21	0.02	0.04	0.02	0.07	0.86	0.17	0.18	1.86	0	0.84	0	0.5	51.57	3.43	0.26	0.02	0.04	0.17	12.31	0.06	0.04	0	1.13	0	1.12	0.1	0	0.06	0	5.92	0.22	1.89	0.08
5.56	0.36	0.03	2.09	0	0.39	0.08	0.02	1.75	0.16	0	0.08	0	0.16	0.22	0.17	0.17	0.26	0.18	0	0.06	2.16	0.04	0.09	1.36	0	0.99	0	0.5	50.37	3.58	0.05	0	0.07	0.06	14.77	0.08	0	0.13	0.44	0	0.26	0.13	0.06	0.06	0	5.32	0.66	1.58	0.06
4.4	0.03	0.04	0.49	0.47	0.23	0	0	0.04	0.04	0	1.56	0	0	0	0	0.46	0	0	0	12.81	0.02	0.03	0.06	1.89	0	0.22	0	18.22	4.86	0.88	0	0.02	0	0.06	1.94	0.07	0	0	0.46	1.78	9.89	0.07	3.17	0.09	0.1	0.62	0.23	0.55	0
6.31	0	0	0.49	0.01	0.13	0.04	0	0	0.15	0.52	0.61	0	0.16	0.46	0	0.2	0	0.14	0.08	0.47	1.37	0.06	0.14	1.49	0	0.26	0	0.69	62.32	6.32	0.41	0.28	0.05	0.06	3.87	0.04	0.03	0	0	0.02	0.46	0	0	0.07	0	4.7	0.43	3.13	0.17
6.46	0.03	0.03	0.36	0	0.01	0.07	0.12	0.13	0.19	0	0.06	0.04	0.1	0.03	0.01	0.06	0.01	0.11	0.31	0.25	2.65	0.32	0.17	1.29	0	1.76	0.08	0.23	49.88	9.6	0.25	0.89	0.08	0.07	2.24	0.51	0	0	0.5	0.25	0.28	0	2.05	0.05	0.11	6.52	0.28	5.75	0.13
3.17	4.77	0	1.65	0.01	1.86	0	0	8.01	0.2	0	0.34	0.17	0	0	0.77	0.49	0.81	0	0.01	0.17	0.36	0	0.03	4.28	0	0.92	0.03	2.77	8.1	11.67	0.11	0.19	0.18	0.12	22.87	0	0	0.41	0	0.01	1.15	0.91	0.07	0.1	0.09	9.15	0.81	1.55	0.02
6.98	0.17	0.02	1.15	0	0.97	0.03	0.08	0.18	0.61	0	0.09	0	0.08	0.71	0.05	0.25	0	0.07	0.09	0.29	0.48	0.11	0.11	2.79	0	0.46	0	2.39	29.09	7.73	0.31	0.18	0.02	1.21	22.13	0.09	0.2	0	0.48	0	0.57	0.13	0.01	0.29	0.02	7.7	0.78	3.67	0.09
7.36	0.16	0.02	3.61	0	1.46	0.17	0.04	0.23	0.22	0	0.66	0.13	0.22	0	0	3.13	1.74	0	0	0	0.21	0	0.15	1.22	0	4.61	0	0.49	41.59	3.18	0.33	0.09	0	0.19	6.99	0	0.1	0	0.88	0	5.7	0.14	0	0.26	0	3.17	0.69	2.2	0
9.6	0.3	0	0.7	0	4.73	0	0	0	0	0	0	0	0.22	0.05	0	0.56	0	0	0	0.85	0.05	0	0	2.35	0	0	0	2.51	27.59	14.77	0.38	0.92	0	1.62	11.09	0	0.48	0	0	0	1.58	0	0	0.33	0	6.17	1.11	8	0
10.54	0.13	0	0.86	0.01	1.4	0	0.04	0.17	0.55	0	0	0.12	0.2	0.25	0	0.06	0	0	0	0.27	0.1	0	0.07	2.89	0	0.37	0	1.39	51.79	8.32	0.92	0.17	0.04	0.3	6.13	0	0.07	0	0.37	0	2.37	0.09	0.07	0.22	0	3.45	0.53	3.23	0
5.77	0.14	0	0.8	0	0.76	0	0	0	0	0	0	0	0.11	0	0	0.12	0	0.18	0.22	0.17	1.08	0	0.82	0.85	0	2.36	0	0.33	39.79	8.72	0.39	0	0	0.56	8.63	0	0.21	0	0.68	0.02	2.38	0	0	0.29	0	4.15	0.42	7.82	0
3.17	0.93	0	1.26	0	2.05	0.33	0.11	1.16	0.15	0	0.09	0	0.1	0.82	0.36	0.33	0.63	0.47	0.33	0.57	2	0.2	0.34	2.51	0	0.08	0	1.27	14.26	15.51	0	0.34	0.29	0.29	16.77	0.24	0	1.02	0.13	0	0.11	0	0	0	0	10.45	1.02	4.08	0.45
12.43	0.16	0.03	1.78	0.02	0.49	0.12	0	0.37	0.5	0	0	0	0.49	0.04	0.23	0.3	0.15	0.04	0.03	0.31	0.18	0.16	0.34	2.72	0	1.4	0.02	1.61	24.19	6.12	0.17	0.23	0.05	0.52	18.85	0.14	0.14	0	3.53	0	2.86	0.17	0	0.21	0.06	5.14	1.06	4.08	0.12
8.77	0	0	0.69	0	0.18	0.79	0.02	1.42	0.21	1.5	0.03	0.27	0	0.11	0	0.49	0	0.4	0	0.6	1.21	0	0.07	6.45	0	2.32	0	2.11	18.99	6.19	0.31	0.59	0	0	20.07	0	0.03	0	0	0	0.93	0	0.02	0	0	11.64	1.58	6.28	0.07
2.64	0.43	0	1.43	0	2.05	0.08	0.11	0.23	0.13	0.12	0.03	0	0.05	0.3	0.02	0.51	0.05	0.07	0.03	0.42	0.36	0.07	0.24	1.4	0	0.33	0	3.07	16.78	15.51	0.11	0.06	0.03	0.13	21.57	0.05	0.02	6.79	0	0	0.72	0.12	1.11	0.13	0	8.11	0.89	6.07	0.08
7.44	0.04	0.02	2.11	0	0.25	0.03	0.02	0.21	0.3	0	0.14	0	0.17	0.15	0	0.7	0.24	0.1	0	0.16	0.82	0	0.08	0.97	0	2.04	0	0.63	64.18	2.16	0.26	0	0	0.18	3.86	0	0.1	0.02	0.78	0	1.1	0.09	0	0.08	0	1.81	0.19	1.53	0.02
5.51	0.09	0	5.11	0	0	0	0.01	0.78	0.14	0	0	0	0.63	0.11	0.12	0.28	0.12	0	0	0.12	0.07	0	0.1	0.71	0	3.82	0	0.71	36.94	2.81	0	0	0.4	0	21.85	0	0.21	0	0.65	0	1.45	0.97	0	0.08	0	7.01	0.1	1.19	0
6.89	0.19	0	0.91	0	0	0.04	0.08	0	0.34	0	0	0	0.07	0.41	0	0.12	0.06	0.02	0	0.2	0.13	0	0	1.38	0	0.51	0	3.34	32.43	3.34	0.22	0.09	0	0.72	26.27	0	0	0	0.35	0.01	0.75	0.17	0	0.19	0	8.23	0.99	5.5	0
17.21	0.02	0	5.16	0	0.05	0.03	0	0.21	0.31	0.25	0	0	0.08	1.42	0.04	0.03	0.04	0.02	0	0.21	0.07	0	0	1.4	0	1.06	0	1.41	45.82	0.43	0.04	0.01	0	0.14	9.12	0.01	0.01	0	2.56	0	0.41	0.08	0.04	0	0.01	2.69	0.8	0.11	0
3.89	0.15	0	4.05	0	4.93	0	0.04	0.11	0	0	0.06	0	0.11	2.74	0	0.38	3.5	0	0	0.12	0.22	0	0	2.2	0	1.07	0	3.51	21.3	1.91	0.16	0	0.02	0.12	31.33	0	0	0	0.08	0	0.34	0.14	0	0.1	0.24	6.83	1.32	1.07	0
16.75	0.04	0	0.14	0	0	0.19	0.02	0.09	0.15	0	0.19	0.23	0.03	0.6	0	0.02	0	0.02	0.09	1.15	0.3	0.06	0.01	7.25	0	0.39	0.03	10.76	12.28	7.3	0.22	0.13	0.03	0.48	21.56	0	0	0	0.17	0.02	0.66	0.39	0.11	0.16	0.11	8.84	1.96	1.96	0.12
7.33	0.31	0	8.56	0.01	2.86	0.05	0.07	0.38	0.16	0	0.03	0.06	0.47	0.2	0.09	1.38	0.96	0.2	0.03	0.35	0.84	0.06	0.56	1.01	0	1.82	0.03	1.63	21.31	4.73	0.12	0.32	0.99	0.21	17.08	0.06	0.02	0	0.43	0.04	2.61	0.2	0.39	0.17	0.29	4.69	0.26	4.99	0.05
8.76	0.09	0	1.37	0	0	0.03	0	0.25	0.11	0	0	0	0.24	0.21	0	0.09	0	0.02	0	0.17	0.06	0	0.03	3.72	0	0.1	0.02	15.38	31.91	1.79	0	0	0.03	0.21	17.91	0	0.09	0	0.39	0	0.22	0.25	0	0.11	0	8.31	2.59	1.73	0.03
7	0.23	0	1.06	0.01	0.83	0.04	0.03	0.16	0.09	0	0.16	0.13	0.17	0.67	0.06	0.36	0	0	0.03	0.11	0.74	0.05	0.14	2.72	0	0.54	0	0.82	51.27	3.99	0.07	1.9	0.03	0.08	8.98	0.07	0.05	0.09	1.41	0	0.25	0.09	0.04	0.04	0.08	5.97	0.85	2.36	0.05
5.81	0.27	0.02	1.55	0	0.78	0.04	0.04	0	0.22	0	0.09	0.09	0.13	0.18	0	0.29	0.03	0	0	0.28	0.61	0	0.31	3.53	0	0.76	0	0.48	49.84	5.98	0.12	0.9	0.09	0	9.21	0	0.08	0	0.97	0	0.35	0	0	0.17	0	6.43	0.85	4.01	0
17.92	0.08	0	0.26	0	0.02	0.03	0	0.09	0.08	0	0	0.16	0.07	0.04	0	0.13	0	0	0	0.2	0	0	0.02	4.93	0	4.62	0	5.42	28.15	3.71	0.04	0	0.03	0.36	18.89	0	0.08	0	0.82	0	1.69	0.13	0	0.24	0	3.84	0.79	1.19	0
3.78	1.28	0	1.83	0	0.69	0.05	0.01	0.98	0.02	0	0.03	0.37	0	2.36	0.15	0.02	0.63	0	0	0.23	0	0	0	3.96	0	0.05	0	0.92	9.19	0.54	0	0	0	0.01	24.75	0	0	0	0	0.09	0.03	0.09	2.89	0	0	20.28	1.06	0.22	0
2.78	0.3	0	0.03	0.02	0	0	0	0.1	0	0	0	0.05	0	0	0	0	0	0	0	0.02	0	0	0.14	5.71	0	0	0	0.04	22.37	0.1	0	0	0	0	54.07	0.01	0.06	0	0	0	0.44	0	0	0.06	0	10.16	0.95	1.65	0
1.95	0	0	0.04	0	0	0	0	0.13	0	0	0	0.16	0	0	0	0.11	0	0	0	0	1.26	0	0.24	3.87	0	0.26	0	8.24	43.12	3.03	0.39	0	0.06	0	23.55	0	0	0	0.2	0	0.68	0	0	0	0	7.21	1.08	0.42	0.24
0.78	0.25	0	0.48	0	0.35	0.14	0.02	2.72	0.21	0	0	0	0.01	0.02	0.05	0.07	0.14	0.26	0.16	0.22	1.28	0.15	0.29	1.27	0	0.53	0.02	2.33	13.53	13.83	0.03	0.18	0.11	0.03	30.63	0.13	0.04	9.46	0.09	0	0.2	0.15	0.02	0.07	0.07	7.71	0.4	2.81	0.09
1.84	0.26	0	2.14	0	4.98	0.03	0.02	0.26	0.21	0.01	0.05	0	0.54	1.24	0	0.77	0	0.37	0.12	0.53	1.06	0.08	0.28	1.85	0	0.02	0	2	16.51	18.53	0.04	0.26	0.05	0.05	20.59	0.3	0.04	0	0.01	0.03	0.47	1.16	0.11	0.04	0.04	10.17	0.68	5.71	0.09
15.68	0.09	0	1.38	0	0.19	0.19	0.03	0.06	0.39	0.38	0.39	0.4	0.17	0	0	0.73	0	0.87	0.54	0.99	8.42	1.04	0.48	4.44	0	2.4	0.26	5.03	13.99	12.02	0.61	0.2	0.14	0.55	3.72	0.25	0.21	0	1.83	0.03	2.1	0.09	0.39	0.16	0.62	1.57	2.1	2.1	0.91
6.49	0.04	0	1.46	0	0.45	0.1	0.02	0.33	0.26	0	0.11	0.14	0.17	0	0	0.17	0	0.24	0.09	0.11	0.77	0.03	0.16	0.84	0	0.55	0	0.35	52.27	5.39	0.04	0.1	0	0.16	16.18	0.03	0.07	0	1.09	0	0.68	0.06	0.01	0.12	0	3.29	0.13	1.89	0.08
5.23	0.09	0.02	0.87	0	0.59	0.27	0.07	0.42	0.32	0.1	0.02	0.1	0.15	0.33	0.05	0.33	0.08	0.11	0.03	0.16	2.3	0.09	0.26	1.2	0	0.69	0.05	0.41	51.07	6.14	0.4	0.16	0.07	0.12	12.75	0.03	0.03	0	0.23	0.03	0.64	0.33	0.15	0.08	0.02	3.76	0.48	2.12	0.13
15.37	0.04	0	0.03	0	0	0	0	0.53	0.41	0	0	0	0	0.02	0.06	0	0	0	0	0	0.03	0	0.03	3.2	0	2.68	0	16.57	37.73	0.82	0.23	0.06	0	0.2	8.46	0	0.03	0	0.6	0	1.24	1.17	0	0.03	0	4.11	1.82	0.25	0
12.97	0.31	0	3.1	0	0.04	0.75	0	3.32	0	0	0.01	0.2	0.02	0	0.49	0.16	0	0	0	0.26	0.16	0.11	0.31	4.93	0	3.37	0.18	4.89	12.9	0.91	0	0	0.41	0.54	15.34	0.03	0.02	0	1.42	0	3.28	0.22	0.03	0.19	0.29	7.88	0.86	2.45	0
16.66	0.06	0.01	1.36	0	0	0.56	0	0.41	0.42	0	0.47	0	0.1	0	0	0.14	0	0.15	0.25	0.41	1.84	0.62	0.37	2.36	0	1.38	0.23	2.58	28.81	5.45	0.3	0.25	0.21	0.33	3.79	0.38	0	0	1.16	0.01	0.81	0.05	0.12	0	0	16.72	0.45	3.63	0.68
8.14	0.22	0	3.69	0	0.09	0.03	0	0.71	0.48	0	0.13	0	0.06	0.46	0	0.28	0.02	0.01	0.01	0.16	0.51	0	0.07	1.89	0	0.59	0	0.6	44.73	2.38	0.34	0.06	0	0.16	14.81	0.03	0.03	0	1.19	0	0.54	0.15	0	0.2	0.03	9.76	0.57	1.95	0.07
13.95	0	0.02	2.89	0	0.33	0.43	0	0.83	0.51	0	0.04	0	0	0.38	0	0.77	0.07	0.12	0	0.46	0.15	0	0.33	1.89	0	2.61	0	0.95	30.99	3.43	0.19	0	0.27	0.26	10.71	0	0.11	0	6.17	0	2.51	0.3	0.1	0.17	0	4.01	0.55	2.87	0.05
11.23	0.06	0	3.16	0	0.46	0.13	0	0	0.41	0	0	0.09	0.21	0.34	0	0.21	0.04	0	0.15	0.05	0.81	0.08	0	3.3	0	0.29	0	0.47	58.34	3.37	0.54	0.15	0	0	2.89	0	0	0	2.24	0	1.16	0	0	0	0	3.34	0.79	1.4	0.23
22.91	0.07	0.22	3.62	0	0	0	0	0	0.38	0.28	0.08	0.05	0.16	0.09	0	0.37	0	0.03	0.04	0.08	0.36	0.02	0.11	2.32	0	2.25	0	2.16	36.47	3.39	0.25	0	0.02	0.56	6.57	0.04	0.06	0	2.77	0	1.74	0.05	0	0.15	0	4.63	0.84	1.93	0.1
7.27	0.08	0	2.62	0	1.3	0.19	0.1	0.3	0.16	0	0	0	0.21	0.22	0	0.15	0.03	0.13	0.04	0.21	1.13	0.03	0.26	0.63	0	1.66	0.05	1.27	43.96	6.6	0.14	0.23	0.02	0.08	15.12	0	0	0.07	0.08	0	0.49	0.14	0	0.1	0.06	7.25	0.28	2.32	0
7.05	0.03	0.01	0.45	0	0.01	0.13	0.01	0.41	0.1	0	0.04	0.07	0.14	0.02	0	0.1	0	0.33	0.27	0.1	1.82	0.12	0.07	1.11	0	2.1	0.06	1.76	59.91	5.48	0.13	0.13	0	0.16	6.46	0.06	0.07	0.02	1.6	0.01	0.36	0.03	0.04	0.09	0.07	2.93	0.26	2.18	0.07
10.14	0.13	0.13	3.23	0	0.08	0	0	0.49	0.26	0	0	0	0.71	0.2	0	0.75	0.06	0	0	0.11	0.18	0	0.06	3.34	0	1.63	0	1.82	48.56	3.84	0.07	0.13	0	0.13	1.76	0.15	0	0	3.76	0	1.28	0	0	0.12	0	2.08	1.31	4.9	0
4.38	0.64	0	4.8	0	3.12	0.13	0	2.55	0.12	0	0	0	0.16	0.51	0.46	0.17	0.94	0.04	0	0.32	0.48	0	0.07	2.13	0	1.93	0	2.38	19.33	6.35	0.04	0.1	0.14	0.15	25.16	0.02	0	0	0	0	1.2	0.46	0	0.09	0.16	11	0.62	1.39	0
7.34	0.19	0	0.22	0	0.41	0.02	0.25	0.78	0.23	0	0	0.06	0.08	0.13	0.02	0.19	0.06	0.12	0.05	0.17	1.46	0.07	0.11	1.75	0	0.41	0	1.52	42.12	5.58	0.16	0.15	0.01	0.2	15.93	0.07	0.07	0	0.22	0	0.68	0.97	0.02	0.22	0.04	6.36	0.73	3	0.1
5.2	0.31	0	0.95	0	3.67	0	0	0.92	0.19	0	0	0.01	0	0	0	0.09	0.17	0.19	0	0.18	0	0	0.06	4.55	0	0.36	0	2.98	22.27	9.21	0.29	0	0	0.32	20.93	0	0	0	0.38	0.02	0	0.2	0.11	0.17	0	9.37	1.34	2.94	0.42
33.79	0	0	0	0	0	0	0	0	0.02	0	0	0	0	0	0	0.05	0	0	0	0	0	0	0	16.66	0	0.04	0	0.3	39.33	0.27	0.08	0	0	0.32	0.2	0	0	0	3.94	0.02	0.61	0	0.22	1.09	0	0.13	0.88	0.37	0
4.02	0.25	0	3.06	0	0.59	0	0.06	0.38	0.44	0	0.13	0	0.14	0	0	0.1	0	0	0	0.5	0.09	0.14	0.06	0.84	0	0.66	0	0.28	12.3	19.62	0.46	0	0	0.1	21.31	0	0.03	3.01	0	0	4.79	0.06	0.08	0.2	0.02	12.71	0.39	7.99	0
3.41	0	0.04	1.18	0.01	0.64	0	0	0	0	0	0.23	0	0.33	0	0	0.35	0	0	0	0.06	0.34	0	0.12	0.85	0	0.71	0	0	67.28	3.16	0	0	0	0.13	5.59	0	0	0	0.64	0	1.57	0.16	0	0	0	6.14	0.16	2.95	0
5.77	0.1	0	1.22	0	1.13	0.02	0	0.74	0.34	0	0	0	0.08	0.2	0	0.1	0.01	0	0.01	0.18	0.5	0.05	0.29	1.54	0	0.16	0	1.22	42.64	8.88	0.11	0.26	0.02	0.23	20.97	0	0.07	0.58	0.82	0.01	0.71	0.13	0.26	0.05	0.05	4.31	0.76	1.99	0.03
3.26	0.08	0	0.48	0	0.14	0	0.05	0	0.16	0	0	0	0.11	0.1	0.01	0.07	0	0.27	0	0.48	1.35	0.04	0.16	0.44	0	0.35	0	0.4	58.47	8.08	0.13	0.11	0.06	0.09	12.05	0.07	0	0.08	0	0	0.11	0	0	0	0	6.86	0.45	1.62	0.13
4.04	0.07	0	0.9	0.01	1.08	0.03	0.11	0.23	0.12	0	0.01	0	0.12	0.12	0	0.89	0.02	0.3	0.06	0.8	1.11	0.09	0.83	1.02	0	2.37	0	1.4	23.35	16.9	0.13	0.11	0.06	0.03	23.97	0.05	0.06	0	0.03	0.04	3.66	0	0.17	0.08	0.03	3.04	0.49	5.27	0.07
5.4	0.06	0	1.62	0	0.37	0.31	0.02	0.1	0.67	0	0.07	0	0.17	0.09	0	0.52	0	0.45	0.09	0.23	2.52	1.14	0.66	0.63	0	1.81	0.11	0.38	49.45	8.93	0.33	0.23	0.17	0.06	9.66	0.33	0	0	0.43	0	0.54	0.22	0.01	0.05	0.52	2.49	0.13	4	0.42
7.55	0.14	0	1.27	0	0	0	0	1.86	0	0	0	0	0	0.14	0.02	0	0	0	0	0.03	0	0	0	0.88	0	0	0	1.32	37.83	0.23	0.13	0	0	0.04	35.13	0	0	0	0.16	0	0.2	0.72	0	0.05	0.63	5.77	0.26	0.17	0
0.06	0.01	0	0	0.02	0.01	0	0	0	0	0	0.05	0.26	0	0	0	0	0	0	0	0.42	0	0	0	21.9	0	0	0	21.48	1.73	0.83	0	0	0	0	0.87	0	0	0	0	0.12	0	14.47	0.76	0	0	18.39	12.28	0	0
9.82	0.36	0	0.56	0	0	0.03	0	0.91	0.12	0.03	0.03	0.41	0.06	0.08	0.03	0.06	0	0.03	0	0.17	0.6	0.04	0.04	6.47	0	0.33	0	2.72	45.3	2.63	0.07	0.08	0.04	0.1	12.9	0.03	0.06	0	0.38	0	0.21	0.02	0	0.05	0.04	5.25	2.02	1.18	0.05
18.34	0.16	0.29	0.08	0.01	0.03	0.02	0.01	0.17	0.22	0	0.02	0.13	0.04	0.09	0	0.21	0.06	0.06	0.03	0.24	1.13	0.02	0.05	3.41	0	2.7	0.02	1.05	56.25	1.17	0.1	0.02	0	0.1	1.3	0.03	0.02	0.1	3.41	0.06	0.18	0.11	0.4	0.1	0.02	3.9	0.28	0.34	0.04
12.08	0.12	0.03	0.97	0	0.08	0.05	0	0.05	0.1	0.08	0.06	0	0.1	0.12	0.05	0.09	0.06	0.06	0	0.07	0.3	0	0.03	3.69	0	1.06	0	1.75	53.93	1.13	0	0	0	0.1	9.65	0.03	0	0	0.8	0	3.24	0.08	0	0.27	0.05	4.18	0.34	0.31	0
9.58	0.06	0	4.54	0	1.68	0.06	0.05	0	0.15	0	0	0	0.35	0	0	0.29	0	0	0	0	0.04	0	0	0.9	0	2.02	0	0.74	56.65	5.62	0.14	0	0.05	0.22	6.58	0	0	0	0.92	0	0.93	0.05	0	0	0	2.09	0.3	0.87	0
3.36	0.13	0	1.36	0	0.23	0.15	0.03	0.13	0.57	0	0.05	0.11	0.22	0	0.01	0.56	0.04	0.3	0.24	0.14	3.47	0.1	0.14	1.94	0	2.2	0.11	1.14	40.43	4.7	0.29	0.43	0.09	0.25	10.74	0.15	0.08	2.01	0.76	0	4.7	0.01	0.01	0.15	0.04	2.12	0.26	10.12	0.19
22.04	0.02	0	0.4	0	0.28	0.15	0.13	1.21	0.09	0	0.01	0	0	0	0.01	0.11	0	0	0	0.33	0.39	0.24	1.02	8.69	0	0.3	0.04	3.02	21.21	18.85	0.32	0.09	0.05	0.9	0.04	0.31	0.02	0	0.03	0	10.48	0.01	0.03	0.11	0	0	2.48	0.49	0.03
0.93	0.2	0	0.85	0	2.65	0.04	0.15	0.22	0.04	0	0.16	0	0.12	1.05	0	0	0	0.06	0	0.19	0.33	0	0.16	0.61	0	0.67	0	0.37	21.23	12.4	0.09	0.06	0.01	0.2	26.13	0	0.04	12.85	0	0.01	0.66	0	0	0.12	0.11	9.02	0.39	3.86	0
8.17	0.15	0	0.19	0	0.08	0.01	0.09	0.43	0.67	0	0.06	0.06	0.07	0.18	0.03	0.22	0.14	0.02	0	0.08	0.02	0	0.09	0.9	0	0.67	0	2.63	40.65	4.25	2.24	0.05	0.02	0.57	14.8	0	0.25	0	0.28	0	1.51	0.17	0.04	0.29	0.12	7.73	0.33	3.46	0.01
11.97	0.11	0.03	2.54	0	1.94	0.03	0.05	0.4	0.32	0	0.01	0.14	0.42	0.43	0.01	1.38	0.03	0.12	0.09	0.24	1.28	0.16	0.23	2.73	0	0.71	0.01	0.78	27.53	11.67	0.18	0.7	0.13	0.31	7.35	0.03	0.14	0	1.37	0	2.08	0.04	0	0.16	0.1	8.3	0.66	6.07	0.12
10.14	0.12	0.08	0.69	0.01	0	0.08	0.01	0.87	0	0	0.15	0.14	0	0.03	0.02	0.16	0	0.13	0	0.31	0.04	0.02	0.13	1.98	0	1.71	0.26	2.67	29.19	3.4	0.09	0	0.02	0.06	32.96	0.16	0.06	0	0.18	0.05	1.19	1.67	0.19	0	0.19	3.21	0.55	1.31	0.04
4.36	0.09	0	1.34	0	0.46	0.05	0.02	0.18	0.21	0	0.21	0.06	0.12	0.62	0	0.37	0.15	0.03	0	0.56	0.34	0.07	0.14	0.97	0	2.16	0.04	0.43	59.73	3.54	0.23	0	0	0.19	7.43	0	0.1	0.06	0.51	0	0.75	0.06	0.03	0.09	0.13	3.34	0.43	1.73	0.05
10.25	0	0	0.53	0	0	1.24	0	0	0.57	0	0.9	0	0	0	0	0.23	0	0.21	0.75	0.15	5.34	0.55	0.84	7.92	0	0.86	0	2.51	30.57	15.73	0	0.64	0.23	0.12	0.37	1.9	0	0	0.81	0.07	0	0	0.62	0	0	1.21	0.88	7.96	1.79
9.32	0.14	0.01	2.4	0.35	0.35	0	0	0.48	0.08	0	3.18	0	0.48	0	0.08	0.72	0.16	0	0	1.95	0.36	0	0.68	4.86	0	3.85	0.55	3.53	18.6	2.67	0	0.07	1.45	0.32	5.22	0	0	0	0.4	0.13	2.39	2.48	0.41	0.39	0	1.66	0.35	4.35	0.04
3.89	0.37	0	1.82	0.02	1.19	0.17	0.11	0.46	0.15	0.09	0.04	0.05	0.24	1.15	0.1	0.68	0.46	0.19	0	0.35	2.93	0.35	0.17	1.18	0	0.77	0.09	0.69	42.06	7.52	0.64	0.07	0.07	0.09	15.07	0.08	0.06	0	0.14	0	0.99	0.55	0	0.03	0	5.03	0.25	3.49	0.06
7.86	0.05	0	1.48	0	0.18	0.08	0	0.17	0.23	0.27	0.02	0	0.14	0.29	0	0.39	0.07	0.07	0.07	0.12	0.55	0.01	0.07	2.71	0	0.5	0	0.5	45.56	2.53	0.09	0.13	0	0.34	20.07	0	0.08	0	1.79	0	0.73	0	0	0.12	0	3.46	1.31	1.72	0.17
19.77	0.11	0.07	0.61	0	0.08	0.03	0.04	0.01	0.37	0.41	0.06	0.11	0.3	0.69	0.01	0.5	0	0.07	0.01	0.19	1.16	0.12	0.08	3.78	0	2.18	0.01	2.36	35.23	4.36	0.16	0.05	0.03	0.3	8.18	0.06	0.14	0	1.03	0.04	0.88	0.29	0.12	0.17	0.31	6.25	1.26	1.8	0.08
9.18	0.17	0.09	2.88	0	4.89	0.06	0.05	0	0.22	0	0	0	0.19	0.17	0	0.22	0	0.19	0.03	0.08	1.34	0	0.06	2.06	0	0.29	0	3.22	52.74	3.03	0.39	0	0.04	0.26	3.39	0.09	0	0	1.13	0	0.34	0.12	0	0.09	0	5.28	1.02	3.29	0.12
2.16	0.09	0	1.09	0	0.95	0	0.02	0.83	0.1	0.06	0	0	0.04	0.42	0.08	0.39	0.17	0.01	0	0.08	0.08	0	0.06	0.84	0	0.71	0	1.25	41.81	6.6	0.12	0.03	0.01	0.08	28.62	0	0	0	0.24	0	0.36	0.36	0.01	0.07	0.08	7.24	0.44	0.97	0.01
6.84	0.27	0	0.56	0.01	0.91	0.04	0.09	0.19	0.41	0	0.02	0.08	0.16	0.05	0.03	0.64	0.02	0.11	0.22	0.39	0.69	0.66	0.21	3.54	0	0.32	0	1.81	15.51	8.65	0.11	0.36	0.01	0.24	14.11	0.09	0.06	0	0.04	0.09	0.56	0.3	0.18	0.04	0.06	31	1.17	2.98	0.19
3.12	0.18	0	2.1	0	0.95	0.13	0.06	0.33	0.2	0	0.5	0	0.18	0.21	0.03	0.13	0.01	0	0.02	0.53	0.35	0.04	0.09	1.32	0	0.22	0	2.81	22.08	15.66	0.25	0.46	0.09	0.15	23.9	0.03	0	1.49	0.08	0.01	0.13	0.17	0.07	0.1	0	11.99	1.16	3.94	0.1
11.33	0.03	0	1.63	0	0.77	0.04	0.02	0.13	0.26	0.01	0.14	0.05	0.17	0.15	0.01	0.55	0.04	0.16	0.06	0.22	0.77	0.02	0.22	2.01	0	0.68	0	0.64	55.9	6.14	0.05	0.22	0.03	0.16	5.65	0.12	0.13	0	0.72	0	0.65	0.09	0.03	0.15	0.01	2.42	0.95	2.7	0.15
8.1	0.02	0	1.79	0	0	0.05	0.04	1.13	0.27	0.1	0	0.06	0.06	0.16	0.04	0.3	0.03	0.05	0.04	0.1	0.89	0.24	0.43	1.22	0	1.16	0.02	1.65	39.52	5.07	0.75	0.05	0.03	0.18	16.76	0.01	1.78	0	1.94	0	3.17	0.22	0	0.13	0	2.29	0.27	1.81	0.04
2.42	0.31	0	1.77	0	6.43	0.12	0.22	0.08	0.24	2.68	0.02	0.1	0.51	0.48	0	3.2	0.14	0.98	0.19	0.24	1.68	0.32	0.49	1.12	0	0.44	0.06	1.64	14.38	10.29	0.12	0.1	0.99	0.17	9.12	0.52	0.13	4.5	0.02	0	1.39	0.12	0	0.22	0.03	7.82	0.38	13.96	0.25
3.48	0.66	0	0.95	0	2.05	0.02	0.01	0.53	0.21	0.03	0.04	0.16	0.25	0.61	0	0.5	0.28	0.04	0.04	0.04	1.05	0.04	0.08	5.36	0	0.7	0	1.06	40.39	5.05	0.41	0.07	0.04	0.36	7.74	0.03	0.09	0.86	0.25	0	0.8	0.22	0.23	0.17	0.04	14	0.87	3.81	0.06
6.95	0.26	0.01	1.2	0.09	0.36	0.12	0	1.01	0.25	0	0	0.1	0.09	0.15	0.03	0.43	0.1	0.1	0.04	1.38	1.57	0.2	0.19	2.23	0	0.62	0	1.32	31.35	10.86	0.34	0.08	0.09	0.16	10.59	0.05	0.3	0.04	1.22	0.08	2.18	0.44	0.27	0.09	0	6.58	0.49	4.12	0.09
12.65	0.09	0	5.52	0	0.05	0	0	1.02	0.2	0	0	0	0.21	0.37	0	0.24	0.01	0	0	0.17	0.07	0	0.03	1.96	0	0.55	0	2.51	37.84	1.71	0.04	0.04	0.04	0.13	17.32	0	0	0	1.71	0	0.31	0.27	0	0.03	0.02	5.56	0.72	1.04	0
3.29	0.2	0	1.66	0	2.03	0.03	0	1.64	0.15	0.04	0.02	0	0.28	0.12	0.1	0.27	0.01	0.3	0	0.11	2.59	0.02	0.28	0.59	0	1.17	0	0.92	44.94	6.16	0.04	0.17	0.04	0.15	17.63	0.07	0.07	0	0.62	0	0.89	0.64	0	0.15	0.04	3.95	0.49	2.46	0
12.5	0	0.27	1.04	0	0.06	0.87	0	0	0.18	0	0	0	0.43	0.73	0	0.49	0	0.21	0.19	0.17	0.97	0	0.1	3.54	0	1.35	0	1.27	46.07	4.67	0	0.06	0.14	0.55	3.03	0	0.17	0	6.97	0	0.54	0.2	0	0	0	2.3	0.9	2.74	0.28
7.38	0.07	0	0.85	0	0.27	0	0	0.12	0	0.04	0	0	0.11	0	0	0.44	0.05	0	0	0.96	0	0	0	1.59	0	0.68	0	1.63	38.38	3.87	0	0.03	0	0.35	18.83	0	0.07	0	1.38	0	1.05	0.55	0	0.06	0	8.4	1.73	2.41	0
3.1	0.26	0	0.95	0	0.96	0.05	0.39	3.14	0.36	0	0	0	0.08	0.27	0	0.47	0.13	0.14	0.04	0.64	0.86	0.06	0.37	1.62	0	0.48	0.02	1.23	11.74	14.24	0.36	0.92	0.1	0.68	19.17	0.16	0.18	1.56	0.01	0	2.26	0.14	0.09	0.28	0	8.02	0.47	8.6	0.64
7.28	0.03	0	2.35	0.02	0.89	0.6	0	0.55	0.34	0	0.08	0.05	0.07	0.19	0.02	0.1	0	0.23	0.06	0.61	1.3	0.62	1.33	1.46	0.37	0.23	0.22	1.39	39.34	7.17	0.11	0.18	0.42	0.19	17.5	0.1	0.07	0	0.78	0.33	0.91	0.1	1.29	0.06	0.03	3.47	0.74	1.72	0.08
8.19	0.13	1.49	0.12	0	0	0	0	3.52	0.05	0	0.05	0.49	0	0	0	0.14	0	0.02	0	2.35	0.32	0	0	5.89	0	1.77	0	5.71	17.72	3.62	0.08	0.16	0	0	21.11	0	0	0	0.28	0	0.51	0.65	0	0	0.49	10.65	0.46	1.01	0
14.38	0.11	0	9.41	0	0.22	0.08	0	1.36	0.31	0	0	0	0.03	0	0.03	0.84	0	0.05	0.03	0.21	0.1	0.02	0	3.56	0	0.31	0	1.57	25.61	3.08	0.28	0.04	0	0.12	10.07	0	0.08	0	2.99	0	0.36	0.28	0	0.07	0	6.73	1.23	1.4	0
3.45	0.02	0	0.29	0	0.05	0	0	0.03	0.28	0	0.07	0	0	0.23	0	0.2	0	0	0	0.07	0.02	0	0.03	2.81	0	1.01	0	1.03	72.69	2.12	0.1	0	0	0.56	2.04	0	1.03	0	1.36	0	1.49	0.11	0.01	0.25	0.01	1.42	0.25	0.69	0
7.09	0.06	0	0.39	0	0.11	0	0	0.07	0.08	0.04	0	0.16	0.09	0	0	0.17	0.02	0.05	0	0.55	0.1	0	0.04	1.21	0	0.97	0	1.16	56.01	2.44	0	0.03	0	0.35	12.03	0	0.04	0	1.63	0.01	0.83	0.35	0.04	0.07	0.03	5.53	0.83	0.76	0
15.6	0	0	2.8	0	0	0.19	0	0	0.19	0	0.37	0	0.51	0	0	0.16	0	0.04	0.04	0.11	0.02	0	0.09	2.31	0	1.62	0	0.95	58.6	0.53	0.32	0	0.1	0.11	0.76	0	0.22	0	4.53	0	0.77	0	0.04	0.07	0.05	1.18	0.97	1.34	0
6.26	0.08	0	1.87	0	2.12	0.08	0.05	0.15	0.07	0	0.01	0	0.4	0.07	0.02	0.34	0.01	0.1	0	0.09	0.29	0	0.44	0.97	0	0.56	0.01	0.28	65.53	3.69	0.07	0.11	0.02	0.15	3.9	0	0.04	0	1.44	0	0.94	0.02	0	0.1	0.02	3.13	0.43	2.01	0.01
6.92	1.24	0	1.63	0	2.28	0.01	0.05	1.11	0.11	0	0	0.07	0.22	0.13	0.15	0.27	0.91	0.1	0	0.17	0.18	0.01	0.08	0.96	0	0.91	0	0.73	38.37	4	0.23	0.03	0.02	0.25	21.09	0	0.04	0.32	0.32	0.02	0.6	0.18	0.12	0.1	0.04	6.72	0.58	2.3	0.02
8.43	0.14	0	2.22	0	1.59	0.03	0.02	0.44	0.61	0.15	0.01	0	0.37	0.23	0	0.25	0.05	0	0	0.6	0.4	0.1	0.4	3.56	0	0.69	0	2	43.4	3.78	1.46	0.04	0.07	0.56	6.95	0.02	0.11	0	0.55	0	1.53	0.34	0.07	0.38	0.01	4.92	1.04	3.8	0.05
11.91	0.25	0	1.27	0	0.02	0.11	0.1	0.38	0.39	0	0	0	0.3	0.67	0.07	0.06	0	0.05	0	0.72	0.08	0	0.19	5.38	0	0.64	0.01	2.1	25.32	3.16	0.52	0.15	0.07	0.35	19.83	0.02	0.15	0	0.83	0	0.57	0.28	0.13	0.14	0.04	12.65	1.16	1.52	0.03
6.27	0	0	2.08	0	0.98	0	0.25	0.1	0.35	0	0.12	0	0.12	0.11	0	1.07	0	0	0	0.16	0.17	0	0.99	0.86	0	3.1	0.03	0.93	36.32	7.07	2.84	0	0.05	0.75	15.62	0	0.17	0	0.23	0	3.09	0.05	0	0.36	0.06	5.21	0.14	4.45	0
6.15	0.08	0	0.94	0	0.38	0.04	0	0.14	0.2	0	0.06	0.07	0.08	0.22	0	0.25	0.11	0.02	0	1.4	0.12	0.02	0	1.02	0	1.27	0	2.98	35.61	4	0.75	0	0	0.55	18.65	0	0.16	0.47	0.26	0.01	1.33	0.2	0.13	0.18	0.04	4.33	0.59	2.24	0
10.68	0.03	0.05	2.84	0	0	0.04	0	0.67	0.09	0	0	0.04	0	0	0	0.35	0	0	0	0	0.12	0	0	0.62	0	0.92	0.03	2.19	59.16	0.36	0	0	0	0.05	7.36	0	0.06	0	1.62	0	1.19	0.12	0.01	0.15	0.04	5.23	0.22	0.38	0.04
1.17	0.37	0	0.33	0	0.78	0	0.21	1.63	0	0.14	0	0.12	0.12	0.46	0	0.16	0.83	0	0	0.34	1.64	0.3	0.46	0.87	0	0.02	0	0.29	19.54	8.44	0.46	0	0.48	0.25	18.19	0	0	12.97	0	0	0.59	0.3	0	0	0	3.73	0.35	9.97	0.56
2.93	0.11	0	0.59	0	3.43	0.03	0.22	0.7	0.19	0	0	0	0.21	0.24	0.03	0.13	0.18	0.03	0.04	0.19	1.1	0.11	0.24	0.73	0	0.19	0	0.58	42.65	8.52	0.72	0.63	0.1	0	16.42	0.04	0	0	0	0	0.21	0.25	0	0.06	0.02	7.36	0.32	3.49	0.13
19.44	0	0	0	0	0	0	0	0	0.3	0	0	0.13	0	0	0	0	0	0	0	0	0	0	0.06	3.42	0	0	0	3.2	56.29	10.61	0.12	0	0	0.16	0.71	0	0	0	0	0	1.28	0	0	0.31	0	0	1.32	0	0
5.66	0.16	0	1.48	0	0.14	0.05	0.04	1.55	0.24	0.09	0.02	0.18	0.44	0.39	0.05	0.26	0.1	0.16	0.08	0.22	2.07	0.12	0.18	2.19	0	0.83	0.05	0.7	31.69	4.68	0.1	0	0.07	0.31	17.74	0.06	0.06	0	0.22	0	1.17	1.58	0.21	0.21	0	9.7	0.71	3.88	0.06
7.7	0.03	0	1.81	0	0.17	0.16	0	0.19	0.29	0	0.2	0	0.16	0.13	0	0.48	0	0.39	0.07	0.41	1.43	0	0.17	1.62	0	1.81	0	0.59	54.18	6.8	0.2	0.26	0.03	0.12	3.58	0.04	0.17	0	1.91	0	1.03	0	0	0.24	0.06	2.14	0.4	3.97	0.24
20.03	0.03	0	0.72	0	0.08	0	0	0.14	0.05	0.44	0	0	0.07	0.16	0.01	0.17	0	0.04	0	0.35	0.37	0.21	0	7.69	0	0.25	0	0.21	50	2.26	0	0.07	0.06	0.29	4.81	0.05	0.05	0	0.09	0.11	0.98	0.04	1.09	0.37	1.11	1.71	0.67	0.89	0.02
5.05	0.25	0.02	0.27	0	0.55	0.07	0.03	1.33	0.24	1.6	0	0.15	0.1	0.39	0.02	0.12	0.14	0.03	0.08	0.36	1.79	0.1	0.3	2.42	0	0.54	0	5.14	21.76	9.28	0.54	0.53	0.03	0.3	20.66	0.14	0.06	0	0.07	0	2.69	0.37	0	0.08	0	9.71	0.88	2.66	0.09
5.99	0.18	0	0.11	0	0	0.02	0.01	0.23	0.29	0	0	0.16	0.1	0	0.01	0.05	0	0.04	0.02	0.13	0.39	0.09	0.05	4.8	0	0.21	0.01	1.26	26.13	10.99	0.32	0.05	0.04	0.1	17.62	0.02	0.06	0	0.18	0.03	1.98	0.07	0.11	0.27	0.07	16.9	1.81	4.23	0.05
4.68	0.18	0	0.89	0	0.87	0.06	0	0.39	0.2	0	0	0	0.15	0.18	0	0.14	0.09	0.07	0	0.51	0.81	0	0.24	1.86	0	0.51	0	1.58	40.64	5.31	0.19	0.13	0.13	0.13	13.28	0	0	0.25	0.4	0	0.6	1.3	0	0.13	0.18	10.07	0.35	4.06	0.03
4.68	0.22	0	3.03	0	2.99	0	0.04	0.37	0.28	0	0.04	0.07	0.17	0.1	0.1	0.18	0.06	0.09	0.09	0.02	0.87	0.31	0.27	1.31	0	0.22	0.02	1.49	32.02	7.31	0.09	0.01	0.06	0.1	22.38	0.18	0.01	0	0.03	0.01	0.74	0.41	0	0.15	0	11.79	0.53	3.28	0.11
9.63	0.21	0	2.28	0	0.03	0.03	0	0.54	0.11	0	0.04	0.06	0.19	0.57	0.07	0.38	0.04	0.24	0.02	0.2	0.45	0.02	0.13	3.77	0	1.22	0	8.29	32.48	3.21	0.34	0.11	0.07	0.28	11	0.02	0.34	0	1.43	0	1.63	0.06	0	0.18	0.03	10	0.92	2.63	0.11
6.38	0.14	0	0.77	0.01	8.44	0.04	0.02	0.17	0.35	1.18	0	0	0.4	0.62	0	0.14	0	0.05	0	0.16	1.03	0.01	0.05	1.37	0	0.18	0	0.33	38.94	9.09	0.24	0.17	0.02	0.08	8.63	0.09	0.05	0	0.01	0	0.62	0.3	0.02	0.11	0.06	10.16	0.61	4.72	0.05
10.45	0.22	0	2.77	0	0.39	0.04	0.13	0.46	0.37	0	0	0	0.26	0.1	0	0.46	0.26	0.01	0	0.22	0.6	0	0.15	2.05	0	0.6	0	2.22	36.68	7.51	0.46	0.25	0	0.55	13.37	0.02	0.24	0	0.16	0	1.26	0.26	0	0.32	0.08	6.94	0.56	4.03	0.01
4.41	0.06	0	0.92	0	2.81	0	0.04	0.71	0.19	0	0	0.06	0.3	0.1	0	0.13	0	0.37	0	0.02	0.97	0	0.04	0.62	0	0.98	0	0.28	54.14	8.19	0.18	0.21	0.02	0	9.2	0.05	0.04	0	0.1	0	0.98	0.07	0	0.23	0.12	4.05	0.31	5.73	0.15
9.36	0.04	0.29	2.37	0	0.99	0	0	0.1	0.12	0.02	0	0.05	0.16	0.45	0.02	0.42	0.15	0	0	0	0.03	0	0.05	0.71	0	0.42	0	1.88	50.52	1.17	0.03	0.03	0	0.17	14.83	0	0.08	0	0.68	0	1.95	0.19	0.01	0.22	0.04	4.11	0.48	1.47	0
7.2	0.07	0	2.81	0	1.51	0	0.01	0.66	0.09	0	0.02	0	0.46	0.74	0	0.25	0.04	0.01	0	0.06	0.12	0	0.06	1.37	0	1.31	0	0.5	45.41	2.89	0.13	0.02	0.01	0.18	20.07	0	0.02	0	0.41	0.01	0.67	0.08	0.06	0.23	0.03	5.5	0.39	1.74	0
28.64	0.04	0.01	2.48	0	0.07	0.09	0	0.04	0.16	0	0.03	0	0.18	0.28	0	0.2	0	0.05	0.04	0.13	0.49	0.01	0.08	4.47	0	0.69	0	2.04	35.7	1.97	0.09	0.04	0.04	0.34	2	0.08	0.16	0	3.53	0	0.28	0.04	0.18	0.36	0.04	5.41	0.89	2.01	0.07
6.84	0.03	0	1.6	0	0.07	0.03	0.01	0.1	0.11	0.05	0	0.05	0.14	0.32	0	0.39	0.02	0	0.01	0.02	0.44	0	0.03	0.76	0	0.38	0	0.49	66.48	2.67	0.04	0.02	0	0.1	8.36	0.03	0.03	0	1.14	0	0.41	0.05	0	0.09	0	3.5	0.32	1.77	0.03
11.85	0	0	0	0	0	0	0	0	0.39	0	0	0.33	0	0	0	0.19	0	0	0	0	0.17	0	0.06	2.25	0	0.88	0	1.02	67.47	1.1	0.31	0.02	0	0.64	2.33	0	0.12	0	1.78	0	0.76	0	0.04	0.15	0.25	2.54	0.85	0.23	0
4.17	0.13	0	1.64	0	0.01	0	0.19	0.3	0.37	0	0	0	0.09	0.06	0.01	0.24	0.01	0.02	0.01	0.46	0.38	0.03	0.35	1.21	0	0.33	0	2.05	26.32	7.48	0.16	0.39	0.01	0.41	30.72	0.04	0.17	0	0.23	0	1.72	0.09	0	0.37	0.06	8.53	0.68	5.83	0.08
6.82	0.27	0	3.83	0	0	0	0	0.95	0.15	0	0	0.16	0.14	0.64	0.03	0.17	0	0	0	0	0.08	0	0.06	2.58	0	0.17	0	3.06	29.07	8	0.2	0	0	0.46	17.59	0	0.06	0	0.2	0	0.83	2.02	0	0.11	0.36	12	0.99	2.73	0
2.3	0.29	0	1.46	0	0.34	0	0.04	2.04	0.27	0	0.05	0	0.06	0.06	0.1	0.15	0.11	0.08	0.03	0.55	0.68	0.1	0.2	2.06	0	0.77	0.03	1.97	16.96	5.76	0.22	0.11	0.15	0.13	32.15	0.03	0.06	1.46	0.04	0.02	0.84	0.24	0.25	0.29	0.11	14.42	0.52	4.56	0.14
6.24	0.05	0	3.73	0	3.31	0.07	0.06	1.49	0.32	0	0.07	0	0.14	1.45	0.11	0.51	0.08	0.45	0.28	0.07	1.94	0	0.19	1.11	0	0.52	0	1.71	34.55	5.77	0.11	0.14	0	0.15	18.7	0.03	0.04	0	0.89	0	0.34	0.16	0	0.08	0	5.18	1	2.87	0.04
8.1	0.14	0	1.81	0	0.05	0.33	0	0.54	0.09	0	0	0	0.14	0	0	0.23	0	0.69	0	0.09	1.21	0	0.03	1.24	0	1.64	0.09	2.9	37.41	4.07	0.13	0.06	0	0.15	21.73	0.08	0.03	0	0.21	0	0.81	0.67	0	0.19	0.04	5.92	0.85	3.26	0.11
9.28	0.02	0	2.14	0	1.9	0.16	0	0	0.3	0	0	0	0.53	0.13	0	0.8	0	0.32	0.11	0.13	1.72	0.23	0.73	1.06	0	0.75	0	0.08	51.68	8.2	0.07	0.15	0.05	0.4	3.91	0	0.09	0	4.92	0	1.17	0.1	0	0.08	0.1	1.38	0.31	2.83	0.1
7.62	0.06	0	0	0	0	0	0	0	0.18	0	0	0	0	0	0	0	0	0	0	0	0	0	0.08	14.42	0	0	0	2.52	55.27	0.03	0.04	0	0	0	0.16	0.1	0	0	0.89	0	0.28	1.28	0.26	0.04	0	6.58	1.97	0.6	0
6.06	0.09	0	1.56	0	1.07	0	0	0	0.32	0	0	0.25	0.72	0	0	1.1	0	0	0	0.03	0.29	0	0.18	0.92	0	0.43	0	0.67	46.09	11.62	0.17	0	0	0.92	8.85	0	0.6	0	0.55	0	1.22	0	0	0.24	0	5.54	0.6	5.97	0
7.38	0.09	0.06	1.51	0	5.53	0.03	0.03	0.78	0.6	0	0.08	0	0.36	0.06	0.05	0.7	0.03	0.01	0	0.16	0.26	0	0.41	1.33	0	1.07	0	1.26	27.78	2.21	0.61	0.11	0.01	1.02	14.14	0	0.16	0	2.24	0	7.7	0.1	0	0.46	0.02	4	0.36	5.1	0.04
2.21	0.43	0	0.3	0.01	0.27	0.01	0.05	2.14	0.17	0	0	0.07	0.05	0	0.17	0.25	0	0.01	0	0.25	1.48	0.02	0.07	1.67	0	0.35	0	2.72	36.44	3.54	1.27	0.08	0.01	0	25.78	0.03	0.09	0	0.03	0.05	0.69	0.08	0.35	0.05	0	7.4	0.34	1.69	0.1
9	0.03	0	4.08	0	1.12	0.42	0.03	0.33	0.2	0	0	0.1	0.24	0.48	0.1	0.6	0	0.11	0.07	0.02	1.04	0.37	0.32	2.56	0	2.22	0.16	1.13	36.78	3.46	1.42	0.08	0.04	0.22	13.33	0.03	0.82	0	0.85	0	3.4	0.14	0	0.04	0.05	3.82	0.34	2.9	0.05
3.7	0.09	0	0.33	0	0.54	0.02	0.09	0.32	0.22	0.6	0.09	0.05	0.07	0.07	0.01	0.22	0	0.28	0.02	0.23	1.26	0.1	0.25	0.72	0	0.52	0.02	0.53	50.52	7.8	3.99	0.05	0.02	0.06	11.5	0.06	0.19	0	0.01	0	1.3	0.06	0.01	0.07	0.03	5.54	0.4	3.85	0.09
11.95	0.02	0	1.74	0	0.02	0.04	0.04	0.31	1.3	0	0.03	0.31	0.26	0.28	0.01	0.21	0	0.06	0	0.26	0.11	0.04	0.09	5.57	0	2.77	0	1.94	39.62	2.17	2.73	0.01	0.02	0.51	5.34	0.01	0.34	0	1.4	0.01	2.46	0.59	0.19	0.1	0.04	6.45	1.47	1.42	0.03
8.03	0.31	0	0.64	0	1.23	0	0.22	0.51	0.18	0.21	0.03	0.2	0.16	0.1	0.05	0.69	0	0.1	0.02	0.49	0.28	0.03	0.12	0.88	0	0.66	0.01	4.03	18.79	13.02	2.74	0.29	0.08	0.47	14.72	0.02	0.71	0	0	0.03	5.62	0.84	0.2	0.22	0.07	10.88	0.34	6.16	0.05
3.28	0.16	0	2.31	0	6.32	0.06	0.07	0.77	0.23	0	0.08	0	0.19	0.11	0.04	0.11	0.19	0.02	0	0.24	0.35	0.03	0	0.65	0	1.06	0.05	1.02	39.4	5.31	1.78	0.08	0.05	0.47	15.15	0	0.04	0.13	0.18	0	0.73	0.61	4.07	0.13	0.03	7.89	0.22	2.3	0
3.59	0.13	0	2.84	0	0.82	0.01	0.25	1.85	0.15	0.03	0.05	0	0.12	0	0.05	0.58	0.37	0.04	0	0.45	0.5	0	0.23	0.65	0	0.28	0	2.38	21.42	8.66	2.31	0.12	0.01	0.78	14.04	0.01	0.57	0	0	0.02	1.78	0.37	0.03	0.34	0.15	10.16	0.29	11.64	0.06
4.51	0.14	0	0.5	0	2.86	0	0.11	0.54	0.65	0	0	0	0.17	0	0	0.3	0.04	0.02	0	0.23	0.13	0	0.03	0.75	0	0.06	0	1.5	42.17	6.13	0.1	0	0.02	0.18	20.42	0	0	0.15	0	0	0.78	0.13	0	0.32	0.02	10.96	0.78	1.52	0.02
12.48	0.06	0	0.27	0	0.04	0.04	0.07	0.3	0.42	0	0	0.16	0.1	0.04	0.03	0.26	0.01	0.06	0.04	0.35	0.85	0.06	0.18	2.88	0	0.73	0.01	2.61	29.47	5.12	0.12	0.16	0.08	0.25	17.69	0.24	0.02	0	1.09	0	1.22	0.05	0.05	0.09	0.02	9.7	3.63	3.39	0.21
11.2	0.15	0	4.53	0	0.07	0.03	0.04	0.06	0.15	0	0.38	0.2	0.38	0.64	0	0.26	0	0.04	0.06	1.1	0.37	0	0.3	8.14	0	0.88	0	2.1	31.26	2.26	0.29	0.1	0.01	0.91	3.02	0	0.38	0	1.44	0	5.21	0.11	0	0.79	0	6.67	1.39	5.71	0.02
8.11	0.03	0.01	2.1	0	0.05	0.11	0	0.11	0.46	0	0.05	0	0.34	0.28	0	0.42	0.06	0.16	0.04	0.29	1.05	0.03	0.06	7.89	0	0.79	0	1.14	54.74	1.77	0.07	0.11	0.04	0.39	3.15	0.14	0.07	0.01	2.63	0	0.27	0.09	0	0.11	0	1.98	1.41	1.93	0.04
4.68	0.08	0	1.45	0	1.13	0	0	0	0.29	0	0	0	0.08	0	0	0.15	0.2	0.09	0	0.22	0.9	0.04	0.13	1.34	0	0.62	0	1.38	42.2	5.68	0.07	0.17	0	0.22	19.38	0.06	0.13	0	0.36	0	1.01	0.1	0	0.42	0.11	6.74	1.13	3.06	0.08
2.99	0.34	0	0.91	0.02	0.69	0.07	0.06	0.06	0.1	0	0.23	0.11	0.15	0.48	0	0.23	0.08	0.03	0.09	0.12	1.66	0.07	0.12	2.8	0	0.2	0	2.83	26.85	9.82	0	0.25	0.13	0.06	22.66	0.06	0	0.06	0.12	0.02	0.49	0.37	0.03	0	0	13.86	2.17	3.41	0.13
5.13	0.17	0	1.44	0	0.55	0.16	0	0.85	0.15	0.03	0.04	0	0.26	0.48	0	0.27	0.19	0.06	0.05	0.4	1.78	0.14	0.09	1.36	0	0.75	0	0.68	37.43	12.05	0.14	0.2	0	0.2	15.72	0	0	0.91	0.13	0	0.64	0.77	0	0.15	0	8.75	0.76	2.94	0.05
9.05	0.14	0.05	2.79	0	1.03	0	0.15	0.48	0.66	0	0	0	0.8	0	0.12	1.2	0.02	0.19	0.08	0.47	0.86	0.23	0.36	1.05	0	2.37	0	0.91	27.03	8.43	0.4	0	0.03	0.2	12.47	0.16	0.08	0	1.76	0	4.88	0.31	0	0.28	0	4.35	0.14	5.32	0.14
3.34	0.24	0	1.36	0.01	0.65	0.15	0.04	1.32	0.16	0	0.11	0.13	0.14	0.1	0	0.25	0.14	0.11	0	0.22	4.45	0.16	0.31	1.38	0	0.82	0	1.11	43.99	3.79	0.07	0.11	0.16	0.08	16.76	0.22	0.01	0	0.42	0	0.38	0.48	0	0.02	0	6.55	0.81	2.11	0.14
3.3	0.75	0	0.88	0	2.52	0.31	0.14	1.22	0.15	0	0	0	0.1	0.08	0	0.31	0.09	0.22	0.03	0.52	0.84	0.1	0.21	2.13	0	0.55	0.05	1.59	20.75	9.73	0.35	0.17	0.18	0.23	23.93	0.06	0.03	0	0	0	0.28	0.43	0.02	0.07	0.04	14.99	0.85	5.45	0.04
2.66	0.12	0	2.12	0	1.99	0.06	0	0.68	0.19	0	0	0	0.1	0.77	0.1	0.15	0.04	0	0	0.05	0.21	0.05	0.14	2.43	0	0.34	0	2.02	19.91	18.37	0.15	0.44	0	0.19	29.14	0.03	0	0.15	0	0	0.33	0.15	0	0.13	0.04	5.95	1.16	3.34	0.08
6.16	0.13	0	2.78	0	0.47	0.03	0	0.18	0.33	0.81	0	0	0.1	0	0	0.43	0	0.1	0.04	0.19	0.4	0	0.21	1.34	0	0.67	0	2.3	38.52	5.55	0.21	0.12	0	0.11	21.6	0.07	0.09	0	0.46	0	0.76	0	0	0.14	0	6.1	0.52	3.32	0.1
6.78	0.07	0	2.01	0	0.29	0.01	0.04	0.38	0.18	0	0	0	0.11	2.22	0.16	0.46	0	0.2	0.02	0.25	0.17	0.01	0.59	2.44	0	0.89	0.03	1.35	21.29	5.88	0.05	0	0.13	0.25	25.98	0	0.04	0	1.53	0	1.14	0.27	0.11	0.29	0	6.44	0.62	4.6	0
9.23	0.05	0	1.27	0	0.44	0.03	0.03	3.16	0.21	0	0	0	0.3	0.03	0	0.23	0	0.05	0.03	0.14	0.34	0.05	0.12	2.37	0	0.25	0	3.27	19.82	8.02	0.27	0.1	0	0.32	27.86	0	0.21	0	0.67	0	1.41	0.43	0	0.29	0.08	10.46	0.87	2.56	0.13
16.41	0.03	0.01	3.45	0	0	0	0	0.02	0.1	0	0	0	0.26	0.19	0	0.11	0	0	0	0.06	0.02	0.02	0.02	0.69	0	1.15	0	0.61	49.72	1.33	0.15	0.01	0	0.17	9.97	0	0.02	0	4.28	0	0.88	0.08	0.06	0.19	0.18	4.75	0.34	0.76	0.02
25.11	0.12	0.19	5.27	0.01	0.02	0.05	0	0.05	0.08	0	0.11	0.05	0.14	0.39	0.02	0.09	0	0	0	0.08	0.1	0.02	0.02	1.72	0	2.3	0.01	0.88	41.18	2.59	0.1	0.04	0.03	0.04	5.41	0.07	0.09	0	1.42	0	1.1	0.22	0	0.05	0.04	4.35	0.39	0.96	0
21.3	0.05	0	3.05	0	0.02	0	0	0.19	0.24	0	0.05	0	0.14	0	0	0.12	0	0	0	0.27	0.37	0	0.01	2.03	0	0.58	0.02	0.58	49.18	4.48	0.15	0.13	0	0.06	8.53	0	0	1.08	0.83	0	0.26	0.07	0	0.04	0	2.71	0.38	0.71	0
7.49	0.08	0.01	1.32	0	0.51	0.16	0.07	1.59	0.28	0	0.1	0	0.14	0.95	0.08	0.31	0.04	0.58	0.09	0.24	3.2	0.15	0.26	1.64	0	3.11	0.06	1.12	45.83	2.56	0.22	0.03	0.14	0.39	10.59	0.03	0.05	0	0.36	0	1.07	0.16	0	0.22	0.01	4.16	0.31	3.77	0.04
6.51	0.14	0	0.76	0	0.81	0.03	0.03	0.21	0.31	0.04	0.02	0.08	0.12	0.17	0.04	0.1	0	0.04	0	0.05	1.82	0.08	0.07	4.29	0	0.17	0	0.84	46.04	3.62	0.27	0.08	0.01	0.09	20.81	0.01	0.02	0	0.52	0	0.03	0.2	0	0.04	0	5.64	0.47	1.44	0.04
8.36	0.18	0	0.8	0.01	0.65	0.14	0.08	2.34	0.23	0	0.03	0	0.11	0.2	0.09	0.09	0.14	0	0.02	0.18	0.98	0.05	0.13	1.82	0	0.49	0.03	1.29	35.45	6.64	0.44	0.2	0.05	0.06	17.81	0.05	0	0	0.23	0	2.62	0.16	0.06	0.15	0.22	6.26	0.45	3.76	0.19
8.11	0	0	0.98	0	0.11	0.02	0.91	0	0.7	0	0	0	0.81	0.14	0.14	1.29	0	0.15	0.14	0.23	0.91	0	0.24	3.63	0	1.02	0.09	0.03	42.94	7.57	2.96	0.13	0	2.86	0.92	0.49	0.52	0	0.73	0	0.16	0	0	0.12	0	4.89	0	3.94	0.45
8.28	0.13	0	4.56	0	4.74	0	0.06	0.02	0.61	0	0.03	0.11	0.26	0.47	0	0.37	0	0	0	0.43	0.7	0	0.07	0.94	0	0.13	0	0.17	27.02	6.04	0.57	0.18	0	1.04	3.35	0	0.04	0.03	0	0	15.28	0.03	0	0.23	0.04	4.32	0.26	5.76	0.1
5.34	0.13	0	0.48	0	1.86	0.1	0	1.04	0.2	1.43	0.04	0	0.17	0.44	0	0.13	0	0	0.15	0.18	2.48	0	0.07	2.44	0	0.63	0	1.23	37.1	8.5	0.52	0.15	0	0.24	15.72	0.08	0	0	0	0.03	0.35	0.08	0	0.19	0.13	7.35	0.58	2.48	0.19
24.44	0	0	2.59	0	0.67	0.06	0.04	0.05	0.2	0	0	0	0.28	0.21	0	0.06	0	0.11	0	0.13	0.54	0.05	0	1.46	0	3.82	0	1.4	43.08	0.77	1.06	0.07	0	0.55	3.16	0.06	0.05	0	1.68	0	1.26	0.17	0	0.04	0.04	5.03	0.66	2.31	0.08
25.68	0	0	6.05	0	0	0	0	0.22	0.12	0.09	0	0	0.48	0	0	0.56	0.01	0.19	0.07	0.1	0.73	0	0.09	1.17	0	0.92	0	0.32	46.64	1	0	0	0.04	0.11	0.69	0.07	0	0	4.57	0	0.53	0	0	0.14	0	2.6	0.23	1.48	0.09
11.86	0.1	0.01	1.46	0	0.06	0.04	0.22	0.15	0.4	0.03	0.01	0	0.24	0.37	0	0.38	0	0.1	0	0.55	1.25	0.04	0.11	2.21	0	1.61	0	0.48	42.05	8.91	0.33	0.43	0.03	0.09	6.79	0.07	0.06	0	0.16	0	1.77	0.15	0	0.12	0.04	8.35	0.52	3.07	0.13
15.76	0.13	0	3.24	0	0.08	0.01	0.03	0.05	0.21	0.02	0.06	0.05	0.17	0.59	0	0.26	0.01	0.22	0.08	0.35	1.1	0.1	0.19	3.17	0	0.43	0.01	1.11	32.83	9.52	0.38	0.11	0.02	0.39	6.6	0.24	0.16	0	0.21	0	1.83	0.26	0	0.24	0.01	8.53	0.51	3.85	0.18
7.24	0.11	0.02	1.59	0	0.96	0	0.15	0.66	0.07	0	0	0	0.15	0.44	0	0.14	0	5.76	0.2	0.53	2.03	0.11	0.12	2.37	0.05	3.01	0.11	0.87	36.08	6.39	0.29	0	0.13	0.2	11.84	0	0	0	0.08	0.05	0.69	1.75	0.09	0.05	0.22	5.81	0.44	2.07	0.08
4.05	0.34	0	2.03	0	0.38	0.05	0.12	1.15	0.53	0	0.05	0	0.11	0.44	0.11	0.56	0.04	0.09	0.02	0.26	0.61	0.06	0.16	2.2	0	1.01	0.01	3.14	19.55	7.88	0.31	0.57	0.03	0.47	32.25	0.09	0.01	0	0.33	0.02	1.82	0.07	0.31	0.37	0.19	7.09	1.01	4.03	0.1
5.93	0.49	0.11	0.6	0	0.06	0.07	0	2.89	0.42	0	0	0	0.11	0.34	0	0.24	0.06	0.06	0.02	0.83	0.66	0	0.12	3.26	0	0.96	0	2.11	25.53	5.25	0.31	0.13	0	0.19	26.28	0.05	0.04	0	0.37	0	1.36	0.15	0	0.25	0	7.68	0.94	1.86	0.05
5.35	0.2	0	3	0	0.9	0.08	0	0.81	0.08	0.25	0.04	0	0.21	1.05	0.09	0.63	0.39	0	0	0.64	0.52	0	0.07	2.96	0	0.48	0	1.03	26.71	4.13	0.1	0.15	0	0.25	18.37	0.12	0	0	0.32	0	0.41	0.21	0.09	0.07	0	8.76	1.71	1.54	0.07
17.55	0.38	0	5.5	0	0.63	0.17	0.07	0	0.29	0.58	0	0	0.37	0.7	0.09	0.89	0	0.35	0.09	0.69	1.1	0	0.02	1.97	0	0.9	0	2.65	30.34	9.04	0.23	0.09	0.08	0.19	5.28	0.09	0.16	0	0.31	0	1.06	0.25	0.05	0.14	0.09	5.78	1.02	4.02	0.22
18.61	0	0.04	0.04	0	0.04	0	0.03	0	0.78	0	0	0	0	0	0	0.05	0	0	0	0.15	0	0	0	4.67	0	0.03	0	5.02	39	18.14	0.39	0	0.1	0.24	0.7	0.05	0	0	0.14	0	0.45	0.09	0	0.36	0	0.49	5.19	0.08	0
12.96	0.03	0	4.35	0	1.13	0.03	0.01	0.05	0.45	0.17	0.15	0.03	0.36	0.25	0.02	0.52	0.01	0.34	0.08	0.11	1.89	0.28	0.33	1.51	0	1.28	0.01	0.3	51.65	3.39	0.34	0.14	0.1	0.26	4	0.08	0.07	0	1.66	0	0.81	0.2	0	0.11	0.13	2.67	0.28	2.13	0.15
27.32	0.05	0	3.41	0	0.38	0.03	0	0.1	0.81	0	0	0.09	0.28	0.14	0	0.41	0	0.03	0.02	0.22	0.16	0.07	0.03	2.89	0	1.27	0	2.04	34.17	0.93	0.73	0.05	0.03	0.41	4.04	0.04	0.08	0	2.68	0	0.61	0.04	0	0.37	0.08	5.06	0.9	1.85	0.05
26.8	0.27	0	1.85	0	0.17	0	0.02	0	0.14	0	0	0	0.78	0.1	0	0.19	0	0.03	0	1.1	1.01	0.08	0.24	4.74	0	0.91	0	2.45	37.59	1.69	0.22	0.16	0.19	0.19	1.56	0.03	0.06	0	2.03	0	0.37	0.12	0	0.03	0	5.8	1.36	1.86	0
18.79	0.09	1.1	4.32	0	0.69	0.14	0.02	0.11	0.84	0	0	0.13	0.51	0.06	0	0.89	0	0.07	0	0.01	0.26	0.02	0.25	1.19	0	2.67	0	0.49	39.62	4.73	1.09	0.81	0.07	0.23	2.36	0.07	0	0	4.32	0	2.13	0.06	0	0.19	0.07	2.16	0.41	2.64	0.1
19.21	0.06	0	4.1	0	0.13	0.62	0	0.26	0.17	0	0	0	0.1	0	0.07	0.35	0	1.31	0.16	0.17	1.34	0.1	0.46	8.63	0	3.93	0.3	2.51	31.87	0.97	0.03	0	0.19	0.25	1.44	0.05	0.06	0	3.18	0	0.59	0.1	0.09	0.09	0.15	2.26	0.43	1.88	0.18
7.25	0.13	0	1.13	0	0.06	0	0	0.09	0.24	0.06	0	0	0.23	0.08	0	0	0	0.03	0	0.3	1.06	0.05	0.09	5.34	0	0.2	0	4.46	49.06	4.71	0.05	0.04	0	0.19	6.47	0.07	0	0	1.67	0	0.85	0.12	0	0.13	0.14	6.08	2.22	1.85	0.04
12.92	0.12	0.26	3.62	0	0.52	0.05	0.05	0.35	1.18	1.07	0.07	0	0.1	0	0.02	0.33	0	0.28	0.12	0.15	0.73	0.21	0.47	2.02	0	1.74	0.02	1.31	24.28	9.14	1.02	0.11	0.07	0.35	7.47	0.15	0.06	0	2.1	0	4.42	0.03	0.04	0.26	0.06	10	0.61	3.55	0.25
3.97	0.14	0	1.1	0	0.36	0	0	0.61	0.17	0.05	0	0.17	0.26	0.18	0	0.31	0.06	0	0	0.29	0.18	0	0.09	3.22	0	0.28	0	2.3	36.15	6.46	0.17	0.14	0.04	0.18	18.24	0.03	0.11	0	0.22	0.04	0.46	0.75	0.04	0.07	0	11.9	3.24	2.38	0
9.68	0.19	0	3.15	0	1.07	0.07	0.05	0.18	0.2	0	0.07	0.04	0.3	0.28	0.01	0.6	0.01	0.16	0.09	0.47	1.36	0.08	0.44	1	0	1.03	0.01	0.39	32.83	11.87	0.27	0.31	0.15	0.43	1.41	0.03	0.16	0	1.8	0.15	2.39	0.23	0.68	0.2	0.04	11.99	0.19	5.9	0.17
7.23	0.09	0	1.64	0	1.07	0.04	0.03	1.22	0.15	0.06	0.13	0	0.24	0.08	0.05	0.2	0	0.13	0	0.23	0.65	0.02	0.06	1.95	0	0.58	0	1.19	44.71	5.03	0.28	0	0.07	0.06	10.99	0.01	0.02	0.06	0.12	0	0.88	0.59	0	0.09	0.04	10.73	0.57	1.59	0.05
3.72	0.02	0.04	1.4	0	0.9	0.03	0.01	0.24	0.14	0.08	0.02	0.03	0.19	0.27	0	0.38	0.02	0.08	0.04	0.03	0.49	0.01	0.1	0.43	0	1.87	0.02	0.1	71.01	2.97	0.1	0.11	0	0.08	4.15	0	0.01	0.02	0.34	0	0.4	0.02	0.01	0.01	0	2.22	0.15	1.95	0.03
12.85	0.05	0	4.73	0	0.04	0.07	0	0	0.08	0	0.02	0	0.56	1.72	0.01	0.98	0	0.01	0	0.1	0.09	0.01	0.27	2.48	0	1.52	0.02	0.95	54.09	0.42	0.12	0	0.03	0.24	0.71	0.01	0.14	0	2.1	0.01	0.9	0.04	0.04	0.41	0.16	2.55	1.28	2.92	0
7.97	0.09	0.02	1.03	0	0	0	0	0	0.24	0	0	0	0.28	0.28	0	0.12	0	0	0	0.09	0	0	0	0.83	0	1.04	0	0.51	62.9	3.37	0.19	0	0	0.2	5.65	0	0	0	3.19	0	1.18	0.24	0	0.11	0	3.9	0.48	1.39	0
4.58	0.18	0	0.69	0	0.32	0	0.05	1.05	0.19	0	0	0.14	0.14	0.13	0.01	0.19	0.07	0.3	0.06	0.28	3.29	0.08	0.07	1.54	0	0.88	0	2.26	24.1	11.5	0.12	0.34	0.03	0.44	28.15	0.02	0.1	0.19	0.12	0	0.71	0.09	0	0.29	0.24	7.48	0.63	3.3	0.11
9.15	0.2	0.36	2.61	0	3.4	0	0.11	0.02	0.18	0	0.02	0.04	0.23	0.21	0	0.25	0.07	0.02	0.04	0.05	0.36	0.11	0.14	2.11	0	0.59	0	0.5	41.63	7.84	0.08	0.1	0.01	0.13	10.38	0.03	0.01	0	0.78	0	0.53	0.09	0	0.11	0.07	9.55	0.64	2.75	0.03
13.5	0.11	0	2.68	0	0	0	0.05	0.12	0.31	0	0	0	0.16	0	0	0.33	0	0.01	0	0.2	0.14	0	0	1.57	0	0.37	0	1.62	50.22	1.56	0.14	0.06	0	0.16	13.11	0.02	0.05	0	0.22	0	0.96	0	0	0.09	0	4.95	0.48	2.65	0
8.61	0.25	0	0.99	0	0.35	0.05	0	0.21	0.16	0	0	0.06	0.19	0.65	0	0.19	0	0.2	0	0.03	1.08	0.1	0.12	1.06	0	0.2	0	0.61	61.86	1.77	0.08	0	0	0.04	10.02	0	0	0	0.42	0	0.21	0.09	0	0.03	0.2	6.56	0.48	1.4	0.03
5.79	0.07	0	1.08	0	3.23	0	0.09	0.09	0.13	0	0.08	0	0.26	0	0	0.05	0	0.04	0	0.19	0.23	0	0.54	0.54	0	3.3	0	0.44	52.85	8.12	0.17	0.43	0	0.16	10.53	0	0	0	0.51	0	0.64	0.04	0	0.16	0.09	3.75	0.35	2.77	0
8.63	0.06	0.02	2.1	0	0.32	0.08	0.05	0.47	0.42	0.04	0.05	0	0.52	0.05	0.01	0.4	0.11	0.02	0	0.19	0.93	0.07	0.42	0.69	0	1.66	0.04	0.53	50.02	3.11	0.28	0.51	0.03	0.18	12.83	0.02	0.16	0	2.28	0.02	1.35	0.03	0.18	0.18	0.19	1.8	0.27	2.86	0.05
5.78	0.15	0	1.94	0	3.43	0	0	0	0.26	0	0	0	0.32	0.23	0	0.29	0	0.01	0	0.37	0.01	0	0.12	2.93	0	0.07	0	1.95	26.19	8.36	0.44	0.15	0	0.48	23.29	0	0.08	0	1.48	0	1.6	0.71	0	0.29	0	6.89	1.08	3.33	0.07
4.29	0.07	0.04	4.65	0	0.36	0.09	0.02	0.08	0.1	0.83	0.07	0.06	0.53	0.88	0	0.89	0	0.02	0.1	0	1.58	0.1	0.17	0.95	0	0.83	0	1.35	57.9	3.53	0.03	0	0.02	0	10.24	0.19	0	0	1.42	0	0.34	0.05	0	0	0	2.14	0.18	0.96	0
6.24	0.15	0	1.02	0	0.07	0.03	0.02	0.26	0.39	0	0	0	0.31	0.21	0	0.17	0	0.03	0.02	0.2	0.11	0	0.02	1.86	0	0.29	0	1.73	28.89	11.1	0.36	0.12	0.02	0.58	25.76	0	0.03	0	0.21	0	0.33	0.08	0.04	0.33	0.03	10.75	1.2	3.18	0.04
6.76	0.2	0	1.83	0	8.66	0.03	0	0.3	0.43	0	0.16	0	0.52	0.16	0	0.87	0.04	0.14	0.18	0.38	1.06	0.21	0.78	1.8	0	0.58	0	1.34	30.51	10.59	0.23	0.76	0.07	0.24	9.89	0.3	0.12	0	0.89	0	0.46	0.4	0	0.13	0.07	6.57	0.69	5.31	0.21
5.78	0.36	0	1.28	0	0.63	0.04	0.13	0.67	0.27	0	0.08	0	0.13	0.66	0.04	0.18	0.04	0.06	0.02	0.3	0.34	0.02	0.11	1.92	0	0.95	0.04	2.75	21	11.38	0.33	0.3	0.01	0.58	26.53	0.06	0.06	0	0.12	0	0.41	0.14	0	0.22	0.13	10.67	1.51	4.32	0.07
19.1	0.03	0	4.62	0	0.86	0.08	0.04	0	0.39	0	0	0	0.24	0.23	0	0.59	0	0	0	0.36	0.08	0	0.11	1.22	0	6.41	0	1.13	38.27	2.73	0.41	0.11	0	0.16	5.73	0	0.05	0	2.45	0	1.81	0	0	0	0	3.5	0.7	2.03	0
[truncated: 23 more columns]
