# Supplementary material for: Salivary Microbiota for Gastric Cancer Prediction: An Exploratory Study
Source: Front Cell Infect Microbiol. 2021 Mar 10;11:640309. doi: 10.3389/fcimb.2021.640309 (PMC7988213; doi:10.3389/fcimb.2021.640309)
Supplement: Supplementary Code 1 — R code and taxa abundance table used for constructing the random forest model and generating the AUC ROC curve. [file DataSheet_1.zip › Supplementary Code 1.R]

library(caret)
library(pROC)

set.seed(100)

# Define the training control
fitControl <- trainControl(
  method = 'cv',                   # k-fold cross validation
  number = 10,                      # number of folds
  savePredictions = 'final',       # saves predictions for optimal tuning parameter
  classProbs = T,                  # should class probabilities be returned
  summaryFunction=twoClassSummary  # results summary function
) 

mydata = read.csv("Genus_abundance.csv")  # read csv file
mydata

mydata <- mydata[mydata$Group == "GC" | mydata$Group == "Nonmalignant", ]
mydata$Group <- factor(mydata$Group)  

samples <- sample(NROW(mydata), NROW(mydata) * .6) # randomly select 60% of the samples as training dataset
data.train <- mydata[samples, ]
data.test <- mydata[-samples, ]
forest.model <- train(Group ~., data.train, method='rf', tuneLength = 4, metric='ROC', trControl = fitControl)
forest.model
varimp <- varImp(forest.model)
plot(varimp, top = 10, main="Variable Importance")

result.predicted.prob <- predict(forest.model, data.test, type="prob") # Make prediction based on the test dataset
result.roc <- roc(data.test$Group, result.predicted.prob$GC) # Draw ROC curve.
result.coords <- coords(result.roc, "best", best.method="closest.topleft", ret=c("threshold", "accuracy"))
print(result.coords)#to get threshold and accuracy

rocobj <- plot.roc(data.test$Group,result.predicted.prob$GC,
                   main = "Confidence intervals", 
                   percent=TRUE,
                   ci = TRUE,                  # compute AUC (of AUC by default)
                   print.auc = TRUE)           # print the AUC (will contain the CI)
ciobj <- ci.se(rocobj,                         # CI of sensitivity
               specificities = seq(0, 100, 5)) # over a select set of specificities
plot(ciobj, type = "shape", col = alpha("#F7E727", 0.6) )     # plot as a blue shape
plot(ci(rocobj, of = "thresholds", thresholds = "best")) # add one threshold
